# Supplementary material for: BRAF(V600E) mutation together with loss of Trp53 or pTEN drives the origination of hairy cell leukemia from B-lymphocytes
Source: Mol Cancer. 2023 Aug 5;22:125. doi: 10.1186/s12943-023-01817-8 (PMC10403926; doi:10.1186/s12943-023-01817-8)
Supplement: Supplementary file 1 — Additional file 1. [file 12943_2023_1817_MOESM1_ESM.zip]

Archive with 6 entries (6 files):
- Supplemental-Table_Differential_gene_list_with_gene_counts.xlsx
- Supplemental-Table_Featured gene list based on gene clustering and venn diagram.xlsx
- Supplemental-Table_IPA pathways of featured gene lists.xlsx
- Supplemental-Table_Raw and Normalized_gene_counts.xlsx
- Supplemental-Table_Realtime_PCR_primers.xlsx
- Updated Supplementary Information.docx
