# Supplementary material for: BRAF(V600E) mutation together with loss of Trp53 or pTEN drives the origination of hairy cell leukemia from B-lymphocytes
Source: Mol Cancer. 2023 Aug 5;22:125. doi: 10.1186/s12943-023-01817-8 (PMC10403926; doi:10.1186/s12943-023-01817-8)
Supplement: Supplementary file 1 — Additional file 1. [file 12943_2023_1817_MOESM1_ESM.zip › Supplemental-Table_Differential_gene_list_with_gene_counts.xlsx]

## Sheet: Sheet1
Chromosome	Start	Stop	Strand	Gene Symbol	gene_biotype	gene_name	gene_source	WT	BVE	HSCVE	BVEP53-/-	BVEPTEN-/-	BVEP27-/-
11	23564961	23633640	-	0610010F05Rik	protein_coding	0610010F05Rik	ensembl_havana	2.07515	2.40622	10.2995	14.2482	5.2081	4.21574
16	31947050	31948495	-	0610012G03Rik	protein_coding	0610012G03Rik	havana	12.6579	12.6991	41.1581	31.5681	18.9334	15.2232
2	163644850	163645802	+	0610039K10Rik	antisense	0610039K10Rik	ensembl_havana	29.2583	28.6062	12.6323	5.62089	8.62586	11.1833
5	143329247	143332705	+	0610040B10Rik	antisense	0610040B10Rik	havana	13.2804	10.4266	1.89424	1.43798	4.93685	7.14327
17	34950238	34952472	-	1110038B12Rik	processed_transcript	1110038B12Rik	havana	9.02655	7.08478	19.4939	43.79	8.95136	8.60703
16	21794318	21809041	+	1300002E11Rik	lincRNA	1300002E11Rik	havana	14.106	11.3567	5.28178	1.69818	2.54985	15.862
12	80115863	80117200	+	1300014J16Rik	lincRNA	1300014J16Rik	havana	47.4149	46.1174	5.80089	5.09803	51.7546	23.0105
3	88782943	88832548	-	1500004A13Rik	processed_transcript	1500004A13Rik	havana	44.2856	55.262	16.2416	28.1612	25.1234	42.2995
7	38183217	38197569	+	1600014C10Rik	protein_coding	1600014C10Rik	ensembl_havana	14.3179	19.5164	21.2697	44.1822	20.3439	18.9705
5	121835195	121835829	+	1700008B11Rik	antisense	1700008B11Rik	havana	18.7793	15.7735	3.27538	5.55554	8.19186	11.476
7	127510438	127512870	-	1700008J07Rik	antisense	1700008J07Rik	havana	23.7662	22.4681	9.09237	5.77898	6.99096	9.41225
10	77893417	77896115	+	1700009J07Rik	lincRNA	1700009J07Rik	ensembl_havana	0.622614	0.40112	0.35525	2.61442	18.6078	0.175752
9	119983146	119988093	+	1700019L13Rik	antisense	1700019L13Rik	havana	48.6184	45.8076	8.68514	3.8765	19.9933	15.3989
17	29093416	29094462	-	1700023B13Rik	TEC	1700023B13Rik	havana	1.66014	1.06949	9.59025	1.59963	36.5905	0.281519
1	151852403	152090126	-	1700025G04Rik	protein_coding	1700025G04Rik	ensembl_havana	1.03762	1.60418	5.40628	33.5941	58.3189	0.351403
8	72443880	72461002	+	1700030K09Rik	protein_coding	1700030K09Rik	ensembl_havana	19.5484	18.1482	8.94013	10.0681	5.22162	41.3694
2	131146324	131160082	-	1700037H04Rik	protein_coding	1700037H04Rik	ensembl_havana	9.33781	9.35723	26.3996	22.0912	10.4161	11.4174
1	184033030	184034302	-	1700056E22Rik	protein_coding	1700056E22Rik	ensembl_havana	33.4083	25.799	10.5757	5.09803	54.9553	7.61167
15	12321438	12321900	-	1810049J17Rik	protein_coding	1810049J17Rik	ensembl	36.8328	58.144	44.0416	11.8554	39.6556	20.6603
19	3708293	3717882	+	1810055G02Rik	protein_coding	1810055G02Rik	ensembl_havana	3.21642	1.60418	12.6671	9.6731	16.2208	2.86908
9	51278513	51284211	+	2010007H06Rik	antisense	2010007H06Rik	ensembl_havana	27.4945	23.3929	4.73544	0.849755	0.813851	9.01688
3	106481982	106485914	-	2010016I18Rik	processed_transcript	2010016I18Rik	ensembl_havana	30.4581	25.2593	24.4596	21.2089	86.9823	25.8128
12	80120546	80132845	-	2310015A10Rik	processed_transcript	2310015A10Rik	havana	20.9581	18.848	15.7056	5.55554	20.1811	19.2047
8	124635756	124663370	-	2310022B05Rik	protein_coding	2310022B05Rik	ensembl_havana	14.6292	9.75825	33.4632	30.3916	36.8359	10.1879
7	34389732	34393613	+	2310043P16Rik	TEC	2310043P16Rik	havana	31.437	26.2001	7.22149	6.01304	12.6404	26.1136
11	62602877	62604808	+	2410006H16Rik	processed_transcript	2410006H16Rik	havana	7.67777	8.95621	15.9029	25.2937	2.54985	20.6684
16	21649045	21694666	-	2510009E07Rik	protein_coding	2510009E07Rik	ensembl_havana	7.26276	9.62457	30.9771	15.1632	110.833	8.43138
6	13867735	13871519	-	2610001J05Rik	protein_coding	2610001J05Rik	havana	8.19653	13.5011	10.6546	22.1565	24.3584	12.647
8	20385782	20424815	-	2610005L07Rik	transcribed_unprocessed_pseudogene	2610005L07Rik	havana	29.9397	31.1032	28.621	35.3602	8.31441	110.166
11	113043895	113201839	-	2610035D17Rik	lincRNA	2610035D17Rik	havana	21.9956	17.1103	3.70945	2.22227	1.13935	15.6331
15	96134819	96284496	-	2610037D02Rik	lincRNA	2610037D02Rik	havana	15.978	20.4521	3.23591	7.3202	26.1486	19.2047
11	78261752	78290624	+	2610507B11Rik	protein_coding	2610507B11Rik	ensembl_havana	202.94	224.571	278.56	498.355	222.805	287.13
8	123042466	123044603	+	2810013P06Rik	bidirectional_promoter_lncRNA	2810013P06Rik	havana	50.5275	54.6725	44.8674	44.705	110.019	39.4046
1	157412352	157420237	+	2810025M15Rik	transcribed_processed_pseudogene	2810025M15Rik	ensembl_havana	1.63467	2.0052	6.33187	14.0977	0.413616	1.21566
5	113086323	113221237	-	2900026A02Rik	protein_coding	2900026A02Rik	ensembl_havana	6.43274	7.08478	30.4641	17.4507	75.8411	1.22966
2	156388065	156392980	-	2900097C17Rik	lincRNA	2900097C17Rik	ensembl_havana	167.121	212.003	237.688	273.528	349.336	172.897
5	139359739	139460528	-	3110082I17Rik	protein_coding	3110082I17Rik	ensembl_havana	3.94269	4.81234	22.3181	15.6207	3.4721	5.094
7	92734166	92741469	-	4632427E13Rik	bidirectional_promoter_lncRNA	4632427E13Rik	ensembl_havana	77.2955	81.5405	19.415	29.3459	39.7113	54.862
1	6209866	6215294	-	4732440D04Rik	antisense	4732440D04Rik	ensembl_havana	23.9991	24.3638	9.73051	2.41686	8.32678	13.3683
19	53460622	53462724	+	4833407H14Rik	lincRNA	4833407H14Rik	havana	31.2669	41.7392	6.75289	1.27784	31.005	39.1454
19	46303591	46305612	-	4833438C02Rik	bidirectional_promoter_lncRNA	4833438C02Rik	havana	41.5045	29.0826	19.4561	11.8409	37.3192	15.8922
13	54551218	54565436	-	4833439L19Rik	protein_coding	4833439L19Rik	ensembl_havana	23.4828	25.398	47.5337	40.943	36.5904	36.6663
9	108567533	108569175	+	4833445I07Rik	lincRNA	4833445I07Rik	havana	10.3753	7.75315	5.72197	8.30058	36.0221	3.63023
4	141115660	141118088	+	4921514A10Rik	antisense	4921514A10Rik	ensembl_havana	22.1157	17.611	9.2423	8.5476	5.26279	14.8632
2	179975993	179979014	+	4921531C22Rik	processed_transcript	4921531C22Rik	havana	4.66895	5.4807	4.73544	3.66015	18.5536	3.68878
18	21651448	21656106	+	4930426D05Rik	antisense	4930426D05Rik	ensembl_havana	23.0143	28.8195	8.60831	0.784397	0.651101	74.1741
6	91689933	91691609	-	4930517G19Rik	TEC	4930517G19Rik	havana	12.6579	13.7684	10.2995	8.23522	41.5556	4.68414
4	44669330	44670898	+	4930517J16Rik	TEC	4930517J16Rik	havana	60.2802	62.9602	3.11753	0.32689	2.3871	33.9594
1	160044382	160080209	+	4930523C07Rik	protein_coding	4930523C07Rik	ensembl_havana	467.98	395.987	58.1355	10.196	28.5567	353.384
15	58984136	58988906	+	4930544F09Rik	antisense	4930544F09Rik	havana	19.8168	26.4674	1.89424	1.56869	4.1231	8.31428
15	98983348	98996447	+	4930578M01Rik	processed_transcript	4930578M01Rik	havana	2.1789	4.41132	1.10501	5.68625	115.281	2.34212
1	37485851	37488606	-	4930594C11Rik	TEC	4930594C11Rik	havana	20.2783	31.7326	2.57094	4.59649	5.44086	22.0488
9	15283337	15306449	-	4931406C07Rik	protein_coding	4931406C07Rik	ensembl_havana	4.87708	3.6094	23.2565	18.0436	13.5704	7.45367
7	128192050	128203329	-	4931431B13Rik	processed_transcript	4931431B13Rik	havana	2.59391	0.802139	19.158	5.55554	0.759601	0.468504
5	35581227	35588764	-	4931431C16Rik	antisense	4931431C16Rik	havana	1.83422	2.43614	0.361674	1.35091	37.4036	2.77631
4	33027142	33031324	-	4933421O10Rik	processed_transcript	4933421O10Rik	havana	29.5695	43.7113	10.4968	16.1435	72.8579	18.2679
2	90479236	90488426	+	4933423P22Rik	antisense	4933423P22Rik	havana	60.0727	94.2397	16.5738	22.0258	25.5519	33.5496
6	117905808	117907761	-	4933440N22Rik	TEC	4933440N22Rik	ensembl_havana	110.862	114.267	51.5863	21.0293	65.9596	36.1954
5	23382308	23434270	-	5031425E22Rik	lincRNA	5031425E22Rik	ensembl_havana	165.381	134.074	57.9684	31.0452	82.1352	60.7175
15	84943936	84988552	-	5031439G07Rik	protein_coding	5031439G07Rik	ensembl_havana	221.718	194.496	309.108	413.447	1071.04	224.422
6	31108827	31110921	-	5330406M23Rik	TEC	5330406M23Rik	havana	40.0485	72.7183	16.6132	21.3068	142.569	32.0858
2	156844351	156862964	-	5430405H02Rik	processed_transcript	5430405H02Rik	havana	22.1214	14.7428	5.65972	6.04823	6.8279	14.1201
4	44702800	44705111	+	5730488B01Rik	TEC	5730488B01Rik	havana	76.6832	85.0779	7.82402	0.366375	2.76473	51.7867
8	25101216	25109987	+	5830408C22Rik	processed_transcript	5830408C22Rik	havana	36.6336	43.6668	7.34962	5.62432	27.5931	23.1111
12	69464787	69475551	-	5830428M24Rik	processed_transcript	5830428M24Rik	havana	15.2517	18.447	3.5516	3.00657	14.3221	22.4835
10	37139402	37151316	+	5930403N24Rik	processed_transcript	5930403N24Rik	ensembl_havana	0.830118	2.0052	4.73544	6.66662	15.6241	2.40067
15	12808177	12824650	-	6030458C11Rik	protein_coding	6030458C11Rik	ensembl_havana	12.2429	18.848	19.9675	29.2805	32.55	35.8917
5	138995056	139000578	+	6330403L08Rik	antisense	6330403L08Rik	ensembl_havana	3.10551	1.20316	19.671	11.5422	20.3156	0.502928
8	70766579	70768221	+	6330537M06Rik	TEC	6330537M06Rik	havana	33.9271	17.9123	9.35239	6.14376	25.3349	15.8673
8	120114152	120165307	+	6430548M08Rik	protein_coding	6430548M08Rik	ensembl_havana	16.2892	21.9225	181.321	54.2477	24.6296	4.56704
2	29245107	29253007	-	6530402F18Rik	processed_transcript	6530402F18Rik	ensembl_havana	31.149	53.2263	17.3997	14.0091	6.92443	39.334
8	20262613	20297433	-	6820431F20Rik	transcribed_unprocessed_pseudogene	6820431F20Rik	havana	42.7662	44.7124	48.8667	82.7628	12.4407	252.656
19	53390789	53391796	+	8030456M14Rik	bidirectional_promoter_lncRNA	8030456M14Rik	havana	3.32017	5.74805	0.986629	4.0523	26.4199	1.99082
15	98567324	98569584	+	9330020H09Rik	antisense	9330020H09Rik	ensembl_havana	11.1928	17.4145	5.08349	7.73962	44.1825	10.2888
7	59223847	59254789	-	9330162G02Rik	TEC	9330162G02Rik	havana	58.4963	83.2621	18.2876	59.3952	37.2831	71.0072
4	156109982	156127266	+	9430015G10Rik	protein_coding	9430015G10Rik	ensembl_havana	12.5541	12.9664	15.8635	33.9862	2.6041	63.1175
1	156026223	156030008	-	9430034N14Rik	TEC	9430034N14Rik	havana	28.0132	36.2255	7.49772	9.41166	33.3096	18.9119
11	52396428	52408729	+	9530068E07Rik	protein_coding	9530068E07Rik	ensembl_havana	34.2383	37.8296	78.8435	103.331	49.5847	42.0395
17	23743234	23754066	+	9530082P21Rik	antisense	9530082P21Rik	havana	2.68747	2.36401	3.51241	7.05098	17.7402	2.48228
2	129205958	129230580	-	9830144P21Rik	processed_transcript	9830144P21Rik	havana	2.56386	3.39921	3.37646	7.20541	18.5071	2.83692
11	109413917	109420406	+	9930022D16Rik	protein_coding	9930022D16Rik	ensembl_havana	6.5365	5.74805	4.22244	1.69941	44.1596	4.27429
11	48946150	48979399	-	9930111J21Rik1	protein_coding	9930111J21Rik1	ensembl_havana	187.729	178.685	97.5863	101.345	75.9872	380.416
11	49015874	49051243	-	9930111J21Rik2	protein_coding	9930111J21Rik2	ensembl_havana	243.539	242.616	230.806	166.039	82.7294	646.312
6	87805472	87806337	-	9930120I10Rik	TEC	9930120I10Rik	havana	13.3841	17.645	6.82688	7.77771	47.5231	4.80124
1	54913845	54916595	-	A130048G24Rik	TEC	A130048G24Rik	havana	25.4194	47.5878	5.87981	5.42482	15.8411	21.5467
1	138161820	138167684	-	A130071D04Rik	TEC	A130071D04Rik	havana	98.461	151.719	32.2399	48.8226	106.167	119.97
15	101221195	101225187	-	A330009N23Rik	antisense	A330009N23Rik	havana	3.42393	4.54499	0.583851	0.32689	37.5411	2.34212
1	194976375	195037905	+	A330023F24Rik	processed_transcript	A330023F24Rik	havana	20.8186	30.3149	10.0209	3.52995	2.18573	24.6513
4	153957237	153961926	+	A430005L14Rik	protein_coding	A430005L14Rik	ensembl_havana	6.12149	7.35213	15.4689	19.9343	8.22708	7.90442
1	85083069	85109854	-	A530032D15Rik	protein_coding	A530032D15Rik	ensembl_havana	35.029	82.3656	3.61692	20.8514	12.3909	104.887
1	85105946	85114036	+	A530040E14Rik	antisense	A530040E14Rik	ensembl_havana	127.658	255.269	11.0897	27.0902	43.7477	194.749
1	85717083	85778644	-	A630001G21Rik	protein_coding	A630001G21Rik	ensembl_havana	32.4746	27.6705	26.8337	27.0584	9.05986	98.3651
8	126839233	126851474	+	A630001O12Rik	lincRNA	A630001O12Rik	havana	5.08396	7.4858	4.38029	3.39872	35.2626	1.87372
12	100941742	100949876	+	A630072L19Rik	antisense	A630072L19Rik	havana	47.6353	41.7635	3.21501	1.78005	3.14491	13.3388
5	20950989	20956399	+	A630072M18Rik	antisense	A630072M18Rik	havana	42.5743	71.4013	14.8451	3.64246	8.76273	16.608
13	40956414	41001152	-	A730081D07Rik	antisense	A730081D07Rik	havana	0.726366	0.267446	0.519681	0.06733	18.2406	0.175752
9	45954101	45955999	+	A830035O19Rik	antisense	A830035O19Rik	ensembl_havana	82.2856	73.156	14.8019	6.36114	16.7334	24.2261
15	86453352	86475099	-	A930001M01Rik	antisense	A930001M01Rik	havana	12.3466	21.9225	10.7335	17.32	32.9299	10.0122
3	115881581	115888131	-	A930005H10Rik	processed_transcript	A930005H10Rik	ensembl_havana	20.8716	31.2488	7.04274	3.65413	2.60537	38.696
16	91465025	91470129	+	A930006K02Rik	processed_transcript	A930006K02Rik	havana	4.3577	2.67356	3.8673	8.8888	33.201	2.04937
2	57236227	57238509	-	A930012O16Rik	processed_transcript	A930012O16Rik	ensembl_havana	14.352	14.3775	4.5691	2.02871	11.6369	11.0435
10	69209762	69213099	-	A930033H14Rik	protein_coding	A930033H14Rik	havana	1.45263	7.61948	5.87981	8.03914	40.3621	9.89514
11	119448788	119491299	-	A930037H05Rik	processed_transcript	A930037H05Rik	havana	30.2647	41.2255	11.1387	56.4885	14.2565	21.888
7	110057987	110061326	-	AA474408	TEC	AA474408	ensembl_havana	19.0905	24.3286	4.93274	6.53591	16.1124	13.4667
9	21526176	21545334	+	AB124611	protein_coding	AB124611	ensembl_havana	57.4789	58.5489	184.396	120.26	35.5881	66.6887
15	79889532	79893121	+	AC113595.1	antisense	AC113595.1	havana	14.8904	25.1825	4.56798	1.31116	21.7401	1.69792
1	85526602	85552179	+	AC147806.2	protein_coding	AC147806.2	ensembl_havana	12.1675	16.8659	1.60157	40.0131	15.3264	47.0917
17	86175575	86178030	+	AC154542.1	TEC	AC154542.1	havana	25.8743	30.7551	1.43349	0.603963	1.69525	14.1898
9	56437457	56438445	+	AC159819.1	protein_coding	AC159819.1	havana	52.7969	59.2451	106.91	104.176	49.4748	57.6888
12	4589797	4593030	-	AC241534.1	bidirectional_promoter_lncRNA	AC241534.1	ensembl_havana	18.9169	19.4657	5.43523	2.67978	27.8301	15.3084
7	127091359	127093987	+	AI467606	protein_coding	AI467606	ensembl_havana	92.4437	57.6132	40.6058	28.104	41.0133	43.0347
5	23698296	23712668	-	AI506816	processed_transcript	AI506816	havana	83.6722	139.124	244.488	461.29	86.8392	70.9242
11	83223576	83226605	+	AI662270	processed_transcript	AI662270	havana	29.1679	45.3756	48.7321	123.972	42.2514	49.5105
7	75769038	75782100	-	AU020206	lincRNA	AU020206	havana	125.229	145.704	51.6152	102.089	27.6676	289.007
4	119203570	119232713	-	AU022252	protein_coding	AU022252	ensembl_havana	31.2296	29.2745	21.3452	19.2807	10.1991	28.567
4	156203270	156210564	+	AW011738	processed_transcript	AW011738	ensembl_havana	95.0372	94.2399	78.1333	44.3781	24.6839	72.8369
19	11047612	11055809	-	AW112010	lincRNA	AW112010	ensembl_havana	7.47027	7.35213	20.0858	63.0702	14.8646	12.5885
11	120007313	120047168	-	Aatk	protein_coding	Aatk	ensembl_havana	7.36651	6.28274	90.3274	13.0063	4.66561	1.05401
4	53030787	53159896	-	Abca1	protein_coding	Abca1	ensembl_havana	233.754	231.388	701.616	815.148	130.634	243.688
11	9191942	9684260	+	Abca13	protein_coding	Abca13	ensembl_havana	2.69766	15.7735	17.4814	23.3983	2.87535	0.409954
11	110100749	110168197	-	Abca9	protein_coding	Abca9	ensembl_havana	2.3864	1.33683	95.2987	246.466	2.00735	0.995459
8	123952459	123983123	-	Abcb10	protein_coding	Abcb10	ensembl_havana	41.1135	35.6476	49.2166	16.3793	14.5186	47.7287
5	8893717	8959232	+	Abcb4	protein_coding	Abcb4	ensembl_havana	5.29147	5.21336	41.5132	0.784397	0.5426	5.15255
16	14361558	14475738	+	Abcc1	protein_coding	Abcc1	ensembl_havana	81.8606	72.3173	97.2321	147.906	249.228	75.8816
11	94343295	94392998	-	Abcc3	protein_coding	Abcc3	ensembl_havana	38.596	9.35723	330.326	122.612	69.1147	8.66558
14	118482692	118706220	-	Abcc4	protein_coding	Abcc4	ensembl_havana	32.3708	28.6062	29.5959	41.5023	85.5531	26.9334
16	20331303	20426395	-	Abcc5	protein_coding	Abcc5	ensembl_havana	25.1082	32.8837	127.459	114.311	33.7436	40.1072
15	91145871	91191800	-	Abcd2	protein_coding	Abcd2	ensembl_havana	1.45263	2.13887	37.4487	0.261532	1.68185	0.995459
3	121758774	121815303	-	Abcd3	protein_coding	Abcd3	ensembl_havana	4.77271	6.68376	8.72103	18.235	1.5191	10.6563
8	79683462	79711741	-	Abce1	protein_coding	Abce1	ensembl_havana	36.4171	48.9245	47.1957	109.474	31.0854	71.0221
5	24565345	24577468	-	Abcf2	protein_coding	Abcf2	ensembl_havana	35.6909	40.9041	61.5595	83.7238	39.0601	45.1426
17	31057675	31117989	+	Abcg1	protein_coding	Abcg1	ensembl_havana	153.035	159.472	491.439	421.757	357.13	180.101
6	58584523	58695677	+	Abcg2	protein_coding	Abcg2	ensembl_havana	0.933871	0.668466	10.5757	15.9475	0.868101	0.117201
5	104935057	104982719	-	Abcg3	protein_coding	Abcg3	ensembl_havana	13.2804	11.6297	105.322	98.1022	20.9406	27.9286
9	44273188	44288616	-	Abcg4	protein_coding	Abcg4	ensembl_havana	1.24513	1.60418	18.8625	0.653681	0.37985	0.0001
5	135009152	135012176	+	Abhd11	protein_coding	Abhd11	ensembl_havana	15.537	8.9324	25.4221	56.5388	7.9906	25.038
2	150832493	150904742	-	Abhd12	protein_coding	Abhd12	ensembl_havana	37.8697	42.1071	170.315	104.965	116.148	52.4613
11	77515121	77538608	+	Abhd15	protein_coding	Abhd15	ensembl_havana	4.7095	8.75555	32.2946	12.5345	27.6045	5.74218
17	35089263	35102988	+	Abhd16a	protein_coding	Abhd16a	ensembl_havana	25.3157	23.2593	55.9953	44.7052	38.3007	26.6991
19	21653185	21685638	+	Abhd17b	protein_coding	Abhd17b	ensembl_havana	55.715	59.752	31.3717	22.8754	15.0816	54.979
7	79273199	79365509	+	Abhd2	protein_coding	Abhd2	ensembl_havana	204.703	220.714	117.357	83.4194	159.277	206.482
14	54254188	54270638	+	Abhd4	protein_coding	Abhd4	ensembl_havana	12.9691	15.2389	51.8125	34.6399	59.4582	18.0337
1	60409619	60481159	+	Abi2	protein_coding	Abi2	ensembl_havana	5.60272	5.61438	12.3909	36.2739	26.0401	2.57632
11	95830074	95842477	-	Abi3	protein_coding	Abi3	ensembl_havana	203.491	242.314	207.919	88.4084	38.5537	206.251
2	31688376	31804228	+	Abl1	protein_coding	Abl1	ensembl_havana	211.965	211.872	457.913	278.888	257.363	211.95
19	57032733	57314920	-	Ablim1	protein_coding	Ablim1	ensembl_havana	494.684	497.271	88.6689	14.5749	33.1468	676.581
11	76416734	76623559	-	Abr	protein_coding	Abr	ensembl_havana	118.693	128.995	313.198	249.734	281.393	126.176
10	18011260	18023289	-	Abracl	protein_coding	Abracl	ensembl_havana	3.63143	6.0154	9.90484	20.4572	9.16836	11.1833
2	103566310	103718424	+	Abtb2	protein_coding	Abtb2	ensembl_havana	38.6997	36.7602	12.0358	7.97379	5.2081	17.7409
18	74779197	74806209	+	Acaa2	protein_coding	Acaa2	ensembl_havana	10.8941	11.897	29.7538	36.6006	12.4234	15.9258
9	26974135	26999567	-	Acad8	protein_coding	Acad8	ensembl_havana	1.45263	2.40622	9.74701	18.4964	3.09235	9.83659
1	66830839	66863278	-	Acadl	protein_coding	Acadl	ensembl_havana	21.2693	20.4521	30.8193	67.1885	61.0314	32.0273
3	153922357	153944633	-	Acadm	protein_coding	Acadm	ensembl_havana	11.7241	12.1644	20.5593	32.7445	12.4234	19.3178
7	131410601	131448945	+	Acadsb	protein_coding	Acadsb	ensembl_havana	9.64907	7.88682	17.4025	30.3917	9.54811	17.2725
11	69881567	69895540	-	Acap1	protein_coding	Acap1	ensembl_havana	256.477	222.834	78.5676	31.2413	48.6082	452.305
9	53580522	53610383	-	Acat1	protein_coding	Acat1	ensembl_havana	16.0817	14.8378	24.6239	45.3586	9.16836	26.4064
8	105695860	105701103	-	Acd	protein_coding	Acd	ensembl_havana	44.2379	40.3721	32.8714	20.4414	19.8949	52.6818
11	105967945	105989965	+	Ace	protein_coding	Ace	ensembl_havana	5.29147	27.9378	73.0029	1.2419	5.75061	10.949
7	98206389	98321209	-	Acer3	protein_coding	Acer3	ensembl_havana	7.57402	6.95111	36.5412	55.9466	41.7183	8.95833
9	121898355	121911075	+	Ackr2	protein_coding	Ackr2	ensembl_havana	31.5408	78.3322	3.8673	1.83013	6.56436	206.396
11	100476353	100528001	-	Acly	protein_coding	Acly	ensembl_havana	148.158	151.585	194.818	296.534	126.35	164.585
4	40143081	40198339	+	Aco1	protein_coding	Aco1	ensembl_havana	22.3068	20.0511	53.391	69.6717	34.7201	24.8255
15	81872309	81915134	+	Aco2	protein_coding	Aco2	ensembl_havana	94.5416	97.862	131.293	207.438	120.341	122.735
12	84009490	84018372	+	Acot1	protein_coding	Acot1	ensembl_havana	1.54432	2.55355	18.8979	12.8301	0.487142	1.66329
4	106744555	106804999	-	Acot11	protein_coding	Acot11	ensembl_havana	10.6866	6.68376	12.3514	6.14376	37.2698	10.3635
4	152178134	152271856	+	Acot7	protein_coding	Acot7	ensembl_havana	7.15901	8.28784	9.98377	21.895	45.3532	6.1479
11	116171888	116199046	-	Acox1	protein_coding	Acox1	ensembl_havana	23.0331	22.7246	45.3933	53.0053	57.7764	32.4372
5	35583040	35615353	+	Acox3	protein_coding	Acox3	ensembl_havana	147.466	171.473	102.632	104.399	401.046	217.433
12	30893326	30911590	-	Acp1	protein_coding	Acp1	ensembl_havana	5.83381	9.38295	14.5105	25.9437	13.5015	14.0204
2	91202885	91214099	+	Acp2	protein_coding	Acp2	ensembl_havana	23.959	15.2321	230.638	171.674	61.6363	16.6391
9	22126727	22135712	-	Acp5	protein_coding	Acp5	ensembl_havana	71.9005	47.053	260.831	17.1893	44.2136	128.168
11	94557102	94601872	-	Acsf2	protein_coding	Acsf2	ensembl_havana	100.038	132.182	58.8121	37.1536	16.947	133.056
X	142317993	142390536	-	Acsl4	protein_coding	Acsl4	ensembl_havana	14.6292	23.9276	39.0668	75.1622	38.0838	29.0998
19	55251938	55297721	+	Acsl5	protein_coding	Acsl5	ensembl_havana	33.4082	45.048	71.7009	131.434	66.9989	72.9541
2	150618105	150668501	-	Acss1	protein_coding	Acss1	ensembl_havana	87.8782	85.4174	68.1891	34.7706	52.5142	108.904
11	120345690	120348543	-	Actg1	protein_coding	Actg1	ensembl_havana	570.988	615.432	526.911	1103.08	1216.04	529.947
12	80167547	80260372	-	Actn1	protein_coding	Actn1	ensembl_havana	51.2024	55.1576	473.952	496.559	490.614	34.7778
11	20062304	20112914	-	Actr2	protein_coding	Actr2	ensembl_havana	166.108	208.796	190.042	402.86	194.701	314.994
1	125392905	125435728	-	Actr3	protein_coding	Actr3	ensembl_havana	199.864	237.911	202.618	446.99	439.503	332.445
X	81820384	81822731	-	Actr3-ps	processed_pseudogene	Actr3-ps	havana	117.204	152.243	124.01	249.821	289.669	175.519
2	158624888	158639212	+	Actr5	protein_coding	Actr5	ensembl_havana	56.3376	50.6623	24.6239	19.7382	39.7654	35.4231
2	58388644	58567158	-	Acvr1	protein_coding	Acvr1	ensembl_havana	0.518862	0.668466	12.7066	17.8429	21.5916	0.234302
15	101128522	101145337	+	Acvrl1	protein_coding	Acvrl1	ensembl_havana	7.67777	14.1695	71.9378	92.6784	326.758	4.09864
9	106432981	106438320	-	Acy1	protein_coding	Acy1	ensembl_havana	6.22524	7.4858	8.68156	20.3265	0.759601	12.9983
2	163726584	163750240	-	Ada	protein_coding	Ada	ensembl_havana	18.883	17.3776	13.6931	22.3526	3.6891	9.13399
3	89338542	89349997	-	Adam15	protein_coding	Adam15	ensembl_havana	5.44283	8.34738	92.073	83.9515	67.6578	8.76858
12	21323509	21373633	-	Adam17	protein_coding	Adam17	ensembl_havana	87.8784	106.671	92.9612	195.468	73.8178	117.568
11	46055992	46147344	+	Adam19	protein_coding	Adam19	ensembl_havana	146.146	187.819	42.1812	128.123	251.772	234.553
5	8072352	8368161	-	Adam22	protein_coding	Adam22	ensembl_havana	7.98903	5.88172	35.081	23.3329	13.4541	7.08472
1	63445891	63596277	+	Adam23	protein_coding	Adam23	ensembl_havana	13.3841	19.6501	30.7798	21.699	264.848	6.73341
7	139978932	139992563	-	Adam8	protein_coding	Adam8	ensembl_havana	9.54531	13.1001	152.911	68.43	66.565	3.51313
8	24949611	25016928	-	Adam9	protein_coding	Adam9	ensembl_havana	20.128	20.5858	93.9975	115.879	25.7145	24.1815
14	68563380	68582096	-	Adamdec1	protein_coding	Adamdec1	ensembl_havana	3.83894	2.80724	164.435	2.67978	11.1214	3.45458
13	104287835	104496696	+	Adamts6	protein_coding	Adamts6	ensembl_havana	17.223	23.1256	4.14352	1.69941	1.57335	15.6331
3	95676201	95687918	-	Adamtsl4	protein_coding	Adamtsl4	ensembl_havana	3.32017	4.27764	17.2841	7.90843	25.7147	1.99082
11	80154105	80178959	+	Adap2	protein_coding	Adap2	ensembl_havana	5.60272	3.20826	109.641	87.3184	20.7779	2.04937
12	4133103	4213526	+	Adcy3	protein_coding	Adcy3	ensembl_havana	26.8201	19.7305	152.526	63.8092	10.0707	20.2792
14	55769057	55784096	-	Adcy4	protein_coding	Adcy4	ensembl_havana	0.518862	0.267446	2.76238	8.82344	41.1759	0.292853
15	98589973	98610077	-	Adcy6	protein_coding	Adcy6	ensembl_havana	2.36168	0.850984	28.1042	9.54234	19.3674	1.05401
16	4287529	4420499	-	Adcy9	protein_coding	Adcy9	ensembl_havana	5.18771	7.35213	22.6113	16.3396	6.78135	8.02152
5	34573664	34632309	+	Add1	protein_coding	Add1	ensembl_havana	163.722	163.883	171.656	121.435	58.2646	162.597
6	86028681	86124410	+	Add2	protein_coding	Add2	ensembl_havana	2.90516	2.53989	111.698	1.2419	1.68185	0.117201
19	53140443	53247400	+	Add3	protein_coding	Add3	ensembl_havana	229.501	214.679	77.2654	23.3329	37.7039	226.004
10	10335703	10472327	-	Adgb	protein_coding	Adgb	ensembl_havana	0.518862	0.40112	18.5469	17.5161	24.7381	0.0001
8	27085583	27123437	+	Adgra2	protein_coding	Adgra2	ensembl_havana	7.26276	10.2929	5.24844	18.0389	57.6135	17.9166
17	57358691	57483528	+	Adgre1	protein_coding	Adgre1	ensembl_havana	23.7594	10.9613	302.667	480.667	39.494	8.95833
17	55749984	55853663	+	Adgre4	protein_coding	Adgre4	ensembl_havana	9.23406	7.08478	104.099	43.9207	10.4161	6.85051
8	94974751	95014218	+	Adgrg1	protein_coding	Adgrg1	ensembl_havana	1.86764	2.53989	49.958	10.1306	3.30935	0.468504
8	94923694	94943281	+	Adgrg5	protein_coding	Adgrg5	ensembl_havana	1.45263	1.33683	1.18393	10.7188	22.5681	3.39603
10	14402583	14545660	-	Adgrg6	protein_coding	Adgrg6	ensembl_havana	1.55638	2.80724	19.159	0.980471	1.7361	0.585605
8	83900105	83941955	+	Adgrl1	protein_coding	Adgrl1	ensembl_havana	20.9908	17.893	23.6605	30.9414	2.63621	23.2523
3	148815583	148990556	-	Adgrl2	protein_coding	Adgrl2	ensembl_havana	14.9404	38.0923	23.44	51.3697	3.96035	5.15255
5	81020138	81825134	+	Adgrl3	protein_coding	Adgrl3	ensembl_havana	4.77271	3.20826	68.8186	70.3907	6.18461	2.63487
1	134415378	134433352	+	Adipor1	protein_coding	Adipor1	ensembl_havana	91.6133	91.0315	311.026	167.774	117.939	97.9558
6	119353150	119417705	-	Adipor2	protein_coding	Adipor2	ensembl_havana	55.9226	60.4204	92.4185	104.573	123.636	73.0123
14	21052574	21448570	+	Adk	protein_coding	Adk	ensembl_havana	7.98903	12.1644	13.4169	24.7055	14.3764	11.4175
10	75316877	75334785	+	Adora2a	protein_coding	Adora2a	ensembl_havana	13.2804	12.0307	4.53813	1.63405	2.1701	6.49921
9	59291558	59324053	+	Adpgk	protein_coding	Adpgk	ensembl_havana	55.7151	69.4678	124.947	121.971	49.6593	70.6566
19	56722199	56733114	+	Adrb1	protein_coding	Adrb1	ensembl_havana	9.33781	4.0103	81.2506	17.5161	19.1504	1.58096
15	80948490	80970947	+	Adsl	protein_coding	Adsl	ensembl_havana	33.0971	37.696	37.7645	73.4626	41.5557	46.4893
12	112620045	112641361	+	Adssl1	protein_coding	Adssl1	ensembl_havana	9.44156	10.0256	37.8039	26.0126	25.7689	7.84587
17	13760539	13906151	+	Afdn	protein_coding	Afdn	ensembl_havana	9.44156	8.0205	37.8038	60.2268	150.507	7.46905
5	103692374	103855323	+	Aff1	protein_coding	Aff1	ensembl_havana	335.119	399.013	223.033	163.264	344.435	381.517
1	38177326	38664956	-	Aff3	protein_coding	Aff3	ensembl_havana	393.842	439.913	76.8701	14.0521	20.0726	299.082
11	53350833	53421831	+	Aff4	protein_coding	Aff4	ensembl_havana	254.608	304.776	157.924	143.527	109.856	283.911
1	89454806	89897618	+	Agap1	protein_coding	Agap1	ensembl_havana	30.0883	17.9123	452.116	41.1103	43.1288	3.10328
10	127075284	127093170	+	Agap2	protein_coding	Agap2	ensembl_havana	120.768	124.985	51.0234	20.8493	46.3838	117.336
5	24452177	24502048	+	Agap3	protein_coding	Agap3	ensembl_havana	37.3509	43.0429	108.163	97.3179	62.7673	40.2828
3	116739999	116808167	-	Agl	protein_coding	Agl	ensembl_havana	20.2318	20.8531	25.9655	35.9471	47.0349	20.5514
4	126435012	126468584	-	Ago1	protein_coding	Ago1	ensembl_havana	105.39	103.804	82.8274	76.2992	46.6536	131.115
4	126331704	126429557	-	Ago3	protein_coding	Ago3	ensembl_havana	33.7424	46.8457	42.5417	75.9853	24.7397	65.4995
17	12118704	12219646	+	Agpat4	protein_coding	Agpat4	ensembl_havana	11.6204	15.6399	16.1397	11.4378	42.2609	10.6563
8	18846277	18891362	+	Agpat5	protein_coding	Agpat5	ensembl_havana	5.90274	9.75696	21.1908	51.0446	9.0056	8.60703
2	75832177	75931351	+	Agps	protein_coding	Agps	ensembl_havana	34.5496	52.2664	43.4863	129.931	56.1489	50.4707
4	156165290	156197489	-	Agrn	protein_coding	Agrn	ensembl_havana	9.02654	8.95621	20.954	34.3131	7.32385	17.5653
4	148077061	148088032	-	Agtrap	protein_coding	Agtrap	ensembl_havana	20.0243	16.5756	59.034	46.5351	16.2209	13.4667
2	155059310	155074498	-	Ahcy	protein_coding	Ahcy	ensembl_havana	13.0741	16.5571	14.6406	41.6433	12.1072	9.42238
3	107663118	107696561	-	Ahcyl1	protein_coding	Ahcyl1	ensembl_havana	42.746	58.4153	53.9434	95.7493	52.4597	68.6798
4	133011260	133078111	+	Ahdc1	protein_coding	Ahdc1	ensembl_havana	202.317	244.085	73.5164	27.5812	102.533	176.527
19	8989284	9076915	+	Ahnak	protein_coding	Ahnak	ensembl_havana	567.216	413.986	1080.18	1250.04	6049.15	378.12
12	35497974	35535039	-	Ahr	protein_coding	Ahr	ensembl_havana	37.9527	81.8081	87.5054	61.5674	242.531	84.7182
12	87266479	87273999	+	Ahsa1	protein_coding	Ahsa1	ensembl_havana	68.7879	59.7425	54.5356	111.173	152.714	59.8973
17	35170991	35176069	-	Aif1	protein_coding	Aif1	ensembl_havana	2.90516	1.73785	27.9781	67.9722	43.0747	1.63952
5	143902704	143909848	-	Aimp2	protein_coding	Aimp2	ensembl_havana	9.37938	9.86758	14.5352	25.294	7.11591	14.7787
4	128991958	129011530	+	Ak2	protein_coding	Ak2	ensembl_havana	35.7946	41.7062	72.2541	175.682	35.1541	55.6234
19	29020833	29047962	-	Ak3	protein_coding	Ak3	ensembl_havana	25.5762	30.5526	32.0577	52.6702	35.5592	36.1951
13	100650979	100666360	+	Ak6	protein_coding	Ak6	ensembl_havana	14.1101	13.4889	26.8787	55.2912	14.7033	26.2115
11	88830792	88864587	-	Akap1	protein_coding	Akap1	ensembl_havana	4.66895	6.14907	27.4651	44.2476	12.6946	4.04009
10	4266380	4359471	+	Akap12	protein_coding	Akap12	ensembl_havana	32.1633	30.2102	13.8904	3.52944	0.976601	12.9983
7	75455534	75754610	+	Akap13	protein_coding	Akap13	ensembl_havana	1101.35	1295.95	569.932	381.762	507.179	1106.54
17	32321424	32350608	-	Akap8l	protein_coding	Akap8l	ensembl_havana	101.366	90.2296	85.3546	55.8812	34.6116	168.567
4	123734559	123750346	-	Akirin1	protein_coding	Akirin1	ensembl_havana	34.1346	38.2307	70.2793	52.025	34.9372	48.7142
4	63367125	63403355	-	Akna	protein_coding	Akna	ensembl_havana	850.978	913.39	481.188	255.877	536.586	894.656
4	116636510	116651681	-	Akr1a1	protein_coding	Akr1a1	ensembl_havana	73.6645	77.397	295.778	427.703	144.086	106.796
6	34384218	34396951	+	Akr1b10	protein_coding	Akr1b10	ensembl_havana	9.33781	9.4909	24.1109	29.0191	11.9894	16.7456
13	4590750	4609175	-	Akr1e1	protein_coding	Akr1e1	ensembl_havana	1.55638	1.06949	5.32735	13.2024	0.4341	2.98618
12	112653821	112674885	-	Akt1	protein_coding	Akt1	ensembl_havana	95.452	116.563	380.015	293.395	288.446	108.202
7	44848991	44855422	+	Akt1s1	protein_coding	Akt1s1	ensembl_havana	25.4194	27.8041	65.3871	43.3325	16.6006	30.0365
1	177020073	177258204	-	Akt3	protein_coding	Akt3	ensembl_havana	47.1037	62.9603	30.2275	35.2933	21.7001	50.1779
9	106233455	106248655	-	Alas1	protein_coding	Alas1	ensembl_havana	24.6931	24.3286	42.4603	73.2012	19.9099	23.7716
X	150547375	150570639	+	Alas2	protein_coding	Alas2	ensembl_havana	3.2433	2.02644	95.966	3.24898	15.7686	1.79636
16	52248996	52454075	-	Alcam	protein_coding	Alcam	ensembl_havana	30.607	48.3898	34.1734	39.0843	170.238	23.069
7	45140684	45154585	-	Aldh16a1	protein_coding	Aldh16a1	ensembl_havana	40.4563	39.6061	73.0507	87.5635	36.1191	40.146
6	90486427	90600204	+	Aldh1l1	protein_coding	Aldh1l1	ensembl_havana	0.933871	0.935813	3.43322	16.1436	0.922351	0.527055
5	121566027	121593825	-	Aldh2	protein_coding	Aldh2	ensembl_havana	138.509	145.57	314.033	276.007	40.6332	229.868
19	3913491	3929809	-	Aldh3b1	protein_coding	Aldh3b1	ensembl_havana	20.5431	23.1256	72.3324	57.7766	42.6949	24.0644
1	167349991	167368533	+	Aldh9a1	protein_coding	Aldh9a1	ensembl_havana	30.3995	27.8041	60.9676	106.272	67.4329	30.3878
7	126795234	126809109	-	Aldoa	protein_coding	Aldoa	ensembl_havana | havana	317.69	288.469	551.092	689.044	513.689	266.458
11	78322968	78327782	+	Aldoc	protein_coding	Aldoc	ensembl_havana	3.83893	4.67866	2.95969	5.6209	24.1414	5.2111
15	90224311	90233472	+	Alg10b	protein_coding	Alg10b	ensembl_havana	31.022	45.1817	42.8152	78.9531	61.4108	49.8848
7	97371606	97392186	+	Alg8	protein_coding	Alg8	ensembl_havana	5.29147	5.88172	8.28694	18.6925	8.57161	11.1247
6	85587531	85702754	+	Alms1	protein_coding	Alms1	ensembl_havana	20.6468	33.6857	21.5854	109.608	117.864	25.0597
6	116410077	116461179	-	Alox5	protein_coding	Alox5	ensembl_havana	3.32017	5.88172	36.8569	5.75161	22.5682	0.468504
5	149264767	149288154	+	Alox5ap	protein_coding	Alox5ap	ensembl_havana	4.98021	12.9664	95.8117	104.18	252.585	6.26501
3	127670310	127780528	-	Alpk1	protein_coding	Alpk1	ensembl_havana	1.76389	2.94091	25.8472	49.9334	37.9208	5.2111
18	65265529	65394067	-	Alpk2	protein_coding	Alpk2	ensembl_havana	54.8781	45.466	4.42641	0.784365	31.6266	45.1912
4	137741733	137796385	-	Alpl	protein_coding	Alpl	ensembl_havana	12.6579	37.8296	9.39186	66.7961	35.7509	37.9994
9	110879870	110900531	+	Als2cl	protein_coding	Als2cl	ensembl_havana	2.8761	2.80724	4.72934	68.2282	51.3679	0.527055
18	64448685	64449690	-	Amd-ps3	processed_pseudogene	Amd-ps3	havana	2.68805	7.01365	11.2599	15.0912	9.01615	6.0674
10	40287458	40302189	-	Amd1	protein_coding	Amd1	ensembl_havana	13.113	18.1601	25.0083	46.8024	27.9608	19.6301
9	108053159	108055702	+	Amigo3	protein_coding	Amigo3	ensembl_havana	47.9337	38.2306	11.1281	16.7971	34.2861	24.2986
6	149157147	149188713	-	Amn1	protein_coding	Amn1	ensembl_havana	46.0661	53.0684	18.2311	16.5357	79.9107	42.3907
3	108074062	108086652	-	Ampd2	protein_coding	Ampd2	ensembl_havana	33.2524	33.7051	47.9091	88.0867	50.4772	44.8768
7	110768206	110812406	+	Ampd3	protein_coding	Ampd3	ensembl_havana	26.2646	36.2767	64.4808	32.0042	32.1651	37.9707
5	140724127	140761440	+	Amz1	protein_coding	Amz1	ensembl_havana	14.1243	10.4724	60.8015	30.8081	92.6378	11.5339
10	59987409	60003136	-	Anapc16	protein_coding	Anapc16	ensembl_havana	26.8719	20.5858	56.2716	41.8293	13.7254	41.1026
1	156838562	156861079	+	Angptl1	protein_coding	Angptl1	ensembl_havana	28.7238	32.2235	1.68165	1.13557	1.03085	36.5387
2	33216069	33247718	+	Angptl2	protein_coding	Angptl2	ensembl_havana	17.7417	15.2389	4.65651	3.13729	1.68185	6.79196
17	33773750	33781831	-	Angptl4	protein_coding	Angptl4	ensembl_havana	2.49016	0.802139	23.0454	22.3525	3.30935	0.585605
15	27466677	27594910	+	Ank	protein_coding	Ank	ensembl_havana	25.0044	22.8582	31.5296	9.99989	61.5198	20.4342
8	22974844	23150498	+	Ank1	protein_coding	Ank1	ensembl_havana	10.6866	11.3623	204.152	9.28095	15.9456	7.20182
3	126921612	127499351	-	Ank2	protein_coding	Ank2	ensembl_havana	5.29147	1.47051	41.4738	48.8879	20.7779	1.28821
8	11611583	11635758	-	Ankrd10	protein_coding	Ankrd10	ensembl_havana	59.8652	67.9061	44.4728	55.7507	19.2589	104.747
8	122883822	123042278	-	Ankrd11	protein_coding	Ankrd11	ensembl_havana	700.593	860.174	493.202	461.35	322.952	665.399
11	77470485	77489679	-	Ankrd13b	protein_coding	Ankrd13b	ensembl_havana	1.34888	1.60418	22.2957	33.3981	2.3871	0.936909
14	31698768	31830652	-	Ankrd28	protein_coding	Ankrd28	ensembl_havana	24.5894	29.4082	18.8625	14.9671	6.88985	26.1136
15	31291478	31367727	-	Ankrd33b	protein_coding	Ankrd33b	ensembl_havana	25.9382	39.9684	11.8779	1.69941	1.0851	59.4877
1	54645340	54926388	-	Ankrd44	protein_coding	Ankrd44	ensembl_havana	282.156	328.622	111.491	85.3942	240.133	316.138
3	38449259	38484845	-	Ankrd50	protein_coding	Ankrd50	ensembl_havana	34.1346	37.2949	50.1947	67.123	108.5	27.1676
12	110975353	110979041	-	Ankrd9	protein_coding	Ankrd9	ensembl_havana	9.3378	6.41641	6.70849	2.09156	27.0166	4.39139
17	27909306	28062776	+	Anks1	protein_coding	Anks1	ensembl_havana	87.2636	85.0162	178.599	162.007	88.2214	66.0304
9	22332012	22389189	-	Anln	protein_coding	Anln	ensembl_havana	9.23406	20.0511	18.6652	62.0903	18.8249	10.832
15	95790843	95974752	+	Ano6	protein_coding	Ano6	ensembl_havana	83.6469	96.846	189.93	200.551	153.207	108.045
9	62341293	62378813	+	Anp32a	protein_coding	Anp32a	ensembl_havana	38.5606	35.2582	67.7987	83.1629	19.6691	78.1566
4	46450902	46472658	+	Anp32b	protein_coding	Anp32b	ensembl_havana	106.113	125.684	186.131	247.584	90.5972	117.364
3	95929246	95947391	+	Anp32e	protein_coding	Anp32e	ensembl_havana	33.6158	34.8888	46.959	83.92	45.7329	47.8944
7	79821803	79861060	-	Anpep	protein_coding	Anpep	ensembl_havana	7.78152	8.28784	77.7383	240.062	414.831	2.75198
5	97882783	98031044	-	Antxr2	protein_coding	Antxr2	ensembl_havana	40.4636	62.5594	28.4121	60.6526	98.681	41.5124
19	20373428	20390945	-	Anxa1	protein_coding	Anxa1	ensembl_havana	6.22524	18.7144	46.0119	2.0262	44.1597	4.21574
14	25856777	25870267	-	Anxa11os	antisense	Anxa11os	havana	6.12149	8.28784	1.4207	1.2419	72.4782	3.22038
9	69453620	69491796	+	Anxa2	protein_coding	Anxa2	ensembl_havana	15.3555	20.0511	115.383	79.2786	143.547	8.48993
5	96793339	96845967	+	Anxa3	protein_coding	Anxa3	ensembl_havana	1.14138	2.94091	30.9771	26.6662	0.976601	0.761257
6	86736840	86793585	-	Anxa4	protein_coding	Anxa4	ensembl_havana	6.84775	4.81234	16.9289	31.2413	34.6117	11.6516
3	36448923	36475895	-	Anxa5	protein_coding	Anxa5	ensembl_havana	7.88528	6.55009	78.8836	134.963	97.5415	11.1833
11	54979108	55033446	-	Anxa6	protein_coding	Anxa6	ensembl_havana	114.127	139.956	134.368	285.816	632.22	138.823
14	20455260	20480134	-	Anxa7	protein_coding	Anxa7	ensembl_havana	26.457	34.8888	36.3439	48.5611	57.4509	43.5031
13	20794113	21036618	+	Aoah	protein_coding	Aoah	ensembl_havana	0.622614	1.60418	75.6865	91.5013	4.8826	0.234302
13	62964893	63326097	+	Aopep	protein_coding	Aopep	ensembl_havana	50.8901	47.8552	41.771	29.0241	11.5554	32.2899
11	4986824	5042792	+	Ap1b1	protein_coding	Ap1b1	ensembl_havana	116.825	104.399	282.277	232.28	185.533	132.56
5	137034993	137046136	-	Ap1s1	protein_coding	Ap1s1	ensembl_havana	13.0729	14.9715	43.1706	54.5086	24.4126	16.2186
1	79606876	79671973	-	Ap1s3	protein_coding	Ap1s3	ensembl_havana	15.4592	23.2592	5.09059	19.1742	37.499	25.1625
7	44900373	44929497	-	Ap2a1	protein_coding	Ap2a1	ensembl_havana	64.0281	60.7348	130.139	85.1346	50.6934	61.2101
7	141562173	141633012	+	Ap2a2	protein_coding	Ap2a2	ensembl_havana	72.9205	70.1466	324.957	379.241	246.261	57.2037
16	20535478	20544910	+	Ap2m1	protein_coding	Ap2m1	ensembl_havana	40.7293	36.8255	99.8851	125.04	66.147	59.4999
2	49308155	49309463	+	Ap2m1-ps	processed_pseudogene	Ap2m1-ps	havana	42.3417	37.3107	99.257	137.398	69.2412	54.986
7	16738410	16749295	+	Ap2s1	protein_coding	Ap2s1	ensembl_havana	28.8433	33.9531	93.2455	98.7566	42.0983	36.5942
14	21031442	21052509	-	Ap3m1	protein_coding	Ap3m1	ensembl_havana	18.4127	22.7618	21.2876	38.2018	39.4595	37.7391
5	138172002	138180430	+	Ap4m1	protein_coding	Ap4m1	ensembl_havana	19.8482	17.2495	25.2624	54.1392	21.6622	29.4837
19	5568025	5571262	+	Ap5b1	protein_coding	Ap5b1	ensembl_havana	75.7397	60.5539	54.9694	35.032	56.9088	50.0606
5	142463944	142478711	+	Ap5z1	protein_coding	Ap5z1	ensembl_havana	51.9801	38.7653	46.6037	63.3974	20.7779	61.7709
10	90989311	91082771	-	Apaf1	protein_coding	Apaf1	ensembl_havana	41.086	58.0143	52.7202	95.1612	67.7042	48.597
19	23758887	23949597	+	Apba1	protein_coding	Apba1	ensembl_havana	4.46145	7.35213	34.9232	14.1174	10.3619	5.95238
10	81266960	81273247	+	Apba3	protein_coding	Apba3	ensembl_havana	27.8057	24.8633	38.4746	36.5354	8.08336	25.8209
10	80295977	80318264	+	Apc2	protein_coding	Apc2	ensembl_havana	43.7835	30.0766	5.36682	8.95416	110.617	16.3943
9	108085413	108094607	-	Apeh	protein_coding	Apeh	ensembl_havana	76.6731	68.5745	47.9059	39.1496	36.0221	63.7615
14	50924968	50927140	+	Apex1	protein_coding	Apex1	ensembl_havana	20.0873	17.7538	20.503	71.1175	37.2913	23.0659
3	95893969	95898289	+	Aph1a	protein_coding	Aph1a	ensembl_havana	36.3925	45.9428	90.8046	96.7215	102.872	48.9568
9	66814994	66834727	-	Aph1c	protein_coding	Aph1c	ensembl_havana	0.877359	0.802139	15.5027	18.9503	28.8898	0.426784
2	94411682	94438137	-	Api5	protein_coding	Api5	ensembl_havana	37.5897	50.0441	53.8707	113.903	100.911	59.6456
9	31149557	31211816	-	Aplp2	protein_coding	Aplp2	ensembl_havana	34.9646	29.5419	196.517	121.109	48.8251	37.004
6	122577792	122602445	-	Apobec1	protein_coding	Apobec1	ensembl_havana	18.1568	16.4419	65.111	70.2601	10.5789	42.5665
15	79891659	79915907	+	Apobec3	protein_coding	Apobec3	ensembl_havana	300.158	485.345	121.997	80.9173	367.79	56.4509
7	126584942	126589113	+	Apobr	protein_coding	Apobr	ensembl_havana	7.7182	11.5747	97.8118	67.2576	63.4264	4.57472
7	19689481	19692661	-	Apoc1	protein_coding	Apoc1	ensembl_havana	0.518862	0.0001	34.5679	53.1362	0.976601	0.292853
7	19671579	19677942	-	Apoc2	protein_coding	Apoc2	ensembl_havana	0.415076	0.267425	26.6948	14.2123	0.758514	0.0963982
7	19696109	19699189	-	Apoe	protein_coding	Apoe	ensembl_havana	152.412	277.238	11757.9	4066.09	490.675	122.429
16	84949685	85173767	-	App	protein_coding	App	ensembl_havana	20.543	24.596	536.821	546.001	307.055	12.0605
10	83600033	83648739	-	Appl2	protein_coding	Appl2	ensembl_havana	23.4481	20.3184	84.3287	66.2732	14.1594	37.9408
8	122574635	122576910	-	Aprt	protein_coding	Aprt	ensembl_havana	21.9956	20.4521	43.3679	79.8679	50.8867	24.24
6	55336432	55348556	+	Aqp1	protein_coding	Aqp1	ensembl_havana	5.39522	4.27764	116.608	1.69941	2.2786	0.117201
X	20797814	20860520	+	Araf	protein_coding	Araf	ensembl_havana	82.6907	75.7928	62.6252	56.0119	30.5971	119.502
5	62602445	62766160	-	Arap2	protein_coding	Arap2	ensembl_havana	115.02	228.107	154.029	53.7384	45.9439	256.083
18	37972628	37998970	-	Arap3	protein_coding	Arap3	ensembl_havana	5.81023	7.08478	55.6402	22.1565	28.0474	1.11256
15	74669083	74672571	-	Arc	protein_coding	Arc	ensembl_havana	5.70648	3.4756	2.99915	83.2669	12.6404	2.22502
11	59211412	59228271	-	Arf1	protein_coding	Arf1	ensembl_havana	117.375	131.123	233.167	278.402	139.258	144.46
11	103966739	103985338	+	Arf2	protein_coding	Arf2	ensembl_havana	10.9979	10.694	29.8722	26.6009	32.4418	14.4036
15	98736634	98763215	-	Arf3	protein_coding	Arf3	ensembl_havana	123.984	121.108	160.054	323	596.101	147.43
6	28423560	28426603	+	Arf5	protein_coding	Arf5	ensembl_havana	48.3486	54.1378	111.559	77.5144	104.105	50.529
3	84496093	84582626	-	Arfip1	protein_coding	Arfip1	ensembl_havana	16.687	19.7512	13.7013	21.312	40.4403	19.1889
7	105634203	105640417	-	Arfip2	protein_coding	Arfip2	ensembl_havana	18.0156	20.9868	25.4658	44.4436	14.5391	33.9595
2	181357690	181365405	-	Arfrp1	protein_coding	Arfrp1	ensembl_havana	41.0606	32.4446	18.7963	25.421	23.5831	51.3294
10	24915221	24927485	-	Arg1	protein_coding	Arg1	ensembl_havana	0.830118	0.133773	54.9695	24.3787	0.922351	0.468504
8	77250366	77517954	-	Arhgap10	protein_coding	Arhgap10	ensembl_havana	4.45072	7.60905	26.3101	43.1531	3.69415	4.13381
2	113831492	113848662	-	Arhgap11a	protein_coding	Arhgap11a	ensembl_havana	30.5033	47.1867	42.3815	73.9851	50.6152	67.0409
18	6024427	6136099	-	Arhgap12	protein_coding	Arhgap12	ensembl_havana	17.4305	22.9919	27.8597	47.9076	23.0564	25.1183
2	43748824	44395954	+	Arhgap15	protein_coding	Arhgap15	ensembl_havana	108.525	143.565	39.6584	86.992	140.454	132.266
7	123279218	123369916	-	Arhgap17	protein_coding	Arhgap17	ensembl_havana	227.944	212.54	173.768	157.31	86.9629	227.528
10	26753421	26918649	+	Arhgap18	protein_coding	Arhgap18	ensembl_havana	10.0641	17.7786	64.1245	78.0383	69.6573	24.8841
19	41766588	41802048	-	Arhgap19	protein_coding	Arhgap19	ensembl_havana	23.0331	25.6654	126.67	103.462	23.5989	12.8227
2	20847919	20968882	-	Arhgap21	protein_coding	Arhgap21	ensembl_havana	41.501	51.8653	108.321	111.175	132.696	54.3352
14	33214026	33369935	+	Arhgap22	protein_coding	Arhgap22	ensembl_havana	0.476399	0.133773	9.92084	19.0089	71.9785	0.070346
11	97415533	97502403	+	Arhgap23	protein_coding	Arhgap23	ensembl_havana	7.15901	9.62458	96.4381	36.3945	39.1632	1.75662
5	102481391	102897938	+	Arhgap24	protein_coding	Arhgap24	ensembl_havana	57.4789	92.6356	12.3514	1.50334	4.9911	85.6013
6	87458545	87533260	-	Arhgap25	protein_coding	Arhgap25	ensembl_havana	157.704	174.177	199.67	116.337	66.1313	194.269
18	38676718	39376285	+	Arhgap26	protein_coding	Arhgap26	ensembl_havana | havana	233.8	234.593	67.6088	35.4621	294.84	171.301
11	103344753	103350125	+	Arhgap27os3	antisense	Arhgap27os3	havana	15.6667	13.5011	4.81436	2.15692	6.88986	57.2625
16	38598340	38713275	-	Arhgap31	protein_coding	Arhgap31	ensembl_havana	23.4481	24.4623	110.294	90.3904	226.712	1.63952
9	32116136	32268447	+	Arhgap32	protein_coding	Arhgap32	ensembl_havana	4.87646	5.4807	15.7056	4.70588	42.7492	1.40531
15	76723985	76818171	-	Arhgap39	protein_coding	Arhgap39	ensembl_havana	32.9933	28.6062	244.071	123.33	115.444	20.9612
X	73891442	73921871	-	Arhgap4	protein_coding	Arhgap4	ensembl_havana	284.106	242.622	143.575	137.088	54.8127	424.417
10	80016653	80031473	+	Arhgap45	protein_coding	Arhgap45	ensembl_havana	647.31	602.865	417.506	234.831	233.385	859.437
12	52503972	52571976	+	Arhgap5	protein_coding	Arhgap5	ensembl_havana	9.54531	6.14907	28.4517	87.4495	188.631	10.949
7	24902912	24926595	+	Arhgef1	protein_coding	Arhgef1	ensembl_havana	719.932	648.445	507.836	230.648	155.697	981.489
4	140514485	140666013	-	Arhgef10l	protein_coding	Arhgef10l	ensembl_havana	2.49016	6.68376	25.6893	33.5941	2.44135	1.34676
9	42963842	43107240	-	Arhgef12	protein_coding	Arhgef12	ensembl_havana	85.1972	122.108	140.919	135.23	37.7446	149.013
7	100869752	100932108	-	Arhgef17	protein_coding	Arhgef17	ensembl_havana	0.726366	0.668466	1.18393	11.4378	37.1614	0.175752
8	3353415	3456602	+	Arhgef18	protein_coding	Arhgef18	ensembl_havana	591.907	465.585	146.875	8.62737	28.2644	387.425
14	27114899	27403912	+	Arhgef3	protein_coding	Arhgef3	ensembl_havana	178.455	180.058	96.4042	46.012	15.9496	147.896
14	51984719	52006252	+	Arhgef40	protein_coding	Arhgef40	ensembl_havana	1.24513	3.07458	11.6411	5.68625	86.8545	1.17193
4	133679008	133756770	-	Arid1a	protein_coding	Arid1a	ensembl_havana	1150.51	1386.82	690.512	571.243	670.525	1124.97
17	4994332	5347657	+	Arid1b	protein_coding	Arid1b	ensembl_havana	533.385	535.624	330.613	205.745	390.049	387.788
10	79927043	79955019	+	Arid3a	protein_coding	Arid3a	ensembl_havana	104.479	119.237	99.2059	33.8555	87.613	103.049
9	57790353	57836794	-	Arid3b	protein_coding	Arid3b	ensembl_havana	173.535	179.629	44.0783	30.4972	64.916	213.347
12	71015990	71098593	+	Arid4a	protein_coding	Arid4a	ensembl_havana	59.5539	85.8183	87.6438	103.92	121.411	110.602
13	14063232	14199604	+	Arid4b	protein_coding	Arid4b	ensembl_havana	128.549	184.074	60.1783	57.5805	63.9609	222.608
1	36307733	36324030	+	Arid5a	protein_coding	Arid5a	ensembl_havana	319.35	301.3	108.242	62.0902	70.6879	209.085
10	68092520	68278741	-	Arid5b	protein_coding	Arid5b	ensembl_havana	129.587	177.919	140.719	95.2267	26.9081	156.388
10	88730858	88744095	+	Arl1	protein_coding	Arl1	ensembl_havana	9.92964	11.2116	19.8172	48.939	14.3818	18.2635
14	61309753	61311937	+	Arl11	protein_coding	Arl11	ensembl_havana	0.830118	1.73785	28.1359	11.8299	22.7851	0.351403
12	40005447	40038026	-	Arl4a	protein_coding	Arl4a	ensembl_havana	20.2318	20.8531	13.6931	11.3724	48.8253	21.7224
1	88673125	88702222	-	Arl4c	protein_coding	Arl4c	ensembl_havana	21.4768	18.046	91.1562	48.9533	88.5904	3.39603
2	52397951	52424902	-	Arl5a	protein_coding	Arl5a	ensembl_havana	39.841	52.2663	60.06	100.521	76.0586	51.4075
2	15049395	15082457	+	Arl5b	protein_coding	Arl5b	ensembl_havana	24.7969	33.2847	9.62862	19.8036	49.6389	21.9566
11	97989578	97996182	-	Arl5c	protein_coding	Arl5c	ensembl_havana	26.1457	25.398	15.4294	21.1761	5.69636	62.942
6	97210689	97233316	+	Arl6ip5	protein_coding	Arl6ip5	ensembl_havana	32.7858	28.0715	45.1042	71.4365	65.3172	54.8034
1	135146824	135156270	+	Arl8a	protein_coding	Arl8a	ensembl_havana	31.3333	35.1562	100.902	79.3445	56.4199	52.7539
6	108783099	108825279	+	Arl8b	protein_coding	Arl8b	ensembl_havana	37.5584	43.5776	42.0262	78.6259	64.6119	40.5756
1	86154780	86278285	+	Armc9	protein_coding	Armc9	ensembl_havana	35.5808	34.3455	13.0315	7.51536	11.9002	23.4003
X	134804145	134809222	-	Armcx2	protein_coding	Armcx2	ensembl_havana	25.4194	17.2439	5.09059	0.588323	0.813851	13.7009
X	135742733	135747323	+	Armcx5	protein_coding	Armcx5	ensembl_havana	28.6147	23.5707	11.7378	6.1958	11.3237	23.0527
10	4432467	4455142	+	Armt1	protein_coding	Armt1	ensembl_havana	22.8256	25.9327	13.3774	12.941	6.83561	37.004
7	113207465	113314127	+	Arntl	protein_coding	Arntl	ensembl_havana	35.6909	39.0327	13.0223	18.235	4.1231	30.8562
5	145083830	145108762	+	Arpc1a	protein_coding	Arpc1a	ensembl_havana	21.0618	26.7348	38.9878	43.0711	26.5284	29.8024
5	145114215	145130706	+	Arpc1b	protein_coding	Arpc1b	ensembl_havana	179.077	150.628	421.166	428.227	137.72	258.789
1	74236084	74268210	+	Arpc2	protein_coding	Arpc2	ensembl_havana	169.317	192.348	387.25	492.078	410.807	301.464
5	122391878	122414185	+	Arpc3	protein_coding	Arpc3	ensembl_havana	39.426	44.3796	68.3072	94.4422	61.2483	56.6186
6	113378115	113390449	+	Arpc4	protein_coding	Arpc4	ensembl_havana	133.153	151.588	176.42	244.641	327.953	137.94
1	152766542	152775598	+	Arpc5	protein_coding	Arpc5	ensembl_havana	71.7902	99.0521	142.367	212.077	133.559	119.377
2	39005348	39015878	+	Arpc5l	protein_coding	Arpc5l	ensembl_havana	58.2051	59.8857	26.3996	27.5159	30.9226	95.6129
7	99535466	99606772	+	Arrb1	protein_coding	Arrb1	ensembl_havana	106.865	93.4377	270.988	171.957	322.729	92.9784
11	70432635	70440829	+	Arrb2	protein_coding	Arrb2	ensembl_havana	43.6798	47.8551	320.856	317.575	93.9069	56.5014
13	80883384	80896043	+	Arrdc3	protein_coding	Arrdc3	ensembl_havana	25.2119	27.9378	52.2467	17.32	45.3531	27.4603
7	68736995	68749242	-	Arrdc4	protein_coding	Arrdc4	ensembl_havana	1.03762	2.53989	10.6546	25.0976	1.89885	0.644156
15	89472476	89477426	-	Arsa	protein_coding	Arsa	ensembl_havana	18.3738	14.8403	42.8476	29.5293	42.2657	23.5977
13	93771630	93943017	+	Arsb	protein_coding	Arsb	ensembl_havana	31.246	26.2372	30.1127	104.693	175.09	27.316
11	109473374	109573331	+	Arsg	protein_coding	Arsg	ensembl_havana	4.46145	6.68376	46.0908	17.9736	3.09235	5.38675
13	76060422	76098661	-	Arsk	protein_coding	Arsk	ensembl_havana	4.66895	4.94601	14.285	19.869	6.18461	13.4667
8	41340197	41374774	-	Asah1	protein_coding	Asah1	ensembl_havana	15.4592	16.5756	138.036	211.432	93.7431	20.4342
15	64086857	64382920	-	Asap1	protein_coding	Asap1	ensembl_havana	95.8672	137.684	182.269	148.493	295.01	148.192
12	20990459	21270172	+	Asap2	protein_coding	Asap2	ensembl_havana	12.218	20.8613	4.79749	17.3898	38.6968	27.8873
12	103321142	103356002	-	Asb2	protein_coding	Asb2	ensembl_havana	55.0928	109.212	214.986	71.9589	145.714	199.836
10	60002805	60099989	+	Ascc1	protein_coding	Ascc1	ensembl_havana	10.9978	8.28784	15.2321	27.2544	18.4994	12.2957
11	4637747	4685700	+	Ascc2	protein_coding	Ascc2	ensembl_havana	32.3709	35.4235	54.6538	72.4823	26.0944	58.9019
8	83955507	83970198	+	Asf1b	protein_coding	Asf1b	ensembl_havana	13.4879	16.9766	21.8616	31.1105	21.9714	20.6684
5	130011258	130029248	-	Asl	protein_coding	Asl	ensembl_havana	9.85657	10.9613	17.4814	20.784	28.4271	12.5299
6	7675169	7693255	-	Asns	protein_coding	Asns	ensembl_havana	2.1789	4.67866	21.3881	35.6204	1.24785	4.15719
4	9448069	9669345	-	Asph	protein_coding	Asph	ensembl_havana	6.43274	9.62457	57.6133	48.169	27.0166	3.39603
1	139454772	139494092	+	Aspm	protein_coding	Aspm	ensembl_havana	24.4856	43.0429	28.7672	62.7439	36.5103	29.9194
6	86628164	86629711	+	Asprv1	protein_coding	Asprv1	ensembl_havana	1.24513	2.13887	30.7798	0.0001	0.3256	0.351403
2	31470207	31520673	+	Ass1	protein_coding	Ass1	ensembl_havana	4.84307	4.10957	2.1228	8.2083	20.2572	4.65066
19	32671638	32739787	-	Atad1	protein_coding	Atad1	ensembl_havana	17.0155	23.6603	19.8885	42.0253	14.2679	27.636
15	58094044	58135083	-	Atad2	protein_coding	Atad2	ensembl_havana	61.629	97.8489	46.8405	138.363	235.716	125.708
4	155740641	155761094	-	Atad3a	protein_coding	Atad3a	ensembl_havana	33.6159	34.9799	51.9857	85.5967	14.5799	43.7165
11	80089400	80135795	+	Atad5	protein_coding	Atad5	ensembl_havana	18.3643	24.997	30.8587	50.5217	27.8304	29.8023
1	191170296	191218040	-	Atf3	protein_coding	Atf3	ensembl_havana	11.8279	27.4031	85.7098	89.7367	517.495	13.1154
6	136506167	136610863	+	Atf7ip	protein_coding	Atf7ip	ensembl_havana	334.497	359.449	150.901	154.245	147.885	297.73
7	101263034	101302252	-	Atg16l2	protein_coding	Atg16l2	ensembl_havana	120.56	111.484	24.2687	26.4048	30.7056	118.857
1	93751500	93790611	+	Atg4b	protein_coding	Atg4b	ensembl_havana	49.8012	42.2408	41.8683	35.5549	23.1106	61.1268
4	99193934	99259788	+	Atg4c	protein_coding	Atg4c	ensembl_havana	5.81023	5.4807	16.6133	20.1958	7.8121	7.02617
9	21265293	21277773	+	Atg4d	protein_coding	Atg4d	ensembl_havana	76.9066	57.9923	41.4255	28.7081	27.3915	56.9366
1	75180860	75192197	-	Atg9a	protein_coding	Atg9a	ensembl_havana	38.758	30.5607	83.0353	55.9449	47.9463	41.1609
8	116943393	116960446	+	Atmin	protein_coding	Atmin	ensembl_havana	40.8785	44.9143	71.701	71.4365	98.0842	49.0069
11	55446641	55461240	-	Atox1	protein_coding	Atox1	ensembl_havana	5.08396	7.08478	45.775	52.2866	36.7274	11.476
8	12757014	12868729	+	Atp11a	protein_coding	Atp11a	ensembl_havana	12.3466	20.8531	59.8621	73.2668	126.024	10.1879
4	140986873	141007331	+	Atp13a2	protein_coding	Atp13a2	ensembl_havana	182.604	168.161	1055.97	528.299	329.189	161.366
16	30312423	30405976	-	Atp13a3	protein_coding	Atp13a3	ensembl_havana	68.4766	101.057	159.423	171.371	94.7751	85.3669
3	101576219	101604685	-	Atp1a1	protein_coding	Atp1a1	ensembl_havana	146.083	172.171	649.128	906.645	595.072	166.81
7	24978167	25005959	-	Atp1a3	protein_coding	Atp1a3	ensembl_havana	10.6866	19.249	102.599	53.7897	3.2551	4.21574
11	69599736	69605943	-	Atp1b2	protein_coding	Atp1b2	ensembl_havana	2.49016	1.47051	67.636	17.1893	0.4341	0.234302
9	96332655	96364443	-	Atp1b3	protein_coding	Atp1b3	ensembl_havana	39.3222	44.3172	136.497	1052.36	101.319	38.2017
5	122453513	122502226	-	Atp2a2	protein_coding	Atp2a2	ensembl_havana	144.527	205.179	233.642	469.939	197.927	156.939
11	72961169	72993045	+	Atp2a3	protein_coding	Atp2a3	ensembl_havana	841.537	873.017	220.39	62.1558	313.462	1129.46
10	98914406	99026144	+	Atp2b1	protein_coding	Atp2b1	ensembl_havana	102.404	118.435	188.434	360.945	107.41	107.493
1	133699457	133801042	-	Atp2b4	protein_coding	Atp2b4	ensembl_havana	7.88528	7.21846	66.6108	7.58164	6.83561	1.52241
18	77773729	77782870	+	Atp5a1	protein_coding	Atp5a1	ensembl_havana	193.706	221.765	272.209	540.875	259.798	231.099
10	128083273	128090392	+	Atp5b	protein_coding	Atp5b	ensembl_havana	247.242	268.013	390.033	677.445	211.957	278.117
2	10056016	10080511	-	Atp5c1	protein_coding	Atp5c1	ensembl_havana	26.2494	30.6103	36.5011	77.7101	51.0452	46.5463
11	96068852	96075671	-	Atp5g1	protein_coding	Atp5g1	ensembl_havana	5.36199	8.3631	11.3321	19.4718	5.71624	7.59532
2	73908447	73911327	-	Atp5g3	protein_coding	Atp5g3	ensembl_havana	28.0132	34.6215	53.5884	86.7952	38.0293	31.3832
16	84827866	84835626	-	Atp5j	protein_coding	Atp5j	ensembl_havana	12.7616	12.8327	17.9466	32.3524	11.4469	19.0876
5	145183698	145192063	-	Atp5j2	protein_coding	Atp5j2	ensembl_havana	20.128	26.3338	26.5965	42.8751	27.3963	24.0635
16	91684398	91931688	-	Atp5o	protein_coding	Atp5o	ensembl_havana | havana	27.5572	26.0756	39.7953	80.9268	38.4438	36.0704
3	105942698	105960100	-	Atp5pb	protein_coding	Atp5pb	ensembl_havana	24.4624	26.5024	30.8886	66.7412	35.8267	34.2899
X	74297097	74304722	+	Atp6ap1	protein_coding	Atp6ap1	ensembl_havana	69.4105	49.9939	144.073	134.965	61.8992	85.9521
X	12587801	12617050	+	Atp6ap2	protein_coding	Atp6ap2	ensembl_havana	10.2716	15.2389	52.2861	83.6585	29.7291	16.5114
11	101009452	101063720	+	Atp6v0a1	protein_coding	Atp6v0a1	ensembl_havana	86.4259	117.766	210.84	136.794	37.4868	102.697
5	124628576	124724456	+	Atp6v0a2	protein_coding	Atp6v0a2	ensembl_havana	51.15	58.6827	52.7987	129.802	91.0317	74.5933
4	117884326	117887334	-	Atp6v0b	protein_coding	Atp6v0b	ensembl_havana	40.7747	42.2408	83.0658	99.6055	38.1379	52.0516
17	24163866	24169703	-	Atp6v0c	protein_coding	Atp6v0c	ensembl_havana	88.2083	91.5355	303.88	377.343	193.81	75.8254
6	37806086	37806551	+	Atp6v0c-ps2	processed_pseudogene	Atp6v0c-ps2	havana	6.51748	5.24417	39.4236	33.8866	11.9596	11.0047
8	105524465	105566048	-	Atp6v0d1	protein_coding	Atp6v0d1	ensembl_havana	36.5209	36.8939	74.0688	83.4625	43.6172	46.0208
17	26663231	26699648	+	Atp6v0e	protein_coding	Atp6v0e	ensembl_havana	27.1832	31.4133	31.0955	53.0708	81.1041	41.3954
16	44085402	44139706	-	Atp6v1a	protein_coding	Atp6v1a	ensembl_havana	26.6644	35.5572	66.6504	109.214	52.1343	26.3478
8	69088646	69113712	+	Atp6v1b2	protein_coding	Atp6v1b2	ensembl_havana	39.841	47.1868	177.024	229.93	78.7172	56.9113
12	78840725	78861639	-	Atp6v1d	protein_coding	Atp6v1d	ensembl_havana	14.7329	16.5756	19.6123	29.5419	35.3712	20.6099
4	63544772	63550751	+	Atp6v1g1	protein_coding	Atp6v1g1	ensembl_havana	13.3956	14.5601	36.9664	44.7665	25.6508	21.272
1	5070018	5162530	+	Atp6v1h	protein_coding	Atp6v1h	ensembl_havana	79.9931	83.8132	38.4353	59.0184	103.401	59.3118
X	106027276	106124927	+	Atp7a	protein_coding	Atp7a	ensembl_havana	25.3157	27.1358	54.4956	111.958	61.5198	29.8023
8	21992785	22060306	-	Atp7b	protein_coding	Atp7b	ensembl_havana	2.90516	2.53989	27.8596	0.784397	13.7796	2.34212
5	67618140	67847435	-	Atp8a1	protein_coding	Atp8a1	ensembl_havana	128.653	120.439	176.078	273.657	216.512	131.739
3	89939481	89963509	-	Atp8b2	protein_coding	Atp8b2	ensembl_havana	92.1321	102.394	40.2899	80.8481	104.54	109.958
2	126320973	126500675	-	Atp8b4	protein_coding	Atp8b4	ensembl_havana	3.94269	6.28274	27.8201	43.0057	85.6607	0.878358
4	132530555	132533660	-	Atpif1	protein_coding	Atpif1	ensembl_havana	14.6207	12.8327	71.8593	113.772	35.4796	16.0908
9	109057933	109074125	-	Atrip	protein_coding	Atrip	ensembl_havana	77.3502	66.2489	27.6769	41.0674	31.2064	46.8505
19	57611034	58133344	+	Atrnl1	protein_coding	Atrnl1	ensembl_havana	28.2207	17.1103	25.8077	30.0648	4.61135	18.2093
13	45549755	45965009	-	Atxn1	protein_coding	Atxn1	ensembl_havana	114.75	185.94	142.06	54.5089	35.7509	250.947
15	85336245	85463213	+	Atxn10	protein_coding	Atxn10	ensembl_havana	29.4658	34.6215	29.083	89.41	82.3517	36.1843
12	101918901	101958247	-	Atxn3	protein_coding	Atxn3	ensembl_havana	17.3267	21.5215	21.2697	50.5219	22.6766	30.3879
13	52835119	52929682	-	Auh	protein_coding	Auh	ensembl_havana	34.4459	32.75	18.7836	18.235	12.3149	34.6035
2	172356190	172370536	-	Aurka	protein_coding	Aurka	ensembl_havana	11.8279	12.4317	17.797	38.2347	19.2047	11.2418
11	69045647	69051665	+	Aurkb	protein_coding	Aurkb	ensembl_havana	23.6556	33.9531	34.8442	66.9921	17.2516	27.4603
10	127000709	127020995	+	Avil	protein_coding	Avil	ensembl_havana	0.933871	0.802139	0.710401	40.5189	208.58	0.702707
19	42123273	42129060	-	Avpi1	protein_coding	Avpi1	ensembl_havana	3.21642	2.13887	10.2205	12.3528	33.3096	1.58096
X	73892102	73895503	+	Avpr2	protein_coding	Avpr2	ensembl_havana	36.9924	26.7012	8.78628	7.81443	2.92766	25.0953
7	25757273	25788706	-	Axl	protein_coding	Axl	ensembl_havana	94.726	44.2459	2249.28	1278.46	424.178	25.0597
9	118040499	118069795	+	Azi2	protein_coding	Azi2	ensembl_havana	46.7924	41.1715	56.2325	49.2147	19.3131	57.4383
15	38487427	38519267	-	Azin1	protein_coding	Azin1	ensembl_havana	46.7402	65.2614	39.3998	60.7074	102.227	73.0191
18	82336250	82361601	-	B020010K11Rik	lincRNA	B020010K11Rik	havana	23.8958	22.773	34.72	67.6358	40.609	21.0476
17	45433598	45442545	+	B230354K17Rik	bidirectional_promoter_lncRNA	B230354K17Rik	havana	4.25394	6.55009	7.06365	15.0978	19.0351	6.26501
2	122147686	122153084	+	B2m	protein_coding	B2m	ensembl_havana	335.535	415.858	555.337	997.299	686.697	730.301
3	69574158	69598961	-	B3galnt1	protein_coding	B3galnt1	ensembl_havana	0.622614	0.668466	10.3784	16.0782	1.3021	0.878358
11	22759738	22860962	-	B3gnt2	protein_coding	B3gnt2	ensembl_havana	61.1545	73.1545	30.6577	22.4907	19.8278	60.7911
16	19760208	19772754	+	B3gnt5	protein_coding	B3gnt5	ensembl_havana	63.8077	72.0499	16.337	4.31373	19.3674	66.4548
7	25626654	25635101	+	B3gnt8	protein_coding	B3gnt8	ensembl_havana	116.08	66.8525	34.3199	10.0828	10.7904	50.2517
3	61362250	61365952	-	B430305J03Rik	protein_coding	B430305J03Rik	ensembl	16.8586	17.2004	69.1058	27.8072	9.12634	12.9696
17	48316141	48327025	+	B430306N03Rik	protein_coding	B430306N03Rik	ensembl_havana	18.9723	13.7684	131.952	34.836	11.8266	12.9398
10	127165225	127172331	+	B4galnt1	protein_coding	B4galnt1	ensembl_havana	288.802	217.585	177.961	176.33	84.5037	243.818
4	40804602	40854006	-	B4galt1	protein_coding	B4galt1	ensembl_havana	97.8385	114.023	215.379	141.959	61.1944	120.498
16	38742264	38769050	+	B4galt4	protein_coding	B4galt4	ensembl_havana	0.622614	0.534793	5.36682	10.6535	23.4361	0.936909
2	167298444	167349184	-	B4galt5	protein_coding	B4galt5	ensembl_havana	70.3442	66.0347	114.95	165.748	99.6574	76.4086
18	20684599	20746405	-	B4galt6	protein_coding	B4galt6	ensembl_havana	3.00892	7.21846	84.2102	93.6582	55.6064	9.07543
1	171500568	171504112	-	B930036N10Rik	antisense	B930036N10Rik	ensembl_havana	16.7909	23.3876	13.9279	31.8587	69.3668	8.98082
13	24801657	24816198	+	BC005537	protein_coding	BC005537	ensembl_havana	190.697	216.417	359.412	469.533	240.057	291.875
3	95883954	95892006	-	BC028528	protein_coding	BC028528	ensembl_havana	2.3864	5.97982	7.29174	14.0796	35.0119	11.5431
6	128849090	128891127	-	BC035044	protein_coding	BC035044	ensembl_havana	17.7417	18.046	18.3495	37.2542	22.7309	26.1722
6	136827626	136840663	+	BC049715	protein_coding	BC049715	ensembl_havana	39.0652	33.4342	12.2107	11.8474	69.2887	14.4788
19	11470166	11484579	-	BE692007	processed_transcript	BE692007	havana	52.3174	93.4044	14.6366	29.386	7.52257	94.2842
16	87698945	87733347	+	Bach1	protein_coding	Bach1	ensembl_havana	39.6335	45.449	114.949	142.481	158.196	38.1165
4	32238804	32586109	+	Bach2	protein_coding	Bach2	ensembl_havana	440.217	596.236	107.946	9.64006	14.9344	274.928
4	40936398	40948295	-	Bag1	protein_coding	Bag1	ensembl_havana	36.1058	35.2898	73.2406	79.1487	41.2302	37.3553
7	128523616	128546982	+	Bag3	protein_coding	Bag3	ensembl_havana	11.7241	19.9174	47.6297	90.7825	84.1962	9.66094
11	120232947	120292297	+	Bahcc1	protein_coding	Bahcc1	ensembl_havana	1.34888	1.73785	17.5998	5.68625	3.74335	0.0586505
11	119942763	120006783	+	Baiap2	protein_coding	Baiap2	ensembl_havana	10.6866	4.81234	26.0839	35.2935	16.6006	8.02153
17	27019810	27029010	-	Bak1	protein_coding	Bak1	ensembl_havana	48.8995	59.1748	85.981	126.653	137.079	60.7448
19	5364638	5367169	-	Banf1	protein_coding	Banf1	ensembl_havana	22.2056	20.6969	28.4703	46.2876	16.0631	25.5272
3	136053363	136326067	-	Bank1	protein_coding	Bank1	ensembl_havana	643.263	711.142	152.163	70.5213	61.411	934.784
8	121949750	122029259	+	Banp	protein_coding	Banp	ensembl_havana	47.3111	46.3847	18.5863	46.0122	13.2914	69.8509
15	25363277	25413765	-	Basp1	protein_coding	Basp1	ensembl_havana	33.4083	35.9582	123.158	100.848	142.352	12.2372
1	191097847	191108946	+	Batf3	protein_coding	Batf3	ensembl_havana	1.55638	0.802139	22.5718	27.7773	32.2247	1.46386
7	45461697	45466899	-	Bax	protein_coding	Bax	ensembl_havana	25.0044	24.3286	54.141	46.1399	24.0865	45.4938
7	16308393	16318206	+	Bbc3	protein_coding	Bbc3	ensembl_havana	12.8654	18.3133	32.7529	9.93454	27.6676	6.49921
19	53929861	53944628	-	Bbip1	protein_coding	Bbip1	ensembl_havana	35.4834	27.4031	13.1801	14.9671	12.5319	37.2382
9	22475715	22888281	+	Bbs9	protein_coding	Bbs9	ensembl_havana	25.6269	12.6991	8.16856	11.4378	13.8339	12.9983
16	50191844	50432391	-	Bbx	protein_coding	Bbx	ensembl_havana	69.0991	85.8184	71.4248	204.832	44.3224	91.8072
12	31590967	31634659	-	Bcap29	protein_coding	Bcap29	ensembl_havana	7.88528	12.8327	15.1927	42.4174	19.8556	16.1015
X	73686178	73716176	-	Bcap31	protein_coding	Bcap31	ensembl_havana	29.1545	32.4827	32.1609	61.1753	23.4361	49.4168
3	122294136	122530192	+	Bcar3	protein_coding	Bcar3	ensembl_havana	298.119	272.066	32.2643	6.4508	14.104	324.268
7	45570153	45589712	+	Bcat2	protein_coding	Bcat2	ensembl_havana	19.9205	17.874	56.7056	98.8868	28.1496	21.0198
11	24078056	24174124	+	Bcl11a	protein_coding	Bcl11a	ensembl_havana	415.01	451.013	97.302	31.3066	75.7325	477.588
12	107910403	108003603	-	Bcl11b	protein_coding	Bcl11b	ensembl_havana	17.638	13.1001	0.749862	24.5094	6.88986	1.22966
1	106538178	106714275	-	Bcl2	protein_coding	Bcl2	ensembl_havana	127.481	174.714	46.2488	9.12679	19.0854	222.076
9	89199209	89207828	+	Bcl2a1b	protein_coding	Bcl2a1b	ensembl_havana	7.85651	16.4182	26.023	28.8707	14.4399	18.1694
2	152780668	152831729	-	Bcl2l1	protein_coding	Bcl2l1	ensembl_havana	16.2892	14.3031	150.821	79.7367	61.411	9.25109
6	134396318	134438737	+	Bcl2l14	protein_coding	Bcl2l14	ensembl_havana	1.03762	2.0052	0.513095	25.6476	31.9533	1.17111
16	23965052	23988853	-	Bcl6	protein_coding	Bcl6	ensembl_havana	130.624	93.4377	44.4334	66.2732	176.096	50.9976
5	123343834	123374993	+	Bcl7a	protein_coding	Bcl7a	ensembl_havana	120.249	113.756	35.5149	20.4572	2.76685	169.212
5	135168283	135181856	+	Bcl7b	protein_coding	Bcl7b	ensembl_havana	43.8874	37.4286	48.6557	25.8819	18.4451	43.0934
9	44482825	44511897	+	Bcl9l	protein_coding	Bcl9l	ensembl_havana	297.039	319.502	174.928	54.8823	49.7711	233.492
X	12036740	12160356	-	Bcor	protein_coding	Bcor	ensembl_havana	220.888	227.779	118.856	105.88	133.889	189.525
10	75060592	75184922	+	Bcr	protein_coding	Bcr	ensembl_havana	82.4832	95.8438	27.5834	11.8953	14.9731	57.9652
5	67392147	67428311	-	Bend4	protein_coding	Bend4	ensembl_havana	2.869	3.87662	7.33987	14.569	0.651101	0.644156
4	111415006	111460299	+	Bend5	protein_coding	Bend5	ensembl_havana	29.4657	18.046	8.56317	0.588323	2.6041	45.4353
5	144190286	144194442	+	Bhlha15	protein_coding	Bhlha15	ensembl_havana	29.362	28.2052	7.93179	2.28763	4.93685	12.8812
6	108660629	108666926	+	Bhlhe40	protein_coding	Bhlhe40	ensembl_havana	76.258	98.2496	125.844	34.9012	248.733	81.561
6	145858243	145865559	-	Bhlhe41	protein_coding	Bhlhe41	ensembl_havana	44.3829	140.79	34.4355	5.24369	19.407	186.327
7	15970672	16047922	-	Bicra	protein_coding	Bicra	ensembl_havana	342.796	350.352	188.346	85.3576	85.8784	240.584
17	46798120	46858483	-	Bicral	protein_coding	Bicral	ensembl_havana	197.13	176.983	106.228	51.4368	109.585	204.166
18	32377230	32435738	+	Bin1	protein_coding	Bin1	ensembl_havana	214.041	211.338	69.5187	87.8601	86.514	264.765
15	100641077	100669554	-	Bin2	protein_coding	Bin2	havana	95.867	96.6461	400.044	203.326	92.9299	156.856
9	7818227	7837065	-	Birc2	protein_coding	Birc2	ensembl_havana	55.5076	63.7622	24.4368	38.1039	42.8576	74.6301
11	117849251	117855744	+	Birc5	protein_coding	Birc5	ensembl_havana	9.64906	10.5603	17.0868	31.3719	9.71086	9.83659
14	63372836	63417038	-	Blk	protein_coding	Blk	ensembl_havana	277.849	266.678	47.5113	3.66015	10.3076	578.479
19	40928927	40994536	-	Blnk	protein_coding	Blnk	ensembl_havana	291.025	344.075	69.9651	36.2738	22.7309	502.136
2	127070665	127097085	+	Blvra	protein_coding	Blvra	ensembl_havana	4.77271	5.21336	56.7451	54.574	11.7724	7.02616
7	27447978	27466145	+	Blvrb	protein_coding	Blvrb	ensembl_havana	41.501	42.1072	181.678	105.749	12.2064	22.7177
2	118528757	118549688	-	Bmf	protein_coding	Bmf	ensembl_havana	39.2185	53.4693	53.5884	20.9147	89.7842	47.3088
14	34410734	34503342	-	Bmpr1a	protein_coding	Bmpr1a	ensembl_havana	2.92856	2.06917	1.18043	36.9898	0.759601	1.03117
1	59763400	59879015	+	Bmpr2	protein_coding	Bmpr2	ensembl_havana	6.12149	8.42151	80.5798	110.39	77.6319	3.86444
9	69989466	70008318	+	Bnip2	protein_coding	Bnip2	ensembl_havana	20.4517	25.2939	59.1488	65.0051	32.0123	33.7518
7	138890836	138909520	-	Bnip3	protein_coding	Bnip3	ensembl_havana	2.20471	1.73785	6.25313	20.3039	6.31466	2.50823
14	66985239	67008878	-	Bnip3l	protein_coding	Bnip3l	ensembl_havana	19.6392	22.3524	44.661	50.3257	31.8233	36.1488
12	18216542	18217674	+	Bnip3l-ps	transcribed_processed_pseudogene	Bnip3l-ps	havana	13.7693	13.8732	36.2741	27.1237	18.6294	21.0553
7	126695401	126699799	+	Bola2	protein_coding	Bola2	ensembl_havana	31.5074	27.5099	24.2216	29.0615	10.5308	26.3391
14	99046222	99074541	+	Bora	protein_coding	Bora	ensembl_havana	9.44156	12.1644	13.9694	25.2283	10.6331	16.687
6	34476207	34505614	+	Bpgm	protein_coding	Bpgm	ensembl_havana	9.85657	8.55519	30.1484	5.42482	16.4379	12.7641
1	185332149	185357778	+	Bpnt1	protein_coding	Bpnt1	ensembl_havana	10.3753	13.1001	15.824	28.2348	14.8104	18.7363
11	107033081	107132128	-	Bptf	protein_coding	Bptf	ensembl_havana	471.566	603.268	297.303	241.567	200.18	550.228
11	101488764	101551956	-	Brca1	protein_coding	Brca1	ensembl_havana	16.9117	22.3235	23.6768	48.2344	25.3891	25.1183
2	27445579	27507663	-	Brd3	protein_coding	Brd3	ensembl_havana	83.417	87.2886	65.5845	59.7376	30.3259	83.7859
5	144244437	144446758	+	Bri3	protein_coding	Bri3	ensembl_havana	33.9271	32.8837	95.0236	39.1496	24.4668	17.7765
5	125441568	125460371	+	Bri3bp	protein_coding	Bri3bp	ensembl_havana	63.2891	68.8418	42.1051	108.103	170.183	68.1529
11	86058138	86201194	-	Brip1	protein_coding	Brip1	ensembl_havana	5.60272	9.08988	4.38029	22.0258	9.43961	10.4221
15	10474779	10485948	-	Brix1	protein_coding	Brix1	ensembl_havana	6.744	12.6991	10.6546	27.908	14.2679	16.7456
6	113604772	113616952	+	Brk1	protein_coding	Brk1	ensembl_havana	38.4922	30.0766	59.1129	70.1947	81.4294	57.1454
1	183276352	183297270	-	Brox	protein_coding	Brox	ensembl_havana	15.6647	18.6315	34.2653	43.3479	27.3311	31.0853
16	95992092	96082527	-	Brwd1	protein_coding	Brwd1	ensembl_havana	355.87	344.877	102.875	132.611	102.804	324.665
10	79704491	79711970	+	Bsg	protein_coding	Bsg	ensembl_havana	50.4237	51.0633	154.136	185.421	69.4946	59.3704
5	43818885	43843987	+	Bst1	protein_coding	Bst1	ensembl_havana	1.24513	0.935813	11.9174	19.7382	31.5736	0.527055
8	71534255	71537457	-	Bst2	protein_coding	Bst2	ensembl_havana	6.64025	7.75315	29.3197	72.8744	12.9659	10.0122
10	85386814	85660293	+	Btbd11	protein_coding	Btbd11	ensembl_havana	7.05525	4.41132	86.1836	80.2602	5.0996	0.585605
12	112976482	112978946	+	Btbd6	protein_coding	Btbd6	ensembl_havana	49.3863	46.3848	14.364	11.6992	24.3584	28.1044
13	98309896	98317007	-	Btf3	protein_coding	Btf3	ensembl_havana	35.1903	47.594	54.7395	116.082	39.5905	63.7496
10	96617006	96622810	+	Btg1	protein_coding	Btg1	ensembl_havana	1279.67	1681.76	707.643	276.139	1083.24	1579.29
1	134075170	134079121	-	Btg2	protein_coding	Btg2	ensembl_havana	394.155	494.992	416.039	220.91	1243.03	316.524
16	45224315	45257671	+	Btla	protein_coding	Btla	ensembl_havana	139.236	144.635	52.5226	50.2604	172.027	182.794
11	58917908	58927159	+	Btnl10	protein_coding	Btnl10	ensembl_havana	1.14138	1.06949	26.5575	0.588323	1.1936	0.117201
19	45363734	45530014	+	Btrc	protein_coding	Btrc	ensembl_havana	30.9447	34.4878	19.3361	20.9818	12.4234	40.4586
2	127801122	127831866	-	Bub1	protein_coding	Bub1	ensembl_havana	4.25394	5.74805	6.03766	27.3851	6.67285	7.14327
2	118598211	118641592	+	Bub1b	protein_coding	Bub1b	ensembl_havana	27.1832	38.498	38.6326	104.965	54.3587	22.9519
1	58392898	58407354	+	Bzw1	protein_coding	Bzw1	ensembl_havana	55.0926	73.5206	71.335	147.944	85.9276	99.0987
12	36091835	36158081	-	Bzw2	protein_coding	Bzw2	ensembl_havana	37.1434	36.2255	71.9376	119.997	26.7454	65.2255
18	50042730	50053845	-	C030005K06Rik	processed_transcript	C030005K06Rik	havana	16.3674	24.9752	2.77784	3.84664	5.52963	15.9831
1	84992690	85270567	-	C130026I21Rik	protein_coding	C130026I21Rik	ensembl_havana	26.7035	73.7438	6.56494	144.141	17.1035	169.351
5	139405280	139415624	+	C130050O18Rik	protein_coding	C130050O18Rik	ensembl_havana	8.50779	9.35723	28.508	17.9736	20.9406	4.27429
3	52057285	52064245	-	C130089K02Rik	TEC	C130089K02Rik	havana	14.6292	30.4776	18.0338	14.771	1.35635	6.96761
4	136895917	136898804	-	C1qa	protein_coding	C1qa	ensembl_havana	26.6644	11.3623	1527.78	825.407	69.0062	12.1201
4	136880129	136886188	-	C1qb	protein_coding	C1qb	ensembl_havana	37.2472	14.9715	1979.41	1816.63	95.5344	15.8087
11	70977836	70983027	-	C1qbp	protein_coding	C1qbp	ensembl_havana	34.7571	65.3664	90.1688	161.892	35.5339	43.1519
4	136889804	136893066	-	C1qc	protein_coding	C1qc	ensembl_havana	40.5673	16.4419	2299.9	1484.54	90.7062	14.4621
4	155962318	155966630	+	C1qtnf12	protein_coding	C1qtnf12	ensembl_havana	3.63143	4.81234	40.1716	7.77771	4.82835	2.16647
6	124512405	124523444	+	C1ra	protein_coding	C1ra	ensembl_havana	0.622606	0.40112	11.8384	112.714	2.4956	0.117201
9	121319385	121321631	+	C230053D17Rik	TEC	C230053D17Rik	havana	25.3157	28.3388	4.57759	8.82344	14.7561	10.305
7	29953621	29970353	+	C230062I16Rik	transcribed_unprocessed_pseudogene	C230062I16Rik	ensembl_havana	17.8689	25.1662	34.9881	103.663	16.4669	17.0096
17	51757295	51761622	-	C230085N15Rik	TEC	C230085N15Rik	havana	31.1258	37.2949	4.18298	0.261532	1.3021	22.7177
5	64804014	64805736	+	C230096K16Rik	TEC	C230096K16Rik	havana	25.3157	19.9174	20.954	9.01952	43.1831	5.2111
9	44309237	44320286	-	C2cd2l	protein_coding	C2cd2l	ensembl_havana	31.5408	38.6317	60.2573	58.561	78.5541	25.4696
17	57203970	57228137	-	C3	protein_coding	C3	ensembl_havana	26.6644	58.2816	97.3113	124.05	19.3674	16.1601
8	84065236	84067288	-	C330011M18Rik	antisense	C330011M18Rik	ensembl_havana	29.777	22.8582	5.80089	5.03267	18.8249	12.4128
6	122847138	122856162	-	C3ar1	protein_coding	C3ar1	ensembl_havana	1.66014	0.40112	69.8069	101.24	17.8484	2.63487
5	97999384	98000951	-	C430019N01Rik	TEC	C430019N01Rik	havana	1.86764	4.14397	0.315789	1.89548	14.2679	2.28357
17	34728380	34743883	-	C4b	protein_coding	C4b	ensembl_havana	2.76385	2.29062	489.201	2714.69	25.5519	1.13299
5	76656512	76873555	+	C530008M17Rik	protein_coding	C530008M17Rik	ensembl_havana	2.97552	2.25058	35.7472	1.37262	1.02204	1.04666
7	16246743	16259541	-	C5ar1	protein_coding	C5ar1	ensembl_havana	6.01773	13.7684	238.612	287.579	3.74335	1.63952
7	16234585	16244155	-	C5ar2	protein_coding	C5ar2	ensembl_havana	3.63143	2.80724	42.9736	12.4181	2.65835	0.644156
15	4727175	4814968	+	C6	protein_coding	C6	ensembl_havana	6.84775	2.40622	132.469	290.773	13.0744	3.68878
10	22306702	22321766	+	C920009B18Rik	transcribed_unprocessed_pseudogene	C920009B18Rik	havana	63.704	70.8469	17.9549	25.2937	60.1091	47.2504
4	35191285	35226176	-	C9orf72	protein_coding	C9orf72	ensembl_havana	6.5365	8.42151	14.1667	28.1041	18.5912	21.4882
17	39848103	39848828	-	CT010467.2	pseudogene	CT010467.2	ensembl	708.628	1074.2	314.9	293.327	440.185	401.306
18	11839220	11945631	+	Cables1	protein_coding	Cables1	ensembl_havana	1.06344	0.971842	16.2126	13.0526	1.18591	0.767142
2	180258540	180273497	-	Cables2	protein_coding	Cables2	ensembl_havana	63.9792	45.9507	35.6401	23.2857	28.6677	93.9648
19	4135423	4144034	-	Cabp4	protein_coding	Cabp4	ensembl_havana	1.97139	2.53989	7.73449	24.2479	2.44135	2.10792
2	27009926	27021090	+	Cacfd1	protein_coding	Cacfd1	ensembl_havana	47.2074	45.7164	26.7942	21.4375	30.4886	42.4492
14	30039939	30491456	-	Cacna1d	protein_coding	Cacna1d	ensembl_havana	16.6213	18.5323	11.4552	14.786	3.24538	11.3523
1	154390731	154884502	-	Cacna1e	protein_coding	Cacna1e	ensembl_havana	323.395	780.383	47.748	15.9475	22.4054	1004.31
17	25374285	25433784	-	Cacna1h	protein_coding	Cacna1h	ensembl_havana	57.3752	66.1683	24.0714	2.8105	12.6404	20.2001
15	80287238	80398280	+	Cacna1i	protein_coding	Cacna1i	ensembl_havana	276.084	129.529	42.5001	3.13729	2.8211	96.6674
15	98630840	98644530	+	Cacnb3	protein_coding	Cacnb3	ensembl_havana	0.518862	2.67356	1.49962	17.7121	89.8385	0.468504
10	81321103	81326243	+	Cactin	protein_coding	Cactin	ensembl_havana	50.5275	46.251	50.2341	41.6986	24.4669	49.1826
1	160202367	160212876	-	Cacybp	protein_coding	Cacybp	ensembl_havana	11.9316	16.0556	16.4436	58.4166	19.6043	24.8054
5	31054780	31078480	+	Cad	protein_coding	Cad	ensembl_havana	148.677	157.333	157.216	160.977	70.7962	118.332
9	47530173	47858116	+	Cadm1	protein_coding	Cadm1	ensembl_havana	12.1391	5.21336	226.904	322.615	304.563	6.14791
15	102706777	102722179	-	Calcoco1	protein_coding	Calcoco1	ensembl_havana	38.0772	39.3	54.575	28.0387	17.6856	48.6556
19	47105353	47138295	-	Calhm2	protein_coding	Calhm2	ensembl_havana	147.919	119.156	52.1334	39.9487	65.3934	111.196
10	34126067	34127985	-	Calhm6	protein_coding	Calhm6	ensembl_havana	6.744	6.81744	7.53718	37.581	2.65835	5.2111
12	100199435	100209815	+	Calm1	protein_coding	Calm1	ensembl_havana	186.858	197.168	226.741	447.824	553.64	270.858
17	87433412	87446936	-	Calm2	protein_coding	Calm2	ensembl_havana	17.9493	26.6011	31.6983	65.1647	56.5518	31.7879
8	84841850	84846935	-	Calr	protein_coding	Calr	ensembl_havana	347.88	350.09	491.168	1145.72	567.294	329.992
6	29348069	29377111	+	Calu	protein_coding	Calu	ensembl_havana	24.0707	28.6062	54.4671	93.2258	38.2581	40.5172
6	113334124	113343985	-	Camk1	protein_coding	Camk1	ensembl_havana	12.8654	8.28784	36.1466	33.3981	16.2751	5.38675
2	5293457	5714516	-	Camk1d	protein_coding	Camk1d	ensembl_havana	95.556	126.455	245.172	248.035	537.081	116.282
3	126596302	126846327	+	Camk2d	protein_coding	Camk2d	ensembl_havana	240.809	330.039	182.863	128.233	80.2902	325.775
11	73019008	73042074	+	Camkk1	protein_coding	Camkk1	ensembl_havana	2.59391	4.81234	21.1909	6.0784	4.1231	6.85052
5	122731170	122779410	-	Camkk2	protein_coding	Camkk2	ensembl_havana	90.7835	87.8234	69.0569	42.875	19.0419	50.9976
17	85090552	85458589	+	Camkmt	protein_coding	Camkmt	ensembl_havana	17.0155	17.2439	1.49962	1.37262	2.1701	17.9166
13	55623005	55632412	+	Caml	protein_coding	Caml	ensembl_havana	4.25394	7.61948	13.772	19.0847	6.07611	11.8859
9	109847379	109849618	-	Camp	protein_coding	Camp	ensembl_havana	12.2429	33.2847	120.514	0.0001	0.0001	0.292853
6	115774538	115805558	+	Cand2	protein_coding	Cand2	ensembl_havana	23.9669	22.7246	3.59106	1.83013	5.15385	16.5114
11	50293961	50325674	-	Canx	protein_coding	Canx	ensembl_havana	122.843	149.447	287.876	673.312	156.618	208.504
6	72544391	72562984	+	Capg	protein_coding	Capg	ensembl_havana	131.558	157.734	133.852	51.7637	21.6459	260.608
1	182467260	182517609	-	Capn2	protein_coding	Capn2	ensembl_havana	33.2428	36.3303	54.6023	46.1428	121.466	50.5812
7	98121559	98178275	-	Capn5	protein_coding	Capn5	ensembl_havana	18.7793	26.0664	20.7172	17.7121	5.09961	12.0615
7	30186936	30198812	-	Capns1	protein_coding	Capns1	ensembl_havana	77.6069	81.407	230.494	187.121	148.699	117.511
2	103762941	103797650	-	Caprin1	protein_coding	Caprin1	ensembl_havana	247.969	324.292	306.885	593.125	458.741	360.083
6	17636234	17666973	+	Capza2	protein_coding	Capza2	ensembl_havana	48.7637	62.2918	100.784	228.099	147.723	73.6568
4	139192899	139291819	+	Capzb	protein_coding	Capzb	ensembl_havana	142.556	136.881	207.372	301.621	198.012	176.296
3	14766216	14808369	-	Car1	protein_coding	Car1	ensembl_havana	4.3577	2.13887	157.173	0.719039	1.57335	0.0586505
3	14886273	14900771	+	Car2	protein_coding	Car2	ensembl_havana	8.81905	13.6348	156.699	6.79734	10.4161	5.6795
15	78775138	78803043	-	Card10	protein_coding	Card10	ensembl_havana	1.66014	3.34193	9.58915	9.2156	73.2917	0.644156
5	140872990	141000583	-	Card11	protein_coding	Card11	ensembl_havana	466.164	375.088	89.9717	50.4565	235.121	399.549
13	49202950	49216038	-	Card19	protein_coding	Card19	ensembl_havana	4.87646	4.67866	35.3179	22.9408	13.1286	10.2464
15	5095981	5108540	-	Card6	protein_coding	Card6	ensembl_havana	134.494	171.031	66.4717	12.2486	16.2208	228.055
2	26352176	26360919	-	Card9	protein_coding	Card9	ensembl_havana	1.66014	1.60418	24.6633	29.542	18.3909	0.819808
13	24012344	24280796	-	Carmil1	protein_coding	Carmil1	ensembl_havana	70.9667	96.646	5.87981	14.771	14.7561	139.702
8	105686274	105698188	+	Carmil2	protein_coding	Carmil2	ensembl_havana	114.4	108.674	32.358	5.30987	6.57936	168.17
19	4164324	4175480	-	Carns1	protein_coding	Carns1	ensembl_havana	35.7433	22.4251	21.5197	3.41523	2.92972	59.4527
8	11513977	11550784	-	Cars2	protein_coding	Cars2	ensembl_havana	30.3753	27.9573	19.0436	25.0374	11.737	28.461
X	13517080	13851368	-	Cask	protein_coding	Cask	ensembl_havana	3.94269	3.74295	30.2668	29.542	11.5554	2.22502
9	5298508	5307291	+	Casp1	protein_coding	Casp1	ensembl_havana	10.6866	17.1103	12.5093	32.3524	2.44135	21.3711
8	46617291	46639690	+	Casp3	protein_coding	Casp3	ensembl_havana	12.1391	21.2541	38.6326	54.8357	20.7779	16.2771
19	56397129	56442345	+	Casp7	protein_coding	Casp7	ensembl_havana	10.5828	19.5164	24.032	30.3263	35.8594	25.2939
1	58795374	58847504	+	Casp8	protein_coding	Casp8	ensembl_havana	35.0683	41.1715	49.6421	71.567	19.6928	77.5212
2	172393794	172433758	+	Cass4	protein_coding	Cass4	ensembl_havana	10.2658	10.2008	13.2657	9.12644	80.1306	4.99111
4	148804429	148954890	+	Casz1	protein_coding	Casz1	ensembl_havana	79.2668	75.3917	24.5055	11.1763	20.1269	53.1054
2	103453849	103485161	-	Cat	protein_coding	Cat	ensembl_havana	64.3264	70.3122	110.728	108.56	149.729	116.749
8	122625141	122699110	-	Cbfa2t3	protein_coding	Cbfa2t3	ensembl_havana	195.403	242.53	72.9458	117.01	459.386	297.28
8	105170674	105217990	+	Cbfb	protein_coding	Cbfb	ensembl_havana	51.9801	64.297	58.1654	108.755	65.3168	75.764
16	52031225	52208049	+	Cblb	protein_coding	Cblb	ensembl_havana	161.024	191.955	55.3639	60.7178	140.346	195.675
16	93683215	93690991	+	Cbr3	protein_coding	Cbr3	ensembl_havana	0.518862	0.133773	6.23496	9.80381	21.1576	0.175752
14	73955000	73955552	-	Cbx3-ps6	processed_pseudogene	Cbx3-ps6	havana	4.75166	10.1307	7.45182	17.9167	12.1402	12.7081
11	119077573	119086222	-	Cbx4	protein_coding	Cbx4	ensembl_havana	149.818	138.887	102.677	55.2277	52.2427	97.8961
15	103191544	103239817	-	Cbx5	protein_coding	Cbx5	ensembl_havana	85.0774	126.054	70.7536	216.075	107.632	129.281
15	79823896	79834689	-	Cbx6	protein_coding	Cbx6	ensembl_havana	39.9158	70.9807	25.8865	26.2984	10.2533	8.60701
15	79915807	79971120	-	Cbx7	protein_coding	Cbx7	ensembl_havana	153.968	187.543	93.0883	14.5096	41.2845	95.7885
8	94902869	94918099	-	Ccdc102a	protein_coding	Ccdc102a	ensembl_havana	1.66014	3.34193	5.44574	21.4375	26.0401	3.27893
1	34436670	34439673	-	Ccdc115	protein_coding	Ccdc115	ensembl_havana	10.3869	9.75156	26.1464	30.7566	13.5965	17.4793
11	5528887	5542188	-	Ccdc117	protein_coding	Ccdc117	ensembl_havana	53.5363	55.0735	24.5449	29.4112	23.4361	36.8869
15	82127922	82142204	+	Ccdc134	protein_coding	Ccdc134	ensembl_havana	30.3995	32.6164	24.4661	65.4886	92.9848	77.6379
2	58821070	59160684	-	Ccdc148	protein_coding	Ccdc148	ensembl_havana	0.518862	0.668466	32.9107	1.43798	1.68185	0.234302
17	29687357	29717045	-	Ccdc167	protein_coding	Ccdc167	ensembl_havana	125.869	96.5686	25.2911	26.4789	66.6578	67.831
X	7593809	7605518	-	Ccdc22	protein_coding	Ccdc22	ensembl_havana	17.9616	17.5618	23.1522	37.4972	9.66906	16.5476
2	110017817	110173361	+	Ccdc34	protein_coding	Ccdc34	ensembl_havana	3.63143	2.27255	13.6142	15.7514	4.71986	6.38211
9	108460527	108465939	+	Ccdc71	protein_coding	Ccdc71	ensembl_havana	49.3862	44.9143	40.8425	36.0122	23.6531	37.8237
12	32378704	32382944	+	Ccdc71l	protein_coding	Ccdc71l	ensembl_havana	45.5474	64.1633	65.1899	34.4438	16.6549	31.5003
9	13246955	13292521	+	Ccdc82	protein_coding	Ccdc82	ensembl_havana	40.5673	45.9708	45.0629	31.5673	13.9424	97.7766
12	108203602	108275426	-	Ccdc85c	protein_coding	Ccdc85c	ensembl_havana	4.46145	4.54499	2.68346	18.4964	3.85185	4.09864
11	29373658	29510809	+	Ccdc88a	protein_coding	Ccdc88a	ensembl_havana	15.4592	12.1644	54.4563	113.069	109.097	12.2372
19	6844623	6858212	-	Ccdc88b	protein_coding	Ccdc88b	ensembl_havana	49.5937	78.0653	138.588	228.558	186.783	59.1362
12	100911523	101029057	-	Ccdc88c	protein_coding	Ccdc88c	ensembl_havana	448.301	385.991	135.178	33.1868	44.5409	298.085
7	16274042	16286796	-	Ccdc9	protein_coding	Ccdc9	ensembl_havana	57.0639	45.1817	66.4525	44.705	27.7761	54.2765
8	94745590	94751700	+	Ccl22	protein_coding	Ccl22	ensembl_havana	0.622614	0.40112	1.38124	15.686	30.1089	1.63952
5	135569937	135573050	-	Ccl24	protein_coding	Ccl24	ensembl_havana	1.03762	0.0001	28.57	32.4176	2.9296	0.0001
11	83647844	83649356	-	Ccl3	protein_coding	Ccl3	ensembl_havana	0.518862	0.668466	41.2765	15.1632	2.6041	1.28821
11	83525778	83530519	-	Ccl5	protein_coding	Ccl5	ensembl_havana	4.77271	7.21846	10.3784	47.254	9.87361	1.05401
11	83587882	83593088	-	Ccl6	protein_coding	Ccl6	ensembl_havana	3.83894	3.4756	632.087	121.828	48.9876	1.99082
11	83572919	83578637	-	Ccl9	protein_coding	Ccl9	ensembl_havana	0.830118	0.802139	115.858	111.828	5.80485	0.585605
11	6546887	6596745	+	Ccm2	protein_coding	Ccm2	ensembl_havana	125.436	112.687	64.6772	46.2736	44.3225	104.747
3	36564865	36572151	-	Ccna2	protein_coding	Ccna2	ensembl_havana	20.3976	28.5256	52.4658	72.5891	38.9537	22.1703
13	100778650	100786571	-	Ccnb1	protein_coding	Ccnb1	ensembl_havana	8.86265	11.5616	13.1088	26.483	9.67817	4.77139
9	70407692	70421548	-	Ccnb2	protein_coding	Ccnb2	ensembl_havana	7.47027	10.4266	22.3746	30.0648	6.13036	9.36819
7	144929931	144939926	-	Ccnd1	protein_coding	Ccnd1	ensembl_havana	15.2635	29.6413	53.1406	244.393	461.341	16.0953
6	127125162	127152194	-	Ccnd2	protein_coding	Ccnd2	ensembl_havana	168.699	510.364	478.035	54.378	99.1693	404.407
7	38097984	38107535	-	Ccne1	protein_coding	Ccne1	ensembl_havana	4.5652	6.95111	22.3745	11.4378	8.40886	9.19253
17	24222198	24251485	-	Ccnf	protein_coding	Ccnf	ensembl_havana	28.947	43.3103	33.0686	43.5285	58.8615	20.1415
9	123962124	123968693	-	Ccr1	protein_coding	Ccr1	ensembl_havana	5.49897	24.195	77.344	120.39	27.8846	44.2643
9	124101950	124113558	+	Ccr2	protein_coding	Ccr2	ensembl_havana	3.52768	1.87153	53.3647	19.6101	3.6891	3.12722
9	124021972	124031690	+	Ccr3	protein_coding	Ccr3	ensembl_havana	9.02655	2.0052	145.533	65.8157	19.4216	2.81053
9	124121543	124147700	+	Ccr5	protein_coding	Ccr5	ensembl_havana	6.64025	11.2287	16.916	189.993	25.4976	38.1511
17	8236043	8257142	+	Ccr6	protein_coding	Ccr6	ensembl_havana	62.5629	73.9215	18.0734	0.719039	8.84286	85.2499
11	99144196	99155078	-	Ccr7	protein_coding	Ccr7	ensembl_havana	157.6	125.252	29.517	1.76477	14.8646	105.215
9	111054486	111057520	-	Ccrl2	protein_coding	Ccrl2	ensembl_havana	7.88528	11.7633	34.2525	10.392	47.469	5.4453
6	61180324	62382866	+	Ccser1	protein_coding	Ccser1	ensembl_havana	2.69766	4.81234	5.84035	20.5879	50.4527	0.878358
14	36874936	36968778	-	Ccser2	protein_coding	Ccser2	ensembl_havana	55.0927	56.8113	31.1745	27.1237	29.7834	67.2161
10	117051001	117063815	-	Cct2	protein_coding	Cct2	ensembl_havana	92.8583	105.869	110.451	226.792	76.981	129.104
3	88297116	88321768	+	Cct3	protein_coding	Cct3	ensembl_havana	85.6996	96.1112	81.4477	203.327	137.578	98.9504
11	22990519	23003781	+	Cct4	protein_coding	Cct4	ensembl_havana	54.4701	69.5102	53.5883	137.971	47.7402	80.0387
15	31590800	31601805	-	Cct5	protein_coding	Cct5	ensembl_havana	116.722	138.352	147.27	367.444	207.723	155.568
5	129786998	129846372	+	Cct6a	protein_coding	Cct6a	ensembl_havana	39.3222	40.4824	56.9809	155.207	42.184	53.5738
16	87483326	87495874	-	Cct8	protein_coding	Cct8	ensembl_havana	39.2184	53.4693	57.0948	160.961	76.9642	61.5099
18	36725067	36726799	-	Cd14	protein_coding	Cd14	ensembl_havana	4.77271	5.88172	128.8	82.6125	27.7761	2.69343
7	141467392	141471474	+	Cd151	protein_coding	Cd151	ensembl_havana	8.40404	6.41641	26.2249	19.3461	13.3999	7.90442
6	124304656	124330528	+	Cd163	protein_coding	Cd163	ensembl_havana	11.8279	1.73785	912.2	105.423	17.1431	2.63487
7	24743983	24760312	-	Cd177	protein_coding	Cd177	ensembl_havana	13.0729	42.9092	106.467	0.261532	0.37985	0.527055
13	102693558	102739630	+	Cd180	protein_coding	Cd180	ensembl_havana	281.571	320.131	85.7176	94.4797	242.835	431.564
7	126408450	126414890	-	Cd19	protein_coding	Cd19	ensembl_havana	603.535	322.149	132.553	26.993	16.9261	746.664
3	101275899	101287940	-	Cd2	protein_coding	Cd2	ensembl_havana	144.112	174.711	28.6884	6.8627	12.8574	139.994
16	44765736	44794979	+	Cd200r1	protein_coding	Cd200r1	ensembl_havana	0.933871	3.07458	45.9326	27.5812	12.1521	8.37283
7	30865402	30880343	-	Cd22	protein_coding	Cd22	ensembl_havana	1129.15	1036.8	238.455	43.9323	59.7293	1058.58
1	171559193	171609747	+	Cd244a	protein_coding	Cd244a	ensembl_havana	5.18772	6.41642	52.2855	16.9932	68.0295	4.09864
10	43578284	43584266	+	Cd24a	protein_coding	Cd24a	ensembl_havana	227.633	236.737	210.208	47.7769	153.583	419.15
19	29367455	29388096	+	Cd274	protein_coding	Cd274	ensembl_havana	54.352	77.3159	43.8824	33.9706	22.7228	119.679
11	114890041	114904655	+	Cd300a	protein_coding	Cd300a	ensembl_havana	12.4504	8.15417	228.691	150.104	67.5413	5.15255
11	114996721	115001881	-	Cd300c2	protein_coding	Cd300c2	ensembl_havana	2.3864	2.27255	71.6935	32.6375	12.7489	2.40067
11	115051917	115062178	-	Cd300e	protein_coding	Cd300e	ensembl_havana	3.32017	3.4756	66.8868	20.6533	0.651101	3.45458
11	114922781	114934387	-	Cd300lb	protein_coding	Cd300lb	ensembl_havana	2.69766	4.81234	63.7295	55.2278	2.1701	1.52241
11	114982274	114989923	-	Cd300ld	protein_coding	Cd300ld	ensembl_havana	1.66014	3.07458	51.9113	10.4082	2.45309	1.819
11	115042131	115048410	-	Cd300ld3	protein_coding	Cd300ld3	ensembl_havana	0.415109	1.00264	36.3616	18.05	1.71277	2.69383
11	115116214	115133993	-	Cd300lf	protein_coding	Cd300lf	ensembl_havana	15.0442	24.3286	172.227	27.8918	9.64488	82.7281
2	60251993	60284489	-	Cd302	protein_coding	Cd302	ensembl_havana	1.66014	0.534793	50.4706	43.9208	11.5011	0.527055
7	43524216	43544429	-	Cd33	protein_coding	Cd33	ensembl_havana	7.67777	18.5807	118.857	131.435	28.5899	7.14327
5	17781690	17888802	-	Cd36	protein_coding	Cd36	ensembl_havana	21.1656	30.8786	82.9471	237.441	145.227	77.697
7	45233632	45239116	-	Cd37	protein_coding	Cd37	ensembl_havana	596.688	566.907	192.494	61.6982	68.9518	1132.24
5	43868553	43912376	+	Cd38	protein_coding	Cd38	ensembl_havana	133.322	171.77	179.983	204.375	54.4129	232.504
7	19356014	19359484	-	Cd3eap	protein_coding	Cd3eap	ensembl_havana	7.15901	9.22355	18.5468	23.0715	23.8159	9.60239
6	124864692	124888222	-	Cd4	protein_coding	Cd4	ensembl_havana	19.713	12.1644	14.0483	447.05	18.1739	4.33284
2	165055627	165072949	+	Cd40	protein_coding	Cd40	ensembl_havana	56.8564	24.596	8.40533	7.32021	6.34735	69.4411
2	102811141	102901666	-	Cd44	protein_coding	Cd44	ensembl_havana	87.5669	132.604	472.302	489.985	352.516	116.691
1	171682009	171705259	+	Cd48	protein_coding	Cd48	ensembl_havana	34.6533	38.498	52.247	83.3974	66.6734	60.073
19	10717116	10739003	-	Cd5	protein_coding	Cd5	ensembl_havana	19.4018	24.195	1.53908	5.42482	6.45586	17.6238
1	130439027	130462745	-	Cd55	protein_coding	Cd55	ensembl_havana	179.031	197.833	157.287	14.9017	5.80486	281.854
1	130422824	130437915	+	Cd55os	antisense	Cd55os	havana	16.2931	18.5402	7.51692	0.789883	0.302953	27.1552
3	87357881	87371074	+	Cd5l	protein_coding	Cd5l	ensembl_havana	18.1568	11.3623	252.394	72.4169	66.0767	7.49457
19	10789341	10830059	-	Cd6	protein_coding	Cd6	ensembl_havana	20.7506	10.694	0.868245	7.51628	5.7506	2.04937
10	128900989	128912823	+	Cd63	protein_coding	Cd63	ensembl_havana	0.933871	1.87153	28.3462	42.5632	4.2906	0.774213
18	50134726	50135601	+	Cd63-ps	transcribed_processed_pseudogene	Cd63-ps	havana	0.415109	0.40112	31.1218	66.1927	5.20336	1.15815
11	69664213	69666154	-	Cd68	protein_coding	Cd68	ensembl_havana	22.9293	29.4082	671.401	487.885	174.521	39.4048
6	129267325	129275437	-	Cd69	protein_coding	Cd69	ensembl_havana	211.24	328.034	49.0503	6.53591	37.1071	238.184
4	43446462	43454629	-	Cd72	protein_coding	Cd72	ensembl_havana	92.9278	95.6645	47.077	38.2607	20.9707	191.807
18	60803848	60812653	+	Cd74	protein_coding	Cd74	ensembl_havana	5533.73	5373.17	2840.6	5893.92	16068.6	6440.07
7	24897381	24902198	+	Cd79a	protein_coding	Cd79a	ensembl_havana	704.243	701.842	304.472	13.7907	40.0244	1366.24
11	106311341	106314763	-	Cd79b	protein_coding	Cd79b	ensembl_havana	638.907	513.298	140.595	11.3724	25.5519	973.97
16	38455561	38496336	+	Cd80	protein_coding	Cd80	ensembl_havana	5.70648	5.07968	10.5757	14.771	20.1268	14.8719
7	143052739	143067935	+	Cd81	protein_coding	Cd81	ensembl_havana	160.298	183.399	366.503	276.988	308.471	249.66
2	93419111	93463141	-	Cd82	protein_coding	Cd82	ensembl_havana	115.58	99.3193	236.059	80.9794	186.455	112.007
13	43784775	43803133	+	Cd83	protein_coding	Cd83	ensembl_havana	134.152	161.21	53.8255	74.3126	120.217	124.595
1	171839697	171890719	+	Cd84	protein_coding	Cd84	ensembl_havana	49.2824	54.8062	139.692	57.2537	70.9049	98.0723
16	36603869	36666082	-	Cd86	protein_coding	Cd86	ensembl_havana	33.5121	37.9633	101.021	114.573	148.754	57.7309
6	71373427	71379174	+	Cd8a	protein_coding	Cd8a	ensembl_havana	10.1678	4.27764	1.46016	99.3443	42.0438	1.46386
6	71322788	71337495	+	Cd8b1	protein_coding	Cd8b1	ensembl_havana	2.3864	2.94091	0.315789	22.2872	1.24785	5.62095
6	125460266	125494792	-	Cd9	protein_coding	Cd9	ensembl_havana	6.90948	11.4207	20.2638	15.2802	57.9911	26.6122
2	148436640	148443564	-	Cd93	protein_coding	Cd93	ensembl_havana	17.223	66.5694	245.409	15.686	4.4486	31.0904
X	71420060	71492850	-	Cd99l2	protein_coding	Cd99l2	ensembl_havana	6.84775	10.0256	11.286	19.0193	24.9009	15.3989
3	116272553	116428746	-	Cdc14a	protein_coding	Cdc14a	ensembl_havana	37.8697	64.6979	17.0868	49.9991	94.124	55.0963
4	118432901	118437353	-	Cdc20	protein_coding	Cdc20	ensembl_havana	23.3444	32.349	44.0352	54.7702	15.7869	18.8534
2	131186949	131198498	+	Cdc25b	protein_coding	Cdc25b	ensembl_havana	82.5872	77.6642	36.4227	21.699	20.6694	73.5986
11	104502745	104550621	-	Cdc27	protein_coding	Cdc27	ensembl_havana	29.9845	33.2848	30.6219	60.9793	20.6694	50.2952
9	21133222	21149983	-	Cdc37	protein_coding	Cdc37	ensembl_havana	99.4985	104.666	138.823	218.492	100.363	90.1675
19	28990352	29026682	+	Cdc37l1	protein_coding	Cdc37l1	ensembl_havana	53.8241	58.6826	29.3091	35.7503	17.4173	90.987
4	137319696	137357721	-	Cdc42	protein_coding	Cdc42	ensembl_havana	140.579	146.637	171.576	349.776	258.552	217.215
12	111292976	111377719	-	Cdc42bpb	protein_coding	Cdc42bpb	ensembl_havana	42.8481	57.3072	113.868	160.145	119.834	98.0805
19	6306456	6325653	+	Cdc42bpg	protein_coding	Cdc42bpg	ensembl_havana	15.0442	19.3827	40.8424	23.4636	12.2064	19.029
19	5915636	5924817	-	Cdc42ep2	protein_coding	Cdc42ep2	ensembl_havana	2.28265	3.74295	37.6066	43.4632	10.5789	1.63952
11	113726850	113751882	-	Cdc42ep4	protein_coding	Cdc42ep4	ensembl_havana	7.26276	7.08478	28.57	22.1565	82.4611	5.91371
16	18780447	18811988	-	Cdc45	protein_coding	Cdc45	ensembl_havana	5.49897	9.89192	7.53718	19.15	11.9351	7.78732
11	98907801	98923941	+	Cdc6	protein_coding	Cdc6	ensembl_havana	13.2735	19.7837	21.3461	31.8948	19.3633	9.48528
14	67676331	67715842	-	Cdca2	protein_coding	Cdca2	ensembl_havana	23.1369	32.6164	14.9953	49.4762	18.5536	24.0058
6	124829547	124833702	+	Cdca3	protein_coding	Cdca3	ensembl_havana	11.6204	15.6399	28.3726	35.751	17.9569	12.8227
2	72476159	72486894	+	Cdca7	protein_coding	Cdca7	ensembl_havana	17.4305	16.5756	20.8751	41.5025	13.4541	16.6285
12	117804289	117878707	+	Cdca7l	protein_coding	Cdca7l	ensembl_havana	9.42254	14.3031	15.3505	47.5155	16.0039	14.0838
4	124918465	124939312	-	Cdca8	protein_coding	Cdca8	ensembl_havana	11.6204	17.3776	25.9261	41.241	16.9261	13.1154
8	106603351	106670247	+	Cdh1	protein_coding	Cdh1	ensembl_havana	1.03762	0.935813	20.4804	8.16986	2.54985	0.409954
4	11758147	11817896	+	Cdh17	protein_coding	Cdh17	ensembl_havana	10.9978	37.1612	4.30136	6.20912	75.787	69.8509
10	69335146	69352939	-	Cdk1	protein_coding	Cdk1	ensembl_havana	8.09278	9.22355	16.9289	43.3979	14.1594	6.96762
13	17710315	17805098	-	Cdk13	protein_coding	Cdk13	ensembl_havana	370.086	445.265	263.759	172.282	150.542	395.972
5	4803391	5420313	-	Cdk14	protein_coding	Cdk14	ensembl_havana	8.40404	18.5807	64.8741	286.791	232.082	22.425
X	20687954	20699881	+	Cdk16	protein_coding	Cdk16	ensembl_havana	35.5871	32.2154	74.739	74.6394	21.5916	63.8202
10	93160875	93267072	+	Cdk17	protein_coding	Cdk17	ensembl_havana	61.1041	72.3272	46.6843	30.6779	13.3104	69.2154
1	132112237	132139685	-	Cdk18	protein_coding	Cdk18	ensembl_havana	0.726366	0.668466	6.94527	19.6729	7.10686	0.702707
19	4097182	4099020	+	Cdk2ap2	protein_coding	Cdk2ap2	ensembl_havana	39.5298	40.9041	112.425	81.3707	32.4959	45.6695
10	127063534	127067921	+	Cdk4	protein_coding	Cdk4	ensembl_havana	56.6324	60.4938	88.0639	146.654	40.719	77.8579
11	80477023	80481185	+	Cdk5r1	protein_coding	Cdk5r1	ensembl_havana	22.5143	38.899	5.60358	3.20265	2.0616	33.0226
4	70216856	70410444	-	Cdk5rap2	protein_coding	Cdk5rap2	ensembl_havana	69.1929	79.7032	56.8806	54.1982	25.5716	93.4316
5	3341485	3531009	+	Cdk6	protein_coding	Cdk6	ensembl_havana	74.9046	102.038	178.748	150.654	114.517	29.8205
5	146231230	146302875	+	Cdk8	protein_coding	Cdk8	ensembl_havana	37.9734	50.7052	42.2321	45.4825	15.1807	53.5388
17	29090976	29100728	+	Cdkn1a	protein_coding	Cdkn1a	ensembl_havana	2.1789	3.60928	58.2043	13.5636	88.6184	1.53375
4	89274471	89294654	-	Cdkn2a	protein_coding	Cdkn2a	ensembl_havana	0.622614	0.668466	21.5065	10.1306	3.09235	0.644156
9	35421128	35507653	+	Cdon	protein_coding	Cdon	ensembl_havana	29.6733	40.9041	6.03766	19.8035	53.0025	30.2122
7	120957036	120982313	-	Cdr2	protein_coding	Cdr2	ensembl_havana	6.9515	9.35723	30.5036	13.9214	8.19186	5.6795
2	132263148	132312051	+	Cds2	protein_coding	Cds2	ensembl_havana	179.593	174.978	122.368	79.8018	80.2367	181.389
8	122568015	122573555	+	Cdt1	protein_coding	Cdt1	ensembl_havana	92.2358	69.9112	96.1275	85.881	39.6569	72.9543
13	35659833	35874064	+	Cdyl	protein_coding	Cdyl	ensembl_havana	51.15	60.8212	47.4322	23.5291	67.5412	42.0396
8	116574400	116732992	-	Cdyl2	protein_coding	Cdyl2	ensembl_havana	30.5033	27.6705	14.0483	11.9606	8.35461	21.4296
7	25461707	25477604	-	Ceacam1	protein_coding	Ceacam1	ensembl_havana	44.2564	63.2678	66.508	9.02987	13.1416	86.452
7	35119293	35121929	+	Cebpa	protein_coding	Cebpa	ensembl_havana	9.54532	8.55519	308.324	170.261	130.418	3.63024
2	167688915	167690419	+	Cebpb	protein_coding	Cebpb	ensembl_havana	55.1975	55.9563	642.802	211.522	26.3063	40.966
16	15887286	15891032	+	Cebpd	protein_coding	Cebpd	havana	6.11633	13.1482	99.4023	84.1122	20.5279	4.33376
14	54710360	54712175	-	Cebpe	protein_coding	Cebpe	ensembl_havana	0.830118	5.07968	16.9684	0.0001	0.596851	0.117201
7	35046422	35056574	-	Cebpg	protein_coding	Cebpg	ensembl_havana	26.6645	26.4674	45.341	70.783	50.0729	31.9102
6	120666369	120771191	+	Cecr2	protein_coding	Cecr2	ensembl_havana	69.4104	56.1428	23.5584	2.8105	3.1466	42.0395
15	100674421	100687922	-	Cela1	protein_coding	Cela1	ensembl_havana	1.24513	0.802139	35.2784	8.49665	1.4106	0.351403
15	85898929	86034204	-	Celsr1	protein_coding	Celsr1	ensembl_havana	30.607	28.4725	10.6941	5.88232	91.0317	7.78732
3	135212537	135273612	+	Cenpe	protein_coding	Cenpe	ensembl_havana	21.1656	25.398	29.8327	93.3315	35.5881	32.9641
1	189640606	189688087	-	Cenpf	protein_coding	Cenpf	ensembl_havana	23.1369	24.0613	34.3312	76.9921	34.7744	30.7976
11	62524946	62539262	-	Cenpv	protein_coding	Cenpv	ensembl_havana	1.76389	3.60928	9.47077	19.6075	5.37085	1.22966
11	120710942	120713739	-	Cenpx	protein_coding	Cenpx	ensembl_havana	8.30028	8.82253	23.598	26.5355	8.73435	17.5652
2	125563088	125625114	-	Cep152	protein_coding	Cep152	ensembl_havana	20.8543	25.6654	21.98	42.875	91.6827	38.6435
9	45766946	45828692	-	Cep164	protein_coding	Cep164	ensembl_havana	62.0439	69.7776	61.5199	42.2214	30.5971	49.124
12	112720455	112746593	+	Cep170b	protein_coding	Cep170b	ensembl_havana	39.841	43.9786	29.3592	36.7313	98.3015	26.582
10	100487558	100574841	+	Cep290	protein_coding	Cep290	ensembl_havana	3.18797	3.60928	10.7584	19.2312	5.6301	4.78496
19	38055011	38074424	+	Cep55	protein_coding	Cep55	ensembl_havana	5.60272	8.28784	2.92022	19.3461	7.21536	9.77804
9	13807792	13827108	-	Cep57	protein_coding	Cep57	ensembl_havana	31.6446	37.5623	16.7316	17.32	9.92786	48.8313
9	102584588	102626535	-	Cep63	protein_coding	Cep63	ensembl_havana	25.1641	18.6085	15.7443	20.6006	8.58504	41.8576
10	94688654	94790854	+	Cep83	protein_coding	Cep83	ensembl_havana	16.393	20.1847	21.2697	39.7378	12.8031	27.4018
4	134129858	134187113	-	Cep85	protein_coding	Cep85	ensembl_havana	196.112	161.134	333.046	58.6736	205.709	858.553
3	95314791	95323600	+	Cers2	protein_coding	Cers2	ensembl_havana	46.9999	47.8551	113.254	135.944	44.7564	100.824
8	4493026	4531681	+	Cers4	protein_coding	Cers4	ensembl_havana	34.372	35.6295	10.3389	6.01304	2.43857	42.4128
15	99734881	99772886	-	Cers5	protein_coding	Cers5	ensembl_havana	16.7042	20.3184	16.9289	32.3523	40.959	35.1889
2	68861441	69114283	+	Cers6	protein_coding	Cers6	ensembl_havana	14.8367	21.7888	45.775	102.024	4.4486	6.61631
8	104961718	104969538	+	Ces2g	protein_coding	Ces2g	ensembl_havana	2.28265	1.87153	50.313	0.392248	0.48835	0.117201
1	172520801	172545871	+	Cfap45	protein_coding	Cfap45	ensembl_havana	10.2716	7.61948	1.61801	1.63405	44.1054	4.04009
17	34856374	34862519	-	Cfb	protein_coding	Cfb	ensembl_havana	3.52768	4.27764	21.3849	130.977	16.6548	4.09683
8	111768491	111854292	-	Cfdp1	protein_coding	Cfdp1	ensembl_havana	7.78152	9.62457	15.3505	24.7055	6.83561	15.9258
19	5490455	5495202	+	Cfl1	protein_coding	Cfl1	ensembl_havana	425.493	476.34	790.916	1061.19	726.243	593.306
X	20925454	20931556	-	Cfp	protein_coding	Cfp	ensembl_havana	60.7989	111.083	1003.82	486.33	120.652	148.484
9	78430526	78443238	-	Cgas	protein_coding	Cgas	ensembl_havana	1.24513	1.47051	10.1356	33.7767	12.9116	1.22966
16	64851996	64859508	+	Cggbp1	protein_coding	Cggbp1	ensembl_havana	53.64	71.6489	50.747	111.044	71.6644	63.7619
9	71626509	71771603	-	Cgnl1	protein_coding	Cgnl1	ensembl_havana	0.311357	0.267446	9.39185	1.43798	49.9645	0.117201
2	119351229	119354382	+	Chac1	protein_coding	Chac1	ensembl_havana	9.96032	20.3184	1.49962	3.268	57.9934	3.16183
11	94565047	94569128	+	Chad	protein_coding	Chad	ensembl_havana	15.6667	9.08988	1.38124	0.849755	0.37985	6.90906
10	75933130	75937748	+	Chchd10	protein_coding	Chchd10	ensembl_havana	46.273	50.2612	31.8057	9.15022	2.8211	41.8046
6	91462172	91473547	-	Chchd4	protein_coding	Chchd4	ensembl_havana	10.1678	13.5011	12.7066	31.1105	33.2554	12.1786
7	73426638	73541831	-	Chd2	protein_coding	Chd2	ensembl_havana	326.87	429.378	163.945	150.219	216.51	373.766
11	69343273	69369407	-	Chd3	protein_coding	Chd3	ensembl_havana	208.23	239.407	171.298	175.813	83.6537	277.299
4	8690406	8867660	+	Chd7	protein_coding	Chd7	ensembl_havana	383.782	517.713	170.671	170.324	239.022	396.625
3	106147554	106167565	-	Chil3	protein_coding	Chil3	ensembl_havana	10.7903	44.2459	76.3179	8.16986	0.2171	0.761257
1	175682237	175692902	-	Chml	protein_coding	Chml	ensembl_havana	11.6795	13.6304	11.1158	27.9632	34.7874	15.5913
7	13032010	13034808	-	Chmp2a	protein_coding	Chmp2a	ensembl_havana	27.6789	22.7246	49.0477	55.4089	25.523	35.9429
16	65539128	65562727	-	Chmp2b	protein_coding	Chmp2b	ensembl_havana	13.1766	14.3031	26.0445	30.3263	13.1286	21.7809
2	154651705	154694786	+	Chmp4b	protein_coding	Chmp4b	ensembl_havana	56.5451	70.4459	166.209	136.663	91.9001	74.9444
4	40948407	40965304	+	Chmp5	protein_coding	Chmp5	ensembl_havana	7.26276	9.75825	17.2052	29.6073	10.3619	17.7995
6	54039554	54301811	+	Chn2	protein_coding	Chn2	ensembl_havana	3.00604	4.32074	25.7957	13.8427	36.536	9.52152
9	18292125	18317443	+	Chordc1	protein_coding	Chordc1	ensembl_havana	13.6954	17.7786	12.9434	48.2997	19.6386	39.3461
3	89746195	89764633	-	Chrnb2	protein_coding	Chrnb2	ensembl_havana	28.0525	29.406	10.9238	16.1751	7.79704	21.7083
2	92599707	92615251	+	Chst1	protein_coding	Chst1	ensembl_havana	32.8896	32.2154	2.52561	5.81697	37.7581	10.3635
1	38863867	38898162	-	Chst10	protein_coding	Chst10	ensembl_havana	54.8851	28.7398	4.22244	1.96084	2.7126	37.6481
7	132235780	132317229	-	Chst15	protein_coding	Chst15	ensembl_havana	139.366	118.525	73.5596	12.6591	65.8285	96.9557
10	60181532	60219261	-	Chst3	protein_coding	Chst3	ensembl_havana	407.736	486.028	94.3922	4.96731	11.1756	474.147
7	66109515	66173799	+	Chsy1	protein_coding	Chsy1	ensembl_havana	130.002	154.393	106.9	84.1813	46.4381	124.479
19	44073335	44107481	-	Chuk	protein_coding	Chuk	ensembl_havana	23.9669	28.0278	22.9665	67.2537	48.2286	56.5599
9	66126611	66138956	+	Ciao2a	protein_coding	Ciao2a	ensembl_havana	7.88528	14.4368	24.6633	47.5808	17.6856	18.9119
3	95878503	95882252	-	Ciart	protein_coding	Ciart	ensembl_havana	22.6181	13.3674	6.11657	5.28774	39.3293	22.8348
7	80227147	80232814	-	Cib1	protein_coding	Cib1	ensembl_havana	22.6181	25.2643	20.1253	16.9278	3.3636	45.6109
16	10480059	10528419	+	Ciita	protein_coding	Ciita	ensembl_havana	1027.79	1163.32	265.026	507.902	1092.17	961.209
16	48994185	49019710	+	Cip2a	protein_coding	Cip2a	ensembl_havana	5.81023	8.0205	8.24748	27.5812	12.1521	8.78267
12	86947043	86965363	+	Cipc	protein_coding	Cipc	ensembl_havana	54.9888	54.8061	28.5699	25.9473	16.1666	79.6293
10	80165985	80172787	+	Cirbp	protein_coding	Cirbp	ensembl_havana	27.4944	21.1205	50.7077	6.99342	13.7796	36.5357
9	107296026	107302785	+	Cish	protein_coding	Cish	ensembl_havana	5.49897	7.75315	23.2032	5.22874	5.91336	5.4453
10	17723218	17725675	+	Cited2	protein_coding	Cited2	ensembl_havana	49.5937	70.7133	149.324	77.3184	83.4372	34.6619
4	120666572	120667821	+	Cited4	protein_coding	Cited4	ensembl_havana	1.03762	1.73785	29.9906	0.457607	0.3256	0.409954
2	129268210	129297213	-	Ckap2l	protein_coding	Ckap2l	ensembl_havana	6.12149	11.496	18.7047	35.2281	18.1739	15.0476
10	84526305	84534063	-	Ckap4	protein_coding	Ckap4	ensembl_havana	79.5786	100.255	89.6562	16.9932	22.0256	44.3227
2	91526762	91620665	+	Ckap5	protein_coding	Ckap5	ensembl_havana	59.3465	77.6643	66.9258	132.611	88.1559	83.6683
12	111669361	111672339	-	Ckb	protein_coding	Ckb	ensembl_havana	10.1361	11.9491	93.3977	129.046	391.899	3.78481
8	104250861	104264939	+	Cklf	protein_coding	Cklf	ensembl_havana	24.4856	21.7888	22.7692	13.3331	6.78136	40.6927
3	89415472	89418384	-	Cks1b	protein_coding	Cks1b	ensembl_havana	5.49897	8.42151	14.8375	32.4177	14.7018	11.2992
1	118389058	118612679	+	Clasp1	protein_coding	Clasp1	ensembl_havana	200.761	210.402	90.9979	106.142	178.375	181.213
7	19581035	19604487	-	Clasrp	protein_coding	Clasrp	ensembl_havana	70.1366	66.0347	53.1542	49.5415	17.5771	99.7704
3	108653913	108678841	+	Clcc1	protein_coding	Clcc1	ensembl_havana	16.6005	16.4419	25.9577	38.1104	23.9761	24.4666
19	4214238	4223491	+	Clcf1	protein_coding	Clcf1	ensembl_havana	63.4964	53.0683	95.6933	30.0648	8.46311	121.552
X	7153810	7319359	-	Clcn5	protein_coding	Clcn5	ensembl_havana	17.638	24.195	55.4432	102.154	32.1161	24.1815
17	25133391	25162105	+	Clcn7	protein_coding	Clcn7	ensembl_havana	31.022	28.0715	74.069	75.0969	53.3824	41.7466
16	26356642	26371842	-	Cldn1	protein_coding	Cldn1	ensembl_havana	0.207605	0.534793	1.34178	4.0523	101.665	0.0586505
5	134914249	134915527	-	Cldn13	protein_coding	Cldn13	ensembl_havana	0.830118	0.133773	24.5055	0.588323	0.759601	0.0001
6	129342691	129365304	+	Clec12a	protein_coding	Clec12a	ensembl_havana	8.71529	9.75825	44.2362	72.2861	87.5598	12.1201
6	129424772	129452001	-	Clec1a	protein_coding	Clec1a	ensembl_havana	0.622614	0.935813	2.8413	28.8884	45.5702	0.234302
6	129397297	129409336	+	Clec1b	protein_coding	Clec1b	ensembl_havana	2.3864	0.802139	25.3177	20.6584	28.1751	0.117201
6	129180615	129186535	+	Clec2d	protein_coding	Clec2d	ensembl_havana	109.874	81.1398	44.9858	42.7443	42.6406	74.8277
6	122921848	122934620	+	Clec4a1	protein_coding	Clec4a1	ensembl_havana	2.59391	2.80724	86.6568	112.743	12.2606	2.22502
6	123106428	123144000	+	Clec4a2	protein_coding	Clec4a2	ensembl_havana	1.24513	1.47051	56.3893	92.0893	13.9966	0.878358
6	122952515	122969876	+	Clec4a3	protein_coding	Clec4a3	ensembl_havana	1.14138	1.73785	30.4246	60.9791	2.65835	3.57168
6	123229843	123247022	+	Clec4n	protein_coding	Clec4n	ensembl_havana	3.73518	2.27255	62.2298	24.7708	8.40885	2.75197
6	129461591	129472780	-	Clec7a	polymorphic_pseudogene	Clec7a	ensembl_havana	1.97139	5.4807	81.2114	65.4234	21.3746	2.04937
6	129408862	129424764	+	Clec9a	protein_coding	Clec9a	ensembl_havana	2.49016	1.33683	5.18599	120.842	207.217	0.761257
17	35049966	35058750	+	Clic1	protein_coding	Clic1	ensembl_havana	97.7346	93.4374	179.075	214.503	203.872	150.826
4	135213969	135272815	-	Clic4	protein_coding	Clic4	ensembl_havana	125.644	235.131	154.331	263.067	339.826	263.888
5	123577795	123684619	-	Clip1	protein_coding	Clip1	ensembl_havana	69.7218	83.6796	144.309	82.8088	86.0407	83.3175
1	58410189	58424067	-	Clk1	protein_coding	Clk1	ensembl_havana	319.454	339.263	145.809	144.115	274.017	347.029
7	126571207	126585818	-	Cln3	protein_coding	Cln3	ensembl_havana	16.8713	13.2887	53.4825	63.0013	34.4952	17.2063
9	62838785	62852007	+	Cln6	protein_coding	Cln6	ensembl_havana	11.8279	16.4145	45.4594	51.8925	34.0149	12.7056
8	14881335	14901721	+	Cln8	protein_coding	Cln8	ensembl_havana	14.1104	30.2103	123.001	130.39	15.3529	26.2307
7	97696634	97720797	+	Clns1a	protein_coding	Clns1a	ensembl_havana	18.053	19.5164	24.387	47.7114	18.7706	27.4603
4	149586468	149648900	+	Clstn1	protein_coding	Clstn1	ensembl_havana	21.0618	15.1052	61.9549	23.1369	5.31661	37.9994
13	54592401	54611345	-	Cltb	protein_coding	Cltb	ensembl_havana	18.5718	13.5011	32.5555	37.9731	36.7274	15.8088
11	86694351	86757566	-	Cltc	protein_coding	Cltc	ensembl_havana	352.963	466.244	474.623	912.494	376.052	335.907
11	74649495	74670848	+	Cluh	protein_coding	Cluh	ensembl_havana	107.073	113.221	183.498	271.179	97.2709	101.644
13	24327404	24477378	+	Cmah	protein_coding	Cmah	ensembl_havana	145.461	162.947	52.6808	10.1306	15.1901	225.714
5	113612354	113650427	-	Cmklr1	protein_coding	Cmklr1	ensembl_havana	5.39522	2.13887	152.751	177.314	14.2679	2.40067
4	114959336	114987242	-	Cmpk1	protein_coding	Cmpk1	ensembl_havana	16.8953	28.6062	35.2346	64.8814	20.4454	31.6667
8	104339410	104347673	+	Cmtm3	protein_coding	Cmtm3	ensembl_havana	5.49897	4.41132	59.5469	109.344	59.6752	7.14327
8	104348191	104395808	-	Cmtm4	protein_coding	Cmtm4	ensembl_havana	5.70648	5.07968	28.8857	29.8687	24.3584	4.91835
17	29660595	29705980	+	Cmtr1	protein_coding	Cmtr1	ensembl_havana	185.467	149.91	89.8978	109.51	109.258	173.861
2	156312299	156375639	+	Cnbd2	protein_coding	Cnbd2	ensembl_havana	10.5619	16.3839	37.0303	8.1915	14.1213	35.4892
18	84667465	84685703	-	Cndp2	protein_coding	Cndp2	ensembl_havana	37.3509	32.8837	226.067	224.239	77.9035	37.7067
14	46775567	46788412	-	Cnih1	protein_coding	Cnih1	ensembl_havana	8.30028	11.4754	14.0379	32.415	18.4994	13.1116
1	181144693	181168995	+	Cnih4	protein_coding	Cnih4	ensembl_havana	4.98021	3.07458	6.27443	18.4964	13.2914	10.305
10	79988584	79996063	+	Cnn2	protein_coding	Cnn2	ensembl_havana	270.275	240.61	151.134	106.533	277.975	298.73
3	121426497	121458208	+	Cnn3	protein_coding	Cnn3	ensembl_havana	54.2238	35.6038	16.765	3.30236	2.8731	48.1398
11	49671503	49712724	-	Cnot6	protein_coding	Cnot6	ensembl_havana	35.0684	59.8858	36.1464	90.2595	34.6116	68.3869
11	58104153	58118595	+	Cnot8	protein_coding	Cnot8	ensembl_havana	17.5053	22.1401	22.8147	39.135	29.3117	39.4636
1	74506058	74530843	+	Cnot9	protein_coding	Cnot9	ensembl_havana	30.2958	36.3592	43.1706	65.6196	44.9734	35.0719
11	100574904	100591730	+	Cnp	protein_coding	Cnp	ensembl_havana	295.465	246.943	84.1359	63.7329	153.813	302.327
10	128322459	128327554	+	Cnpy2	protein_coding	Cnpy2	ensembl_havana	8.81905	12.298	21.5459	24.9015	8.2461	11.8859
4	135895394	135920208	+	Cnr2	protein_coding	Cnr2	ensembl_havana	213.831	175.646	47.5108	15.1632	33.4723	222.261
1	179546370	179627479	+	Cnst	protein_coding	Cnst	ensembl_havana	51.98	56.5439	27.1494	20.1304	25.8774	38.5849
1	37417084	37430104	-	Coa5	protein_coding	Coa5	ensembl_havana	35.8984	48.6572	67.3603	140.847	132.533	72.1344
2	65088339	65239404	-	Cobll1	protein_coding	Cobll1	ensembl_havana	71.6931	104.666	26.3602	4.90196	7.70361	126.292
8	107046289	107056690	-	Cog8	protein_coding	Cog8	ensembl_havana	78.6316	69.7892	42.5602	44.627	31.0006	75.7098
10	34389981	34397086	+	Col10a1	protein_coding	Col10a1	ensembl_havana	13.9029	13.2338	4.85382	2.22227	3.6891	10.832
17	34039437	34066686	+	Col11a2	protein_coding	Col11a2	ensembl_havana	7.98903	5.61438	19.6517	23.1369	8.62586	9.30964
15	55307750	55520804	+	Col14a1	protein_coding	Col14a1	ensembl_havana	9.23406	1.20316	95.0625	52.4824	2.33285	1.11256
11	51289920	51583919	+	Col23a1	protein_coding	Col23a1	ensembl_havana	9.64906	10.2929	3.78837	14.7057	27.8304	11.8859
4	63214004	63334992	+	Col27a1	protein_coding	Col27a1	ensembl_havana	11.2053	46.1174	9.51024	59.3452	2.54985	13.7009
8	11312805	11449288	+	Col4a2	protein_coding	Col4a2	ensembl_havana	0.622614	1.20316	24.2687	6.79734	21.4831	0.0001
18	9707595	9882645	+	Colec12	protein_coding	Colec12	ensembl_havana	0.311357	0.40112	71.1494	6.20911	4.4486	0.409954
8	71610998	71624912	+	Colgalt1	protein_coding	Colgalt1	ensembl_havana	81.104	79.1355	369.457	314.548	208.295	139.712
18	46958816	47234285	+	Commd10	protein_coding	Commd10	ensembl_havana	7.67777	6.55009	10.7335	20.8493	23.3276	10.6563
5	72156575	72168190	-	Commd8	protein_coding	Commd8	ensembl_havana	13.3841	14.4368	23.6374	47.9076	36.0221	27.8116
16	18406886	18426853	-	Comt	protein_coding	Comt	ensembl_havana	17.638	16.3082	148.284	93.7748	30.2675	18.9119
7	114215559	114254712	-	Copb1	protein_coding	Copb1	ensembl_havana	43.7836	56.1429	43.3679	88.2989	49.5304	64.2301
2	125830304	125859140	-	Cops2	protein_coding	Cops2	ensembl_havana	19.7131	23.3929	25.1764	71.8942	40.4163	40.5173
5	100518309	100547804	+	Cops4	protein_coding	Cops4	ensembl_havana	24.2781	33.5521	24.4266	51.6331	19.9099	31.3247
1	10024601	10038169	-	Cops5	protein_coding	Cops5	ensembl_havana	12.2707	15.9027	25.3342	42.6435	23.0021	21.303
6	124958413	124965539	-	Cops7a	protein_coding	Cops7a	ensembl_havana	24.1744	21.7888	37.725	54.0511	37.1071	34.7206
1	92637145	92641986	-	Cops9	protein_coding	Cops9	ensembl_havana	6.43274	8.82254	12.7855	28.0387	17.6856	11.3004
15	103272714	103299869	+	Copz1	protein_coding	Copz1	ensembl_havana	36.5209	35.4235	62.6647	94.6377	97.7055	56.0332
1	55052770	55072703	+	Coq10b	protein_coding	Coq10b	ensembl_havana	46.705	43.6137	16.0334	11.9105	123.585	23.4292
5	100654723	100675141	-	Coq2	protein_coding	Coq2	ensembl_havana	14.7329	15.9072	22.6902	38.7881	7.3183	34.1334
1	180165238	180199603	-	Coq8a	protein_coding	Coq8a	ensembl_havana	58.0971	39.4337	21.4337	9.47521	13.2914	78.6792
7	126699773	126707788	-	Coro1a	protein_coding	Coro1a	ensembl_havana	876.192	849.498	380.461	424.099	584.757	822.174
19	4148619	4154036	+	Coro1b	protein_coding	Coro1b	ensembl_havana	157.808	164.498	426.084	368.607	284.008	201.285
5	113842436	113908759	-	Coro1c	protein_coding	Coro1c	ensembl_havana	78.5398	106.137	178.911	198.005	266.529	70.2605
4	46536937	46602203	-	Coro2a	protein_coding	Coro2a	ensembl_havana	95.134	68.5633	69.7126	40.6449	81.5334	84.6493
15	99725647	99729533	+	Cox14	protein_coding	Cox14	ensembl_havana	12.1391	15.3725	19.0204	29.6727	22.5681	21.4882
8	120668222	120674208	+	Cox4i1	protein_coding	Cox4i1	ensembl_havana	106.762	106.27	128.485	252.216	117.125	100.005
9	57521274	57532427	+	Cox5a	protein_coding	Cox5a	ensembl_havana	17.6322	22.3199	38.6306	80.9089	17.3568	23.4167
5	115345642	115348982	-	Cox6a1	protein_coding	Cox6a1	ensembl_havana	38.4744	38.6316	92.4266	90.129	32.0554	55.7942
7	30616861	30626152	-	Cox6b1	protein_coding	Cox6b1	ensembl_havana	37.8697	42.5082	68.3072	105.749	40.091	51.5832
9	79755361	79759879	-	Cox7a2	protein_coding	Cox7a2	ensembl_havana	6.9515	9.08988	11.799	29.0844	11.8809	11.0661
X	106015700	106022451	+	Cox7b	protein_coding	Cox7b	ensembl_havana	15.1479	14.3031	36.6202	91.1744	19.8556	35.5403
13	86044816	86046905	-	Cox7c	protein_coding	Cox7c	ensembl_havana	10.0172	12.3895	11.2842	30.9585	9.53688	13.0411
19	7215153	7217617	-	Cox8a	protein_coding	Cox8a	ensembl_havana	43.6798	44.9143	69.728	97.1218	33.4181	55.1547
3	19957054	20009146	+	Cp	protein_coding	Cp	ensembl_havana	1.66014	2.0052	38.1985	229.082	4.39435	2.34212
11	76778424	76847019	-	Cpd	protein_coding	Cpd	ensembl_havana	14.1104	63.3612	150.031	74.9658	34.4489	49.124
5	43233170	43289725	+	Cpeb2	protein_coding	Cpeb2	ensembl_havana	78.3297	106.003	121.972	35.4896	94.7717	37.2383
19	37021291	37208602	-	Cpeb3	protein_coding	Cpeb3	ensembl_havana	8.81905	18.046	28.4516	12.7449	6.18461	6.85051
13	54371349	54383918	+	Cplx2	protein_coding	Cplx2	ensembl_havana	7.57402	5.88172	23.2033	2.94121	2.0616	5.4453
10	117629500	117687353	+	Cpm	protein_coding	Cpm	ensembl_havana	39.7372	38.2306	10.7335	0.980471	3.30935	28.9241
8	94532990	94570532	+	Cpne2	protein_coding	Cpne2	ensembl_havana	1.55638	4.54499	61.1649	44.1819	44.8647	0.995459
4	19519254	19570109	-	Cpne3	protein_coding	Cpne3	ensembl_havana	28.117	35.8245	46.801	121.436	94.178	33.8423
16	58670292	58717637	+	Cpox	protein_coding	Cpox	ensembl_havana	15.8742	20.7194	114.398	22.1564	8.62586	16.16
16	11803721	11909446	-	Cpped1	protein_coding	Cpped1	ensembl_havana	9.96032	13.1001	17.1657	24.1826	31.1938	11.1247
15	33083129	33594553	+	Cpq	protein_coding	Cpq	ensembl_havana	2.80141	2.13887	28.7273	34.3125	5.2081	2.57632
5	145167213	145182042	+	Cpsf4	protein_coding	Cpsf4	ensembl_havana	21.8918	26.7348	42.2631	53.3977	23.9244	35.9501
1	195136811	195176717	-	Cr2	protein_coding	Cr2	ensembl_havana	510.038	528.136	41.75	5.49018	29.0239	1470.97
6	127561338	127674249	+	Cracr2a	protein_coding	Cracr2a	ensembl_havana	17.911	19.7184	12.8818	4.53576	1.2745	21.5328
2	30400471	30415814	-	Crat	protein_coding	Crat	ensembl_havana	37.1434	32.7501	77.4233	41.5025	36.4018	36.3599
6	106780201	106800078	-	Crbn	protein_coding	Crbn	ensembl_havana	50.6312	59.1626	25.3158	28.3963	24.9009	51.5832
6	134830154	134858932	+	Crebl2	protein_coding	Crebl2	ensembl_havana	23.6556	21.3878	14.7191	5.81697	6.56435	58.9605
7	90442729	90447995	+	Crebzf	protein_coding	Crebzf	ensembl_havana	131.974	137.149	99.9557	62.3517	67.1616	116.808
1	165763746	165775309	+	Creg1	protein_coding	Creg1	ensembl_havana	29.2582	17.244	265.984	149.866	108.718	19.8487
15	88819646	88826684	+	Creld2	protein_coding	Creld2	ensembl_havana	35.1721	35.1562	32.7529	123.658	43.2374	39.8145
17	78200248	78376593	+	Crim1	protein_coding	Crim1	ensembl_havana	26.5607	51.8652	29.675	30.2609	55.4437	78.4576
12	113146316	113153880	+	Crip1	protein_coding	Crip1	ensembl_havana	47.6224	39.4337	75.7261	73.8547	276.512	76.9942
12	113140236	113145507	+	Crip2	protein_coding	Crip2	ensembl_havana	3.94269	2.80724	42.1052	2.54907	10.7416	1.99082
8	119992438	120052794	+	Crispld2	protein_coding	Crispld2	ensembl_havana	0.830118	3.20826	25.4526	0.32689	0.05435	0.117201
5	109554709	109558994	-	Crlf2	protein_coding	Crlf2	ensembl_havana	51.4613	54.2713	109.11	36.0124	21.7002	52.7541
11	80046493	80080992	-	Crlf3	protein_coding	Crlf3	ensembl_havana	115.788	124.45	70.0834	68.0377	34.7743	169.681
9	114375134	114390676	-	Crtap	protein_coding	Crtap	ensembl_havana	8.50779	8.42151	30.7798	32.3524	8.35461	9.07543
8	70382355	70439580	-	Crtc1	protein_coding	Crtc1	ensembl_havana	70.3441	65.2327	44.1569	36.9275	31.1938	64.2303
7	80586627	80688878	-	Crtc3	protein_coding	Crtc3	ensembl_havana	80.7194	95.8439	89.8926	50.0644	34.8286	74.3593
10	85131700	85185065	-	Cry1	protein_coding	Cry1	ensembl_havana	47.5187	53.8704	23.006	21.1108	36.9986	35.7159
2	92403646	92434044	-	Cry2	protein_coding	Cry2	ensembl_havana	31.9558	26.6011	18.4285	13.5946	28.9154	24.2887
16	59490775	59600980	-	Crybg3	protein_coding	Crybg3	ensembl_havana	36.2723	48.6867	42.5825	124.645	110.729	28.3287
14	57274993	57398530	-	Cryl1	protein_coding	Cryl1	ensembl_havana	5.91398	5.88172	17.9154	21.5029	14.8104	10.4221
2	166906040	166946390	+	Cse1l	protein_coding	Cse1l	ensembl_havana	45.6511	56.6776	34.2128	100.325	59.0245	67.5088
18	61100598	61132150	+	Csf1r	protein_coding	Csf1r	ensembl_havana	128.223	70.956	2204.38	1910.48	232.567	59.4565
19	61223957	61228430	-	Csf2ra	protein_coding	Csf2ra	ensembl_havana	34.4459	44.7806	296.309	236.27	201.647	38.3508
15	78325752	78353848	+	Csf2rb	protein_coding	Csf2rb	ensembl_havana	83.5955	162.658	310.887	272.874	520.099	263.048
15	78282507	78305722	-	Csf2rb2	protein_coding	Csf2rb2	ensembl_havana	6.35783	11.3851	100.715	89.8636	136.055	14.7756
4	126024550	126044441	+	Csf3r	protein_coding	Csf3r	ensembl_havana	24.5783	38.3398	78.752	26.207	7.0526	12.7635
6	118107452	118139141	-	Csgalnact2	protein_coding	Csgalnact2	ensembl_havana	11.1016	14.9715	22.8876	20.3264	42.4777	22.9519
9	57626646	57653632	-	Csk	protein_coding	Csk	ensembl_havana	412.306	422.142	330.078	234.829	180.003	462.856
15	79417856	79455567	-	Csnk1e	protein_coding	Csnk1e	ensembl_havana	15.7705	18.1797	54.3641	46.009	45.8886	14.4621
18	53862122	53955549	+	Csnk1g3	protein_coding	Csnk1g3	ensembl_havana	53.9487	63.4835	25.1174	26.96	46.314	58.9761
17	35116196	35122054	-	Csnk2b	protein_coding	Csnk2b	ensembl_havana	37.3509	42.3745	63.8086	78.9526	81.9722	49.8265
9	119971163	119984659	-	Csrnp1	protein_coding	Csrnp1	ensembl_havana	167.706	156.039	91.5465	36.9071	92.9557	131.152
1	135720061	135752233	+	Csrp1	protein_coding	Csrp1	ensembl_havana	38.9072	37.0275	59.3886	73.2015	108.177	30.9733
2	148871722	148875693	-	Cst3	protein_coding	Cst3	ensembl_havana	53.4326	55.8755	305.658	991.322	2707.7	65.4011
10	78425669	78427623	+	Cstb	protein_coding	Cstb	ensembl_havana	2.69766	3.87662	25.1369	27.5159	10.1449	6.73341
19	31082837	31087070	+	Cstf2t	protein_coding	Cstf2t	ensembl_havana	97.1123	88.2244	54.4565	38.2999	40.4164	67.3332
5	33247723	33274995	-	Ctbp1	protein_coding	Ctbp1	ensembl_havana	192.98	185.005	242.923	169.212	88.5904	227.469
7	132987563	133124355	-	Ctbp2	protein_coding	Ctbp2	ensembl_havana	3.00892	1.87153	38.1985	68.2336	4.0146	1.87372
11	69015911	69036474	+	Ctc1	protein_coding	Ctc1	ensembl_havana	25.9382	24.8633	27.2678	52.0905	25.7689	34.8962
8	105636568	105682923	+	Ctcf	protein_coding	Ctcf	ensembl_havana	114.178	137.272	93.7609	89.2794	51.8089	165.469
18	80407959	80469696	-	Ctdp1	protein_coding	Ctdp1	ensembl_havana	109.799	105.332	87.5581	52.9904	84.5106	77.6279
18	75431224	75697555	-	Ctif	protein_coding	Ctif	ensembl_havana	1.55638	2.53989	9.0336	14.6473	7.10681	0.677061
18	35118859	35254780	+	Ctnna1	protein_coding	Ctnna1	ensembl_havana	30.7108	28.7398	88.9859	142.546	295.617	17.0969
9	120929216	120960508	+	Ctnnb1	protein_coding	Ctnnb1	ensembl_havana	136.422	136.479	163.21	371.164	174.95	143.497
4	149518236	149566438	+	Ctnnbip1	protein_coding	Ctnnbip1	ensembl_havana	1.97138	0.935813	13.3774	22.4179	39.3314	1.99082
2	84600071	84650766	-	Ctnnd1	protein_coding	Ctnnd1	ensembl_havana	10.2561	14.3023	321.007	302.29	369.734	9.45231
15	30172593	31029342	+	Ctnnd2	protein_coding	Ctnnd2	ensembl_havana	3.00892	4.54499	8.56317	0.915113	54.9551	0.234302
4	120539868	120570277	-	Ctps	protein_coding	Ctps	ensembl_havana	10.0641	13.3674	14.7586	34.9013	6.94411	15.2232
X	162901238	163032509	+	Ctps2	protein_coding	Ctps2	ensembl_havana	27.9095	30.0766	17.9549	9.60774	2.44135	44.6156
2	164832873	164841033	+	Ctsa	protein_coding	Ctsa	ensembl_havana	150.804	134.442	699.384	640.246	112.184	177.955
14	63122462	63145924	+	Ctsb	protein_coding	Ctsb	ensembl_havana	193.049	197.246	4433.74	2403.49	705.558	211.028
7	88278085	88310889	+	Ctsc	protein_coding	Ctsc	ensembl_havana	113.298	155.462	574.441	1228.03	254.812	273.782
7	142375911	142388039	-	Ctsd	protein_coding	Ctsd	ensembl_havana	95.3485	75.6594	2624.52	1139.92	264.954	61.7123
1	131638306	131675506	+	Ctse	protein_coding	Ctse	ensembl_havana	13.0729	17.9123	79.5935	3.13729	13.5083	257.742
19	4855130	4860919	+	Ctsf	protein_coding	Ctsf	ensembl_havana	1.34888	0.133773	44.5517	84.5083	1.89885	1.11256
13	64359337	64370891	-	Ctsl	protein_coding	Ctsl	ensembl_havana	5.64624	3.10899	174.737	211.306	6.28263	2.99372
3	81932601	81956726	+	Ctso	protein_coding	Ctso	ensembl_havana	44.5098	52.9347	19.9674	20.3265	10.4704	81.2682
3	95526786	95556404	+	Ctss	protein_coding	Ctss	ensembl_havana	106.554	95.5758	488.464	800.611	348.349	169.739
2	174427493	174439040	-	Ctsz	protein_coding	Ctsz	ensembl_havana	118.174	134.743	376.894	512.604	255.735	206.508
7	144435733	144471010	-	Cttn	protein_coding	Cttn	ensembl_havana	1.24513	1.33683	25.492	20.1243	1.65932	0.702707
3	105001915	105053147	-	Cttnbp2nl	protein_coding	Cttnbp2nl	ensembl_havana	3.52768	1.20316	189.527	175.355	170.999	0.995459
19	46329812	46338703	-	Cuedc2	protein_coding	Cuedc2	ensembl_havana	19.6469	16.7093	37.1758	43.7799	13.205	27.7845
18	3382988	3436378	+	Cul2	protein_coding	Cul2	ensembl_havana	6.9515	11.496	12.0358	27.1237	13.9966	15.7502
17	46650337	46664365	+	Cul7	protein_coding	Cul7	ensembl_havana	17.5342	18.9817	22.4535	31.2412	62.1165	15.3403
9	14500617	14510578	+	Cwc15	protein_coding	Cwc15	ensembl_havana	20.8543	18.3133	40.2897	49.2148	20.6694	35.1304
9	119901616	120069880	-	Cx3cr1	protein_coding	Cx3cr1	ensembl_havana	3.11267	4.27764	156.542	344.959	2.0616	4.27429
5	92346638	92348890	-	Cxcl10	protein_coding	Cxcl10	ensembl_havana	2.69766	2.27255	3.07807	65.5533	3.9061	1.17111
11	70453983	70459985	-	Cxcl16	protein_coding	Cxcl16	ensembl_havana	4.50157	4.88854	62.0857	166.701	366.95	2.86166
5	90903871	90905939	+	Cxcl2	protein_coding	Cxcl2	ensembl_havana	2.3864	6.0154	86.6125	17.9082	1.8446	0.409954
5	92321347	92328080	-	Cxcl9	protein_coding	Cxcl9	ensembl_havana	1.86764	1.47051	7.73449	191.695	14.7019	0.878358
X	101731535	101734270	-	Cxcr3	protein_coding	Cxcr3	ensembl_havana	14.9404	21.2541	10.4968	38.5614	55.3351	5.62095
1	128588199	128592294	-	Cxcr4	protein_coding	Cxcr4	ensembl_havana	153.761	180.058	227.46	62.2861	132.37	276.711
9	44511787	44561878	-	Cxcr5	protein_coding	Cxcr5	ensembl_havana	398.62	295.554	40.2501	7.7777	17.7399	332.157
18	35829397	35861689	+	Cxxc5	protein_coding	Cxxc5	ensembl_havana	77.2955	82.0755	26.3207	4.8366	9.6566	78.8678
19	10577172	10595962	+	Cyb561a3	protein_coding	Cyb561a3	ensembl_havana	227.288	185.684	36.7382	53.8153	60.3928	299.709
3	108195687	108201213	-	Cyb561d1	protein_coding	Cyb561d1	ensembl_havana	34.8608	32.7501	22.2562	15.8821	22.8393	39.1119
18	84838704	84879872	+	Cyb5a	protein_coding	Cyb5a	ensembl_havana	9.54531	7.4858	32.3582	40.5221	48.988	13.3496
1	134405559	134411741	+	Cyb5r1	protein_coding	Cyb5r1	ensembl_havana	7.88527	6.28274	49.0109	62.0903	38.8974	17.1554
15	83153494	83172593	-	Cyb5r3	protein_coding	Cyb5r3	ensembl_havana	54.3282	58.6827	128.542	77.5292	179.659	78.3657
8	122424776	122432931	-	Cyba	protein_coding	Cyba	ensembl_havana	143.592	132.737	314.926	238.492	186.568	124.653
X	9435252	9487772	-	Cybb	protein_coding	Cybb	ensembl_havana	226.388	433.235	366.556	589.923	60.8687	669.644
7	55841745	55932603	+	Cyfip1	protein_coding	Cyfip1	ensembl_havana	61.1438	95.7199	121.848	205.953	106.372	116.894
11	46193850	46312860	-	Cyfip2	protein_coding	Cyfip2	ensembl_havana	521.786	507.824	229.036	152.544	266.91	491.928
8	88697028	88751946	+	Cyld	protein_coding	Cyld	ensembl_havana	114.439	132.47	48.8925	82.6782	75.1363	173.31
1	60343323	60388061	+	Cyp20a1	protein_coding	Cyp20a1	ensembl_havana	6.5365	6.41641	12.5882	25.4244	13.2371	9.54385
1	74713574	74737893	+	Cyp27a1	protein_coding	Cyp27a1	ensembl_havana	7.47027	4.81234	55.2458	110.39	55.6064	23.7716
7	25802475	25816914	-	Cyp2s1	protein_coding	Cyp2s1	ensembl_havana	0.311357	0.267446	1.49962	9.01951	124.449	0.0586505
17	32536558	32551799	+	Cyp4f16	protein_coding	Cyp4f16	ensembl_havana	4.5652	6.9484	46.2437	31.4943	72.3622	7.26037
8	71988482	72009627	-	Cyp4f18	protein_coding	Cyp4f18	ensembl_havana	82.3793	94.2397	74.8966	43.2671	20.2354	149.771
8	45304944	45333217	-	Cyp4v3	protein_coding	Cyp4v3	ensembl_havana	11.1016	8.68886	28.057	43.1364	19.5301	10.2464
5	4081145	4104747	-	Cyp51	protein_coding	Cyp51	ensembl_havana	28.8432	27.9378	10.5362	24.8362	22.0256	22.542
9	121914356	121916306	-	Cyp8b1	protein_coding	Cyp8b1	ensembl_havana	3.00892	2.27255	0.513095	20.7186	113.057	6.61631
6	34871771	34878061	-	Cyren	protein_coding	Cyren	ensembl_havana	13.571	14.3221	13.1983	12.7799	43.2087	14.3448
18	36342520	36403098	+	Cystm1	protein_coding	Cystm1	ensembl_havana	2.3864	2.13887	7.69503	4.64052	19.2589	0.585605
11	118132019	118248593	-	Cyth1	protein_coding	Cyth1	ensembl_havana	156.667	154.525	90.8784	51.4367	47.5777	180.392
5	143622447	143710251	+	Cyth3	protein_coding	Cyth3	ensembl_havana	12.6579	14.4368	78.0543	47.8423	61.2484	16.687
15	78597047	78622020	+	Cyth4	protein_coding	Cyth4	ensembl_havana	194.328	200.51	407.358	426.725	341.989	291.347
2	58129137	58195533	-	Cytip	protein_coding	Cytip	ensembl_havana	142.348	163.75	83.3422	56.0773	323.822	168.333
10	83360221	83488506	+	D10Wsu102e	protein_coding	D10Wsu102e	ensembl_havana	396.998	855.399	46.7504	118.937	75.8316	526.614
11	113684412	113694648	+	D11Wsu47e	protein_coding	D11Wsu47e	ensembl_havana	24.5894	22.5909	12.0358	18.954	8.40886	26.2308
1	93824909	93852349	+	D2hgdh	protein_coding	D2hgdh	ensembl_havana	28.117	25.2643	17.5603	21.6336	8.8971	19.8902
6	38123174	38254010	-	D630045J12Rik	protein_coding	D630045J12Rik	ensembl_havana	0.622614	0.668466	2.20992	29.4113	53.3279	0.468504
1	191224454	191226141	+	D730003I15Rik	lincRNA	D730003I15Rik	ensembl_havana	44.7173	47.0531	20.5988	8.16986	91.8997	23.7716
7	44894305	44898100	-	D7Bwg0826e	TEC	D7Bwg0826e	havana	19.6948	14.6409	5.06394	7.78212	9.23904	10.7796
15	6299788	6440713	+	Dab2	protein_coding	Dab2	ensembl_havana	0.207605	0.0001	260.952	345.677	9.16836	0.234302
2	35558266	35730995	+	Dab2ip	protein_coding	Dab2ip	ensembl_havana	10.9978	18.046	42.8154	3.52944	5.26236	11.5346
5	143464584	143505943	+	Daglb	protein_coding	Daglb	ensembl_havana	47.1757	52.7386	126.42	113.189	59.143	43.6158
13	60601947	60763192	+	Dapk1	protein_coding	Dapk1	ensembl_havana	1.14138	1.06949	29.9115	0.719039	168.937	0.702707
10	80261486	80288409	+	Dazap1	protein_coding	Dazap1	ensembl_havana	50.9425	64.1632	110.136	108.037	37.4326	81.0341
1	120113280	120121079	-	Dbi	protein_coding	Dbi	ensembl_havana	4.3577	3.4756	14.8375	19.3461	12.4776	4.80125
13	55473429	55488112	-	Dbn1	protein_coding	Dbn1	ensembl_havana	14.1104	9.62458	5.01167	25.6858	142.569	4.74269
2	164486106	164493320	+	Dbndd2	protein_coding	Dbndd2	ensembl_havana	2.69731	4.01022	24.3968	16.556	11.328	4.87997
7	45705088	45710204	+	Dbp	protein_coding	Dbp	ensembl_havana	19.5311	8.51919	20.8158	5.05898	12.957	17.3349
9	106821874	106880993	+	Dcaf1	protein_coding	Dcaf1	ensembl_havana	48.5562	64.1633	36.4227	33.3326	10.7959	68.5628
1	165328698	165460476	-	Dcaf6	protein_coding	Dcaf6	ensembl_havana	11.5166	15.5062	36.5409	17.8429	24.3041	26.1136
7	105752990	105787655	-	Dchs1	protein_coding	Dchs1	ensembl_havana	2.97226	0.802139	20.5436	10.372	6.71723	0.351403
3	86786151	86920853	-	Dclk2	protein_coding	Dclk2	ensembl_havana	69.4105	88.6256	20.441	13.3331	5.26235	68.6798
19	56529167	56548223	-	Dclre1a	protein_coding	Dclre1a	ensembl_havana	5.29147	6.41642	24.6239	22.3525	21.3746	9.01688
2	3424131	3464131	+	Dclre1c	protein_coding	Dclre1c	ensembl_havana	18.1568	26.7348	33.1475	98.1679	45.3723	40.7513
6	119175253	119221617	+	Dcp1b	protein_coding	Dcp1b	ensembl_havana	27.0795	23.3929	23.2032	16.4703	7.97486	40.8683
18	44380502	44424970	+	Dcp2	protein_coding	Dcp2	ensembl_havana	40.256	62.1581	38.1196	98.6907	86.4205	61.361
7	122133041	122149045	+	Dctn5	protein_coding	Dctn5	ensembl_havana	31.5408	31.2796	58.2444	72.2857	30.0005	57.1454
7	127256959	127260710	-	Dctpp1	protein_coding	Dctpp1	ensembl_havana	11.8279	9.08988	14.8375	36.7967	28.1559	7.43602
19	10605327	10629820	+	Ddb1	protein_coding	Ddb1	ensembl_havana	155.214	170.3	196.123	334.046	126.186	180.336
14	45588467	45658144	-	Ddhd1	protein_coding	Ddhd1	ensembl_havana	53.6422	57.7675	160.344	176.986	137.098	71.1571
4	141677549	141723420	-	Ddi2	protein_coding	Ddi2	ensembl_havana	111.015	166.557	186.608	267.655	136.869	170.166
10	59949669	59951835	-	Ddit4	protein_coding	Ddit4	ensembl_havana	40.1522	31.2796	280.135	102.678	130.797	42.6249
4	138304730	138312629	+	Ddost	protein_coding	Ddost	ensembl_havana	74.8055	81.8081	134.286	197.251	138.338	73.7738
17	35681567	35704622	-	Ddr1	protein_coding	Ddr1	ensembl_havana	3.21642	5.74805	8.60263	4.37909	23.8159	0.702707
12	13216973	13249214	-	Ddx1	protein_coding	Ddx1	ensembl_havana	13.2804	21.2542	29.1618	45.3586	13.0744	33.0226
1	121553835	121567990	-	Ddx18	protein_coding	Ddx18	ensembl_havana	20.4369	20.4303	28.2427	46.3044	16.3431	34.2983
10	62580251	62602282	-	Ddx21	protein_coding	Ddx21	ensembl_havana	106.139	129.663	160.173	258.687	94.124	162.185
13	55530410	55536659	-	Ddx41	protein_coding	Ddx41	ensembl_havana	47.7983	44.1123	37.7608	53.0709	15.2418	77.5062
5	120612739	120628593	+	Ddx54	protein_coding	Ddx54	ensembl_havana	223.221	193.272	141.617	127.442	101.105	190.767
5	124552864	124569661	+	Ddx55	protein_coding	Ddx55	ensembl_havana	30.0883	22.7245	19.5334	19.2154	8.5716	35.2476
4	40203773	40239829	-	Ddx58	protein_coding	Ddx58	ensembl_havana	69.7217	70.8469	39.7768	57.8423	8.24611	128.87
7	25199915	25220616	-	Dedd2	protein_coding	Dedd2	ensembl_havana	159.675	148.511	59.7444	34.0517	114.63	88.5285
17	28207778	28228609	+	Def6	protein_coding	Def6	ensembl_havana	62.0092	63.3735	56.0283	11.2736	45.6439	79.0122
1	182275772	182282805	-	Degs1	protein_coding	Degs1	ensembl_havana	25.6269	24.3286	42.5393	52.0252	60.8142	33.9009
13	47084775	47106202	-	Dek	protein_coding	Dek	ensembl_havana	24.7628	31.2471	61.1107	104.533	37.5023	56.5745
6	40401375	40436136	-	Dennd11	protein_coding	Dennd11	ensembl_havana	28.532	29.6756	12.9828	6.53591	12.2064	45.3183
2	37798991	38287391	-	Dennd1a	protein_coding	Dennd1a	ensembl_havana	60.0727	75.9266	133.378	96.6647	46.2754	70.3193
1	138963435	139178961	+	Dennd1b	protein_coding	Dennd1b	ensembl_havana	106.854	164.483	64.5252	117.236	271.849	154.549
6	39462378	39557868	-	Dennd2a	protein_coding	Dennd2a	ensembl_havana	1.03762	3.60928	8.95778	20.7186	29.5121	7.61167
3	106482405	106503031	+	Dennd2d	protein_coding	Dennd2d	ensembl_havana	47.2562	44.36	31.2768	28.0435	16.8631	99.6369
15	73512560	73572243	+	Dennd3	protein_coding	Dennd3	ensembl_havana	162.477	157.333	50.0368	11.0456	16.7634	200.832
9	64811340	64919668	+	Dennd4a	protein_coding	Dennd4a	ensembl_havana	249.733	320.015	105.796	83.6585	155.155	280.103
4	86748555	86850604	+	Dennd4c	protein_coding	Dennd4c	ensembl_havana	35.4474	36.4676	56.3171	62.7714	14.4203	34.5138
7	109893780	109960471	-	Dennd5a	protein_coding	Dennd5a	ensembl_havana	80.6157	84.0807	185.826	156.792	108.663	125.298
6	148988071	149101681	-	Dennd5b	protein_coding	Dennd5b	ensembl_havana	113.92	123.113	23.7787	5.68625	17.8484	89.3536
14	26573856	26634323	+	Dennd6a	protein_coding	Dennd6a	ensembl_havana	46.5849	40.3694	36.3437	45.4894	17.1974	51.8173
15	89182213	89196497	-	Dennd6b	protein_coding	Dennd6b	ensembl_havana	25.3157	19.7837	16.6133	16.2089	7.54086	37.7651
5	32863701	32994237	+	Depdc5	protein_coding	Depdc5	ensembl_havana	108.317	109.746	37.0935	40.326	42.6406	96.0228
15	55112317	55259272	+	Deptor	protein_coding	Deptor	ensembl_havana	2.49016	3.34193	30.5647	66.1842	16.9165	1.58096
10	75893413	75895942	+	Derl3	protein_coding	Derl3	ensembl_havana	31.8521	33.8195	13.2985	8.82344	7.43235	34.135
16	10502531	10543055	-	Dexi	protein_coding	Dexi	ensembl_havana	125.125	128.46	28.0176	33.8556	68.0838	96.6963
7	99153658	99182720	-	Dgat2	protein_coding	Dgat2	ensembl_havana	2.28265	2.40622	8.91832	21.2415	29.6749	0.644156
10	128720134	128744856	-	Dgka	protein_coding	Dgka	ensembl_havana	82.8948	86.4866	41.4347	9.21559	17.0889	159.957
1	87853287	87945181	+	Dgkd	protein_coding	Dgkd	ensembl_havana	358.885	330.173	165.134	124.899	66.3478	353.741
16	22468461	22657222	-	Dgkg	protein_coding	Dgkg	ensembl_havana	3.52768	10.0256	4.18298	2.35299	49.0421	2.75198
14	78558750	78732777	-	Dgkh	protein_coding	Dgkh	ensembl_havana	12.0354	20.8151	12.0711	30.2395	12.4779	15.6372
6	36846022	37300185	-	Dgki	protein_coding	Dgki	ensembl_havana	6.744	1.60418	22.0983	5.68625	2.33285	0.878358
12	100779057	100896982	+	Dglucy	protein_coding	Dglucy	ensembl_havana	17.9493	16.5756	20.8694	25.491	68.3004	23.0262
4	106561038	106589114	+	Dhcr24	protein_coding	Dhcr24	ensembl_havana	23.8631	16.1746	14.4823	8.56201	7.21536	10.7148
14	55739020	55745691	-	Dhrs1	protein_coding	Dhrs1	ensembl_havana	10.9978	12.6991	41.0791	37.3195	32.116	16.687
4	144892827	144928210	+	Dhrs3	protein_coding	Dhrs3	ensembl_havana	3.73518	4.41132	107.137	92.7433	28.1017	11.0662
9	110084320	110117831	-	Dhx30	protein_coding	Dhx30	ensembl_havana	93.7921	84.2142	67.1631	89.9982	41.827	110.309
11	70984091	71004438	-	Dhx33	protein_coding	Dhx33	ensembl_havana	35.1722	41.5725	36.7778	77.2533	38.6804	63.586
7	16197147	16222038	-	Dhx34	protein_coding	Dhx34	ensembl_havana	65.0529	55.4745	67.8733	51.0447	26.6369	55.6232
2	158794807	158858215	+	Dhx35	protein_coding	Dhx35	ensembl_havana	20.6468	20.4521	16.7316	22.3526	49.1507	25.411
11	86768846	86807747	-	Dhx40	protein_coding	Dhx40	ensembl_havana	23.9669	31.948	26.3602	76.273	26.0401	16.9798
17	80238309	80290477	-	Dhx57	protein_coding	Dhx57	ensembl_havana	58.724	64.053	27.031	33.7249	27.9389	87.5922
11	100694884	100704272	-	Dhx58	protein_coding	Dhx58	ensembl_havana	15.5629	18.1797	23.1629	47.8413	23.2734	25.8794
X	129749742	130465835	+	Diaph2	protein_coding	Diaph2	ensembl_havana	25.3157	38.3643	45.6171	73.8544	32.1703	36.3014
14	86655367	87141236	-	Diaph3	protein_coding	Diaph3	ensembl_havana	9.96032	15.6399	16.0213	30.8491	19.2503	16.8626
13	9276528	9668929	+	Dip2c	protein_coding	Dip2c	ensembl_havana	12.5541	12.6991	132.865	90.1941	41.0674	20.4927
9	94517864	94538082	-	Dipk2a	protein_coding	Dipk2a	ensembl_havana	9.44156	6.14907	24.7028	27.2544	18.4451	3.16183
14	99075206	99099771	-	Dis3	protein_coding	Dis3	ensembl_havana	23.2069	26.8451	25.0685	49.7663	18.6854	32.419
8	125054195	125261859	+	Disc1	protein_coding	Disc1	ensembl_havana	9.33781	8.68886	13.772	17.9082	30.5429	4.80124
X	75095854	75109778	+	Dkc1	protein_coding	Dkc1	ensembl_havana	20.7506	23.2593	31.7664	82.8742	8.02911	42.3321
7	112116017	112159058	-	Dkk3	protein_coding	Dkk3	ensembl_havana	1.66014	1.73785	0.710401	27.3851	62.0079	0.644156
9	50634633	50659781	-	Dlat	protein_coding	Dlat	ensembl_havana	20.6468	23.9276	36.7384	50.5873	16.5464	24.4157
8	36567751	36953144	-	Dlc1	protein_coding	Dlc1	ensembl_havana	5.29147	2.53989	32.0819	0.653681	3.3636	1.22966
12	31331277	31351454	-	Dld	protein_coding	Dld	ensembl_havana	11.5166	12.8327	17.1657	48.169	15.5699	22.3664
7	90476672	92449248	+	Dlg2	protein_coding	Dlg2	ensembl_havana	2.07515	1.20316	6.86634	14.3135	1.79035	0.409954
14	24133953	24245921	-	Dlg5	protein_coding	Dlg5	ensembl_havana	2.49016	20.8531	0.276328	4.90195	23.4904	5.094
2	156613705	156764364	+	Dlgap4	protein_coding	Dlgap4	ensembl_havana	53.3288	51.4643	72.0165	102.482	116.095	73.598
14	47387779	47418408	-	Dlgap5	protein_coding	Dlgap5	ensembl_havana	12.8654	13.9021	19.7701	36.9273	19.9641	21.4881
4	75277354	75278306	-	Dmac1	protein_coding	Dmac1	ensembl_havana	10.4791	11.2287	19.1388	30.0648	4.50285	12.003
7	25619414	25625552	+	Dmac2	protein_coding	Dmac2	ensembl_havana	37.1434	33.2847	28.7673	17.1239	13.3999	76.584
7	19083849	19093822	+	Dmpk	protein_coding	Dmpk	ensembl_havana	10.8941	9.89192	174.063	25.8165	5.4251	13.5253
5	9118801	9161777	-	Dmtf1	protein_coding	Dmtf1	ensembl_havana	55.8188	74.3224	30.3063	47.6654	17.4144	107.338
14	70601263	70636049	-	Dmtn	protein_coding	Dmtn	ensembl_havana	1.45263	0.935813	42.6972	2.0262	3.2551	0.0001
7	19076227	19082777	+	Dmwd	protein_coding	Dmwd	ensembl_havana	13.9029	35.4236	47.3534	9.08487	3.6891	36.0087
9	54365158	54501627	-	Dmxl2	protein_coding	Dmxl2	ensembl_havana	7.98903	19.6501	76.1602	42.8096	11.6639	11.2418
10	62947026	62974186	+	Dna2	protein_coding	Dna2	ensembl_havana	7.88527	11.095	22.0195	44.9011	101.773	9.42674
7	4522933	4532454	-	Dnaaf3	protein_coding	Dnaaf3	ensembl_havana	0.933871	1.60418	5.95724	29.3459	7.75786	2.22502
11	118021723	118130635	-	Dnah17	protein_coding	Dnah17	ensembl_havana	18.468	14.4368	3.98567	7.58164	5.37085	8.37282
17	30624354	30877366	+	Dnah8	protein_coding	Dnah8	ensembl_havana	25.8154	25.2643	12.0193	1.39285	2.4956	24.4173
4	40722150	40737150	+	Dnaja1	protein_coding	Dnaja1	ensembl_havana	137.869	159.565	31.4922	77.4697	331.783	98.7573
8	85537633	85555345	-	Dnaja2	protein_coding	Dnaja2	ensembl_havana	23.9669	34.2205	33.3053	65.6197	35.6966	44.8498
8	83608193	83612654	+	Dnajb1	protein_coding	Dnajb1	ensembl_havana	152.206	145.703	52.6408	73.855	317.088	87.2391
16	22857845	22879635	+	Dnajb11	protein_coding	Dnajb11	ensembl_havana	40.5672	51.1968	57.7316	91.3699	67.4877	47.9528
3	137867675	137916558	+	Dnajb14	protein_coding	Dnajb14	ensembl_havana	14.2142	11.9805	36.1465	42.4175	79.6391	17.5653
1	75236406	75245693	+	Dnajb2	protein_coding	Dnajb2	ensembl_havana	56.8564	33.1511	19.7307	6.66663	39.2771	27.5774
3	152178511	152210303	-	Dnajb4	protein_coding	Dnajb4	ensembl_havana	39.426	45.9837	16.5343	19.0847	42.0439	29.0412
4	42949814	42959426	+	Dnajb5	protein_coding	Dnajb5	ensembl_havana	48.5562	41.4388	24.1898	16.405	26.0944	38.5849
5	29735688	29818135	+	Dnajb6	protein_coding	Dnajb6	ensembl_havana	20.7955	27.343	37.2946	47.7271	40.2917	34.206
2	80315466	80354044	+	Dnajc10	protein_coding	Dnajc10	ensembl_havana	28.2207	32.0817	28.6489	59.5413	42.0981	41.9224
4	151933691	151982138	+	Dnajc11	protein_coding	Dnajc11	ensembl_havana	52.4988	51.999	55.4826	86.5343	25.9316	56.4428
9	104151282	104262931	-	Dnajc13	protein_coding	Dnajc13	ensembl_havana	77.988	88.3253	97.3819	263.649	70.3464	98.6674
14	77820681	77875126	-	Dnajc15	protein_coding	Dnajc15	ensembl_havana	6.84775	6.81744	13.8904	32.8752	13.8339	8.95833
4	141760189	141790932	-	Dnajc16	protein_coding	Dnajc16	ensembl_havana	29.4658	25.799	45.6961	57.2538	64.5034	34.0765
5	21757267	21785252	-	Dnajc2	protein_coding	Dnajc2	ensembl_havana	23.3429	29.4082	30.698	60.6478	17.6779	45.4276
16	91614254	91619027	-	Dnajc28	protein_coding	Dnajc28	ensembl_havana	3.00892	2.80724	4.57759	11.7646	201.428	3.27893
14	118937976	118981698	+	Dnajc3	protein_coding	Dnajc3	ensembl_havana	42.6423	51.598	72.4113	136.533	65.9139	67.9773
11	100582818	100620189	-	Dnajc7	protein_coding	Dnajc7	ensembl_havana	107.473	110.534	70.9669	111.875	49.7244	222.897
4	132535550	132553743	+	Dnajc8	protein_coding	Dnajc8	ensembl_havana	28.4282	28.7369	53.3378	57.1927	38.1171	47.1334
14	20384638	20388911	-	Dnajc9	protein_coding	Dnajc9	ensembl_havana	39.7372	36.2256	29.7933	30.3916	18.3366	45.4353
X	74273217	74282338	-	Dnase1l1	protein_coding	Dnase1l1	ensembl_havana	2.59391	2.0052	18.8625	12.0914	8.68011	6.49921
14	7964533	7994574	-	Dnase1l3	protein_coding	Dnase1l3	ensembl_havana	38.9072	37.696	26.4391	130.389	636.462	54.7449
8	84908560	84922916	+	Dnase2a	protein_coding	Dnase2a	ensembl_havana	65.0768	40.8107	132.125	100.258	39.8152	36.9174
18	36763671	36766215	-	Dnd1	protein_coding	Dnd1	ensembl_havana	1.24513	1.47051	1.4207	10.5227	14.7019	2.93759
7	105650827	105721800	+	Dnhd1	protein_coding	Dnhd1	ensembl_havana	9.40077	9.30493	4.06209	27.8428	1.4639	28.754
16	16312230	16358960	-	Dnm1l	protein_coding	Dnm1l	ensembl_havana	23.9251	26.6381	28.8144	69.1544	26.02	55.0527
12	3806007	3914444	+	Dnmt3a	protein_coding	Dnmt3a	ensembl_havana	105.931	143.298	139.614	300.775	137.633	109.724
7	134670654	135173640	+	Dock1	protein_coding	Dock1	ensembl_havana	1.03762	2.80724	33.779	1.04583	3.96035	15.3989
11	34226815	34783893	-	Dock2	protein_coding	Dock2	ensembl_havana	788.841	912.458	370.913	468.691	523.218	845.977
12	40445952	40846875	+	Dock4	protein_coding	Dock4	ensembl_havana	14.7329	7.88682	171.815	115.488	102.912	3.92299
14	67752135	67933443	-	Dock5	protein_coding	Dock5	ensembl_havana	16.1855	18.7144	69.7277	192.284	658.492	10.9491
4	98936671	99120916	-	Dock7	protein_coding	Dock7	ensembl_havana	2.69766	4.41132	62.5069	118.429	25.9317	1.40531
14	121542046	121797838	-	Dock9	protein_coding	Dock9	ensembl_havana	58.6202	49.7265	13.6142	21.5029	5.5336	50.2949
14	70766036	70778496	+	Dok2	protein_coding	Dok2	ensembl_havana	4.77271	2.80724	114.359	75.6847	14.2679	10.4806
13	55523231	55529297	-	Dok3	protein_coding	Dok3	ensembl_havana	194.536	203.45	260.763	55.5542	27.8846	399.673
16	91676808	91688771	-	Donson	protein_coding	Donson	ensembl_havana	38.2847	32.4827	20.8356	14.1175	22.1341	41.3953
9	44326019	44333901	+	Dpagt1	protein_coding	Dpagt1	ensembl_havana	10.5828	15.6399	24.1108	34.7707	26.3655	13.4667
8	105984944	105996424	-	Dpep2	protein_coding	Dpep2	ensembl_havana | havana	0.518862	0.534793	38.8637	13.6508	33.5214	0.175752
3	115887837	115934362	+	Dph5	protein_coding	Dph5	ensembl_havana	27.1659	56.842	5.58502	10.8556	7.53959	104.577
2	168209048	168230592	-	Dpm1	protein_coding	Dpm1	ensembl_havana	33.7194	41.1714	19.9674	24.3232	78.6342	36.955
2	62330073	62412232	-	Dpp4	protein_coding	Dpp4	ensembl_havana	36.4788	43.0621	19.3522	44.977	100.734	97.6295
2	25352276	25356360	-	Dpp7	protein_coding	Dpp7	ensembl_havana	18.1568	12.6991	25.7288	42.156	40.9046	21.1368
9	24411776	24503141	-	Dpy19l1	protein_coding	Dpy19l1	ensembl_havana	13.7992	16.1746	69.2152	157.448	118.429	15.3403
7	35685165	35754455	-	Dpy19l3	protein_coding	Dpy19l3	ensembl_havana	21.0618	22.8582	18.4679	35.2935	45.6244	23.8302
4	11261315	11322138	-	Dpy19l4	protein_coding	Dpy19l4	ensembl_havana	9.75282	17.7786	17.1263	36.7968	20.9948	17.2725
14	66802864	66868689	-	Dpysl2	protein_coding	Dpysl2	ensembl_havana	74.0792	66.4357	69.0177	204.179	293.384	41.1026
10	88322804	88379081	-	Dram1	protein_coding	Dram1	ensembl_havana	0.933871	1.60418	28.4121	37.8425	2.65835	0.936909
3	106547798	106575891	+	Dram2	protein_coding	Dram2	ensembl_havana	9.1303	13.3674	29.9117	48.2343	13.3456	28.0458
19	5422805	5424980	-	Drap1	protein_coding	Drap1	ensembl_havana	54.9889	50.5286	121.028	79.9328	46.7095	69.9681
10	34151393	34207716	-	Dse	protein_coding	Dse	ensembl_havana	10.6866	6.95111	124.302	232.936	24.3041	10.7148
1	33908225	34308662	+	Dst	protein_coding	Dst	ensembl_havana	35.8363	20.0329	746.148	786.476	279.589	9.29462
2	143915320	143943325	+	Dstn	protein_coding	Dstn	ensembl_havana	8.9228	10.9613	49.0503	52.9401	52.8939	10.7148
12	3572381	3781797	+	Dtnb	protein_coding	Dtnb	ensembl_havana	34.5496	34.2205	17.1262	10.3267	6.67286	31.8516
5	120680202	120711928	-	Dtx1	protein_coding	Dtx1	ensembl_havana	823.998	646.574	32.7134	2.94121	30.8142	806.442
16	35926511	35939152	-	Dtx3l	protein_coding	Dtx3l	ensembl_havana	76.5361	93.6053	69.2134	193.1	112.474	96.8737
19	12466338	12501455	-	Dtx4	protein_coding	Dtx4	ensembl_havana	23.2406	20.4521	82.7107	47.9076	112.515	23.4203
1	93792576	93801935	-	Dtymk	protein_coding	Dtymk	ensembl_havana	11.1016	11.7633	25.3736	37.9078	9.11411	27.5774
8	105991337	106053841	+	Dus2	protein_coding	Dus2	ensembl_havana	25.8344	23.7104	7.81341	7.90843	3.52635	19.6731
17	26505590	26562129	-	Dusp1	protein_coding	Dusp1	ensembl_havana	344.978	335.515	1598.5	493.071	1902.17	275.651
1	184013302	184075637	+	Dusp10	protein_coding	Dusp10	ensembl_havana	61.3177	33.1511	13.7326	18.5618	191.613	18.4435
6	134715468	134792626	-	Dusp16	protein_coding	Dusp16	ensembl_havana	62.2514	78.0653	31.8057	19.2807	71.6102	78.2824
11	3895240	3901297	+	Dusp18	protein_coding	Dusp18	ensembl_havana	11.1016	6.81744	3.27538	8.62737	44.9191	5.03545
2	127336159	127338377	+	Dusp2	protein_coding	Dusp2	ensembl_havana	224.313	204.654	171.103	65.4889	168.012	213.593
11	101971143	101987014	-	Dusp3	protein_coding	Dusp3	ensembl_havana	12.6579	11.6297	73.004	29.9341	48.2287	11.0076
8	34807297	34819895	+	Dusp4	protein_coding	Dusp4	ensembl_havana	42.9536	189.281	34.647	5.75161	11.7181	58.9019
19	53529109	53542432	+	Dusp5	protein_coding	Dusp5	ensembl_havana	22.8886	46.85	54.5667	51.9717	114.336	53.5709
10	99263231	99267490	+	Dusp6	protein_coding	Dusp6	ensembl_havana	67.7505	147.041	500.423	318.562	67.9213	238.942
4	155847402	155859304	+	Dvl1	protein_coding	Dvl1	ensembl_havana	52.6025	48.6572	72.8846	72.2208	24.1414	95.4375
9	114688790	114724303	+	Dync1li1	protein_coding	Dync1li1	ensembl_havana	26.3532	33.4184	42.5788	56.9269	40.6877	41.4539
5	115297110	115301000	-	Dynll1	protein_coding	Dynll1	ensembl_havana	46.473	38.3643	33.3775	96.4033	48.9337	63.1175
11	87979525	87987534	-	Dynll2	protein_coding	Dynll2	ensembl_havana	15.5629	19.249	34.6864	62.5472	29.9461	25.6452
6	135349408	135349750	-	Dynlt1-ps1	processed_pseudogene	Dynlt1-ps1	havana	3.99463	3.20826	8.8385	30.0774	25.9665	10.5496
17	6430112	6436297	+	Dynlt1b	protein_coding	Dynlt1b	ensembl_havana	7.04833	3.40606	12.5439	31.41	28.2236	19.8202
1	131127455	131138341	-	Dyrk3	protein_coding	Dyrk3	ensembl_havana	6.9515	5.07968	16.1003	14.7057	28.3187	5.91371
6	84008590	84211061	+	Dysf	protein_coding	Dysf	ensembl_havana	4.87646	2.13887	22.8767	11.8243	10.4703	1.93227
16	48924232	48994166	-	Dzip3	protein_coding	Dzip3	ensembl_havana	9.1303	15.5062	5.56412	24.444	3.74335	20.3757
9	44618253	44621019	+	E030022I16Rik	TEC	E030022I16Rik	havana	75.013	92.3683	12.1936	13.4639	31.3566	38.2336
10	39621412	39732008	-	E130307A14Rik	antisense	E130307A14Rik	havana	20.9693	17.9138	10.2161	4.31624	4.28585	20.3416
4	59626211	59761440	+	E130308A19Rik	protein_coding	E130308A19Rik	ensembl_havana	32.8896	35.5572	16.6527	10.9803	6.72711	31.4417
8	11477929	11480242	+	E230013L22Rik	bidirectional_promoter_lncRNA	E230013L22Rik	havana	6.0561	5.29127	23.7483	10.8332	3.92475	2.12611
7	89980723	90049070	+	E230029C05Rik	processed_transcript	E230029C05Rik	ensembl_havana	1.89926	2.25355	39.3993	40.5045	22.6702	2.71947
2	154559407	154569893	-	E2f1	protein_coding	E2f1	ensembl_havana	15.1479	22.1899	33.2657	38.8228	30.8141	21.9566
4	136172394	136196058	+	E2f2	protein_coding	E2f2	ensembl_havana	57.3751	75.6592	116.529	30.3916	56.5286	54.1594
8	105297663	105305371	+	E2f4	protein_coding	E2f4	ensembl_havana	55.9226	64.8316	116.331	89.6059	39.2228	78.2825
7	48866429	48881597	-	E2f8	protein_coding	E2f8	ensembl_havana	14.3179	25.2218	50.6677	43.7894	24.8915	11.5931
1	153404827	153414234	-	E330020D12Rik	processed_transcript	E330020D12Rik	ensembl_havana	9.3378	7.08478	0.828784	5.09803	44.3767	4.7427
17	7881106	7946427	-	E430024P14Rik	antisense	E430024P14Rik	havana	30.7466	36.4774	7.99333	9.9622	68.3495	14.8681
14	44102654	44103535	+	Ear2	protein_coding	Ear2	ensembl_havana	2.28265	2.13887	100.268	20.5225	20.0726	0.936909
11	44617317	45008092	+	Ebf1	protein_coding	Ebf1	ensembl_havana	446.545	472.401	59.7836	5.49018	26.0401	461.67
17	55952640	55957023	+	Ebi3	protein_coding	Ebi3	ensembl_havana	9.43322	17.3677	47.9162	25.0801	66.3896	25.2724
4	118620799	118627777	+	Ebna1bp2	protein_coding	Ebna1bp2	ensembl_havana	17.4305	15.1052	31.4112	48.4304	11.7724	30.0951
14	20319852	20348122	-	Ecd	protein_coding	Ecd	ensembl_havana	40.256	38.097	41.9078	89.0831	37.5954	51.1733
4	137862237	137965230	+	Ece1	protein_coding	Ece1	ensembl_havana	42.3311	35.4235	268.217	222.806	262.082	48.7141
7	28825217	28832248	+	Ech1	protein_coding	Ech1	ensembl_havana	17.0155	16.8429	44.7884	57.6461	22.0799	27.8702
7	140105710	140116477	-	Echs1	protein_coding	Echs1	ensembl_havana	15.3554	11.496	35.2388	37.581	12.9659	19.9659
13	34977748	35027097	-	Eci2	protein_coding	Eci2	ensembl_havana	8.71529	9.21764	25.5955	30.8409	16.3246	16.7364
3	95734147	95739570	-	Ecm1	protein_coding	Ecm1	ensembl_havana	1.66014	2.13887	103.544	24.444	11.0128	2.92763
3	27097222	27153879	-	Ect2	protein_coding	Ect2	ensembl_havana	8.19653	14.9715	10.26	26.9276	15.0816	8.48993
13	12472632	12520439	-	Edaradd	protein_coding	Edaradd	ensembl_havana	42.4348	34.8888	5.84035	1.69941	2.1701	103.225
7	133637543	133672972	+	Edrf1	protein_coding	Edrf1	ensembl_havana	38.4923	44.9143	23.2428	27.4505	18.3366	54.0422
10	95940650	96045519	+	Eea1	protein_coding	Eea1	ensembl_havana	29.6732	24.8633	55.4431	63.4629	17.8484	44.9084
9	78478449	78489152	-	Eef1a1	protein_coding	Eef1a1	ensembl_havana	3112.04	3362.83	3606.44	6992.63	2264.26	5194.25
1	63176825	63180487	+	Eef1b2	protein_coding	Eef1b2	ensembl_havana	174.603	194.342	172.544	390.57	306.546	244.274
19	8967041	8978480	+	Eef1g	protein_coding	Eef1g	ensembl_havana	101.889	169.166	125.601	218.07	66.6918	157.628
7	120842831	120907451	+	Eef2k	protein_coding	Eef2k	ensembl_havana	23.3444	20.0511	62.6998	86.5996	23.2733	21.3125
9	25481547	25604111	+	Eepd1	protein_coding	Eepd1	ensembl_havana	3.63143	4.67866	29.5565	21.8951	17.7941	0.995459
4	141858142	141874921	-	Efhd2	protein_coding	Efhd2	ensembl_havana	56.0263	64.0296	289.803	422.54	673.786	54.335
15	65787034	65873817	+	Efr3a	protein_coding	Efr3a	ensembl_havana	44.9248	45.048	42.6575	114.965	125.589	69.9679
7	27158658	27166803	-	Egln2	protein_coding	Egln2	ensembl_havana	125.332	105.335	103.189	49.8684	52.297	123.132
18	34859823	34864985	+	Egr1	protein_coding	Egr1	ensembl_havana	295.9	625.201	1942.49	763.955	1748.45	379.749
10	67535475	67542189	+	Egr2	protein_coding	Egr2	ensembl_havana	35.6909	80.2041	101.415	41.6334	69.6031	29.6267
14	70077203	70082615	+	Egr3	protein_coding	Egr3	ensembl_havana	238.11	287.262	63.0982	52.0251	373.032	107.089
7	15946958	15967568	-	Ehd2	protein_coding	Ehd2	ensembl_havana	25.4194	45.048	4.34083	3.52944	2.87535	32.1443
17	73804134	73832095	+	Ehd3	protein_coding	Ehd3	ensembl_havana	35.1721	31.547	13.6931	1.04583	1.6276	47.7773
2	120089175	120154607	-	Ehd4	protein_coding	Ehd4	ensembl_havana	58.8277	64.297	205.513	282.935	98.8979	75.4132
2	103263433	103303279	-	Ehf	protein_coding	Ehf	ensembl_havana	1.76389	3.4756	0.828784	18.6925	2.2786	7.78732
2	125673095	125674786	+	Eid1	protein_coding	Eid1	ensembl_havana	8.71529	4.81234	25.8587	42.5023	28.45	8.43138
11	100319885	100322097	+	Eif1	protein_coding	Eif1	ensembl_havana	255.249	281.195	287.082	184.97	117.464	259.969
18	46597701	46616457	+	Eif1a	protein_coding	Eif1a	ensembl_havana	35.7947	47.1868	34.4892	116.533	106.167	38.8192
19	5366741	5371527	+	Eif1ad	protein_coding	Eif1ad	ensembl_havana	17.428	20.7421	25.9074	52.0109	22.0749	27.9881
X	159372178	159389929	+	Eif1ax	protein_coding	Eif1ax	ensembl_havana	15.0442	22.9919	22.6902	38.8228	13.0201	18.7948
3	58525821	58557502	+	Eif2a	protein_coding	Eif2a	ensembl_havana	14.5254	19.2491	19.2966	48.1037	17.1431	25.1768
17	78852564	78882574	-	Eif2ak2	protein_coding	Eif2ak2	ensembl_havana	14.4217	18.9817	27.1494	75.2926	11.7181	25.9965
6	70844515	70905246	+	Eif2ak3	protein_coding	Eif2ak3	ensembl_havana	186.423	244.418	91.2601	59.5076	69.648	199.727
5	124570213	124579132	-	Eif2b1	protein_coding	Eif2b1	ensembl_havana	8.30029	10.1593	19.2177	27.4505	7.75786	15.6331
12	85219481	85226629	+	Eif2b2	protein_coding	Eif2b2	ensembl_havana	31.9558	33.9531	36.8568	39.5417	71.6645	29.7438
12	78861819	78887011	+	Eif2s1	protein_coding	Eif2s1	ensembl_havana	19.2658	32.0817	30.3489	75.7649	43.8535	33.5906
X	94188707	94212863	-	Eif2s3x	protein_coding	Eif2s3x	ensembl_havana	45.6311	52.8406	78.7147	119.791	34.0699	113.902
19	60761117	60790659	-	Eif3a	protein_coding	Eif3a	ensembl_havana	221.718	239.943	305.268	444.162	178.918	294.04
15	43250058	43282720	-	Eif3e	protein_coding	Eif3e	ensembl_havana	43.257	59.7722	35.414	124.661	91.0598	75.2369
9	20894349	20898624	-	Eif3g	protein_coding	Eif3g	ensembl_havana	59.7614	59.351	80.8163	132.416	72.4239	64.2885
15	51786558	51865524	-	Eif3h	protein_coding	Eif3h	ensembl_havana	76.2301	80.2096	90.7086	171.871	133.964	143.271
18	43475418	43477797	-	Eif3j2	protein_coding	Eif3j2	ensembl_havana	7.21972	11.3955	16.1685	56.6338	14.0404	26.282
15	79075179	79094406	+	Eif3l	protein_coding	Eif3l	ensembl_havana	79.1628	102.527	91.1955	192.678	137.305	110.017
2	104999656	105017081	-	Eif3m	protein_coding	Eif3m	ensembl_havana	23.2232	30.2764	30.9394	56.6045	33.3631	40.69
1	60703932	60705150	+	Eif4a-ps4	processed_pseudogene	Eif4a-ps4	havana	105.117	124.342	226.159	580.036	187.939	163.353
11	69666936	69672424	-	Eif4a1	protein_coding	Eif4a1	ensembl_havana	100.293	118.283	127.09	289.872	174.283	101.598
15	102073773	102097174	+	Eif4b	protein_coding	Eif4b	ensembl_havana	299.947	403.423	356.542	703.572	637.754	435.844
3	138526179	138559697	+	Eif4e	protein_coding	Eif4e	ensembl_havana	17.7417	23.1861	21.7863	63.2246	39.9193	25.1683
6	99625135	99666772	-	Eif4e3	protein_coding	Eif4e3	ensembl_havana	6.0551	12.0923	20.9601	21.3634	20.8913	12.5415
8	27260329	27276675	+	Eif4ebp1	protein_coding	Eif4ebp1	ensembl_havana	8.61155	8.42152	41.7105	49.6069	17.6856	10.5392
11	69916714	69921959	-	Eif5a	protein_coding	Eif5a	ensembl_havana	163.796	175.112	309.624	577.285	190.091	194.407
1	37998010	38055580	+	Eif5b	protein_coding	Eif5b	ensembl_havana	53.0037	39.1891	88.938	150.914	77.8801	103.258
11	64979038	65002070	+	Elac2	protein_coding	Elac2	ensembl_havana	25.5231	28.6062	39.8163	53.3323	44.9735	34.6622
10	79886247	79888216	+	Elane	protein_coding	Elane	ensembl_havana	5.18772	3.4756	39.0666	0.0654581	0.0001	0.117201
10	93247414	93311136	-	Elk3	protein_coding	Elk3	ensembl_havana	89.5444	134.867	64.2018	26.6413	23.5798	121.602
1	132007607	132032613	+	Elk4	protein_coding	Elk4	ensembl_havana	256.061	330.709	153.307	120.325	160.363	297.847
8	70539457	70592859	+	Ell	protein_coding	Ell	ensembl_havana	34.4459	37.0276	72.1351	32.6138	20.9406	31.5588
13	75706757	75772365	+	Ell2	protein_coding	Ell2	ensembl_havana	49.5937	60.554	31.2533	26.2741	15.0274	65.2255
2	121439010	121444279	-	Ell3	protein_coding	Ell3	ensembl_havana	31.362	14.3222	4.94727	0.784397	1.5191	53.3425
2	165288031	165326480	-	Elmo2	protein_coding	Elmo2	ensembl_havana	40.4634	41.3051	102.403	104.442	128.843	43.386
12	84149176	84218882	-	Elmsan1	protein_coding	Elmsan1	ensembl_havana	566.067	545.661	204.602	156.533	627.151	387.147
4	136003368	136021764	-	Eloa	protein_coding	Eloa	ensembl_havana	67.7504	69.3765	130.498	161.238	127.379	84.43
1	16641725	16657043	-	Eloc	protein_coding	Eloc	ensembl_havana	5.18772	10.8276	11.9568	23.2022	13.2371	12.7641
4	118428093	118432954	+	Elovl1	protein_coding	Elovl1	ensembl_havana	21.7881	27.0021	60.0994	76.6652	31.0311	28.2214
14	65530449	65593076	-	Elp3	protein_coding	Elp3	ensembl_havana	38.9073	33.9532	24.0319	45.1623	16.0039	39.2874
13	117208536	117274416	+	Emb	protein_coding	Emb	ensembl_havana	18.0958	36.3267	38.7027	21.6044	25.9975	44.0321
15	43477229	43527764	+	Emc2	protein_coding	Emc2	ensembl_havana	6.744	12.4317	8.9151	21.8951	14.3764	14.8719
2	112454997	112472163	+	Emc7	protein_coding	Emc7	ensembl_havana	8.81905	11.897	25.2552	39.3457	27.0166	20.3757
17	24888486	24895088	-	Eme2	protein_coding	Eme2	ensembl_havana	145.153	112.561	42.7482	32.2132	50.3681	96.333
11	5106265	5152258	-	Emid1	protein_coding	Emid1	ensembl_havana	23.3444	32.4827	16.2581	0.130816	2.3871	28.5728
5	30913402	30921278	+	Emilin1	protein_coding	Emilin1	ensembl_havana	3.73518	5.21336	68.7021	2.28763	4.8826	2.57632
17	71252172	71311979	-	Emilin2	protein_coding	Emilin2	ensembl_havana	9.02655	14.9715	261.191	99.7373	8.1376	4.50849
17	83350931	83480362	+	Eml4	protein_coding	Eml4	ensembl_havana	150.544	140.223	64.5187	119.278	156.243	145.497
12	98786805	98901485	-	Eml5	protein_coding	Eml5	ensembl_havana	22.9831	21.7738	5.83519	10.4419	5.92488	37.132
6	135362545	135383174	+	Emp1	protein_coding	Emp1	ensembl_havana	1.76389	0.534793	27.7019	9.99988	20.3439	0.761257
16	10281749	10313969	-	Emp2	protein_coding	Emp2	ensembl_havana	1.24513	0.935813	0.35525	0.719039	33.5266	0.351403
7	45918023	45921405	-	Emp3	protein_coding	Emp3	ensembl_havana	26.5607	24.4623	54.1013	29.0191	46.5465	20.0244
9	14353990	14381508	-	Endod1	protein_coding	Endod1	ensembl_havana	29.5695	43.7112	31.8847	21.1761	143.599	51.2316
11	119491347	119511438	+	Endov	protein_coding	Endov	ensembl_havana	28.6358	21.7889	27.0705	19.5422	6.51011	36.5357
2	32646595	32682670	+	Eng	protein_coding	Eng	ensembl_havana	4.5652	7.21845	60.021	34.3784	4.0146	3.98154
11	118476829	118489210	+	Engase	protein_coding	Engase	ensembl_havana	9.94706	8.14924	39.3946	49.2921	20.5797	10.2801
4	150236721	150248880	+	Eno1	protein_coding	Eno1	ensembl_havana	129.591	129.577	258.962	473.715	139.947	93.9598
18	48045335	48048413	+	Eno1b	protein_coding	Eno1b	ensembl_havana	78.8726	89.2798	139.588	316.562	100.842	134.146
11	70657202	70662514	+	Eno3	protein_coding	Eno3	ensembl_havana	6.22524	5.21336	8.99724	48.6265	21.0492	25.6453
10	24637914	24712160	-	Enpp1	protein_coding	Enpp1	ensembl_havana	32.0596	35.9582	34.2129	24.1172	12.1521	24.3572
17	44096308	44105810	-	Enpp4	protein_coding	Enpp4	ensembl_havana	2.90516	1.33683	26.7153	77.7108	36.4561	2.98618
19	40612366	40741603	+	Entpd1	protein_coding	Entpd1	ensembl_havana	35.3797	54.8061	303.653	241.825	214.615	81.6779
14	69337174	69367271	+	Entpd4	protein_coding	Entpd4	ensembl_havana	24.0555	27.278	43.1207	32.4351	3.43499	39.4623
14	69555424	69585521	+	Entpd4b	protein_coding	Entpd4b	ensembl_havana	16.5128	20.237	29.3391	26.6922	2.65783	30.8588
6	97110024	97149183	-	Eogt	protein_coding	Eogt	ensembl_havana	7.60283	6.68376	12.6487	21.5427	23.7285	12.8539
17	86753700	86833411	+	Epas1	protein_coding	Epas1	ensembl_havana	1.76389	0.534793	31.2928	1.63405	0.651101	0.527055
2	156420909	156543215	+	Epb41l1	protein_coding	Epb41l1	ensembl_havana	4.98021	1.33683	45.0253	26.7969	143.058	0.761257
17	69075683	69289990	+	Epb41l3	protein_coding	Epb41l3	ensembl_havana	12.1391	5.34703	167.315	7.51628	21.5916	2.69343
2	121017891	121037073	-	Epb42	protein_coding	Epb42	ensembl_havana	1.34888	0.534793	29.517	1.17655	2.22435	0.527055
18	6435951	6516109	-	Epc1	protein_coding	Epc1	ensembl_havana	69.783	75.9755	49.5153	45.1855	31.9789	86.924
17	87635979	87651130	+	Epcam	protein_coding	Epcam	ensembl_havana	2.3864	6.81744	1.9337	2.28763	18.2281	7.31892
4	141301240	141329385	+	Epha2	protein_coding	Epha2	ensembl_havana	1.76389	2.53989	3.31484	8.56201	104.106	1.17111
1	180976210	181020905	-	Ephx1	protein_coding	Ephx1	ensembl_havana	58.4129	58.6829	66.8865	22.81	19.2588	88.6453
9	111271929	111279094	+	Epm2aip1	protein_coding	Epm2aip1	ensembl_havana	50.0087	52.5335	21.3091	31.6333	36.6731	58.4924
7	5080235	5098179	+	Epn1	protein_coding	Epn1	ensembl_havana	195.572	241.948	567.082	245.747	220.254	313.717
11	97627389	97629703	-	Epop	protein_coding	Epop	ensembl_havana	11.8279	12.6991	25.2158	40.4568	15.1359	12.7641
9	21958897	21963507	-	Epor	protein_coding	Epor	ensembl_havana	2.90516	1.47051	51.1023	9.21559	2.44135	0.468504
15	76101481	76120196	-	Eppk1	protein_coding	Eppk1	havana	41.916	123.514	2.01262	4.18302	4.60575	116.164
6	137477245	137654877	-	Eps8	protein_coding	Eps8	ensembl_havana	7.67777	9.4909	67.9525	112.678	487.328	10.0708
7	4460674	4480488	+	Eps8l1	protein_coding	Eps8l1	ensembl_havana	31.3333	26.8684	7.02418	17.9082	8.46311	1.40531
14	77904239	78002658	+	Epsti1	protein_coding	Epsti1	ensembl_havana	27.5982	37.9632	58.837	69.3452	49.8557	45.6695
13	74639568	74693202	+	Erap1	protein_coding	Erap1	ensembl_havana	48.9585	60.8197	46.1629	124.693	43.9137	74.5905
11	98412470	98437717	+	Erbb2	protein_coding	Erbb2	ensembl_havana	3.42393	0.935813	28.0965	4.8366	5.53361	0.702707
6	119570796	119848168	-	Erc1	protein_coding	Erc1	ensembl_havana	33.1244	25.7291	16.1838	25.8053	12.9669	30.481
14	32513521	32580991	+	Ercc6	protein_coding	Ercc6	ensembl_havana	52.0838	57.3459	27.5835	34.6399	23.4904	65.8694
X	102141716	102157092	-	Ercc6l	protein_coding	Ercc6l	ensembl_havana	8.30028	11.496	9.62862	37.2542	24.5754	7.61167
X	170009659	170019282	+	Erdr1	lincRNA	Erdr1	ensembl_havana	388.254	325.964	270.027	318.588	80.8813	451.366
7	25242561	25250762	-	Erf	protein_coding	Erf	ensembl_havana	15.8742	18.447	38.7509	55.4891	42.3151	14.345
1	91366430	91374218	+	Erfe	protein_coding	Erfe	ensembl_havana	3.85957	3.96034	21.9743	1.56869	2.37955	2.70719
17	26561489	26656935	+	Ergic1	protein_coding	Ergic1	ensembl_havana	44.7174	52.6673	88.4324	115.619	79.8017	56.1501
6	148179079	148212375	-	Ergic2	protein_coding	Ergic2	ensembl_havana	11.5196	15.1805	13.1974	28.6919	17.0605	28.636
2	156008045	156018280	+	Ergic3	protein_coding	Ergic3	ensembl_havana	27.2869	28.7399	50.1158	59.0186	54.1419	36.0673
12	80634022	80644342	-	Erh	protein_coding	Erh	ensembl_havana	8.17906	10.168	11.2971	23.5888	11.084	10.6628
4	117550365	117674298	+	Eri3	protein_coding	Eri3	ensembl_havana	19.0905	20.8531	70.6361	49.2801	9.98211	28.2215
19	44034944	44069786	-	Erlin1	protein_coding	Erlin1	ensembl_havana	13.0729	8.28784	17.4024	55.4888	24.2499	18.1508
8	27023261	27040329	+	Erlin2	protein_coding	Erlin2	ensembl_havana	25.3157	20.9868	74.2265	76.1423	52.5141	25.7038
4	119175457	119190012	-	Ermap	protein_coding	Ermap	ensembl_havana	4.46145	3.4756	92.891	2.48371	4.1231	1.22966
14	45283087	45318772	-	Ero1l	protein_coding	Ero1l	ensembl_havana	10.1678	14.0358	19.9674	41.1103	17.9569	21.8395
13	12565874	12611397	+	Ero1lb	protein_coding	Ero1lb	ensembl_havana	125.021	176.582	43.6442	59.1493	89.079	99.883
4	48193323	48279559	-	Erp44	protein_coding	Erp44	ensembl_havana	24.7969	38.3643	27.8991	53.3323	28.5356	41.9809
4	150853919	150868893	+	Errfi1	protein_coding	Errfi1	ensembl_havana	3.63143	3.4756	11.2465	34.3132	48.1739	5.73805
14	74732297	74750766	+	Esd	protein_coding	Esd	ensembl_havana	12.0094	15.4596	19.4976	37.083	30.152	15.3176
2	140119883	140170565	-	Esf1	protein_coding	Esf1	ensembl_havana	9.44156	10.1593	12.5487	29.8034	10.0906	19.9073
15	102296266	102324358	+	Espl1	protein_coding	Espl1	ensembl_havana	29.2582	39.3001	43.8017	74.9661	190.582	26.0551
10	128509965	128525872	-	Esyt1	protein_coding	Esyt1	ensembl_havana	372.371	353.118	190.909	114.496	258.962	402.377
9	99309963	99358558	-	Esyt3	protein_coding	Esyt3	ensembl_havana	0.622614	0.80214	1.96401	11.3466	45.1911	0.527055
18	34902785	34932008	-	Etf1	protein_coding	Etf1	ensembl_havana	46.4811	62.6929	71.8983	168.82	124.992	67.2161
9	55454508	55512244	-	Etfa	protein_coding	Etfa	ensembl_havana	10.5769	9.62458	16.637	36.0737	9.36423	15.2213
7	43444083	43457801	+	Etfb	protein_coding	Etfb	ensembl_havana	15.1479	12.3894	40.8174	50.1951	22.7852	18.3849
6	143167221	143232308	+	Etnk1	protein_coding	Etnk1	ensembl_havana	279.51	352.496	94.0749	110.586	79.422	395.389
9	32636221	32757821	+	Ets1	protein_coding	Ets1	ensembl_havana	814.972	512.234	159.499	28.9537	33.5266	565.936
16	95702075	95721052	+	Ets2	protein_coding	Ets2	ensembl_havana	42.5385	37.4286	63.6905	39.411	11.0671	27.2261
3	87525407	87540157	+	Etv3	protein_coding	Etv3	ensembl_havana	208.647	330.036	112.424	110.324	716.691	312.829
16	22381309	22439720	-	Etv5	protein_coding	Etv5	ensembl_havana	8.96861	64.5591	134.218	109.463	84.7905	42.999
6	134035700	134270159	+	Etv6	protein_coding	Etv6	ensembl_havana	62.7552	82.61	163.872	268.806	278.189	100.63
4	126147744	126149876	+	Eva1b	protein_coding	Eva1b	ensembl_havana	6.744	5.07968	35.3179	11.7645	12.1521	3.51313
11	79526560	79530610	-	Evi2a	protein_coding	Evi2a	ensembl_havana	32.0757	51.321	34.2309	65.8548	105.709	83.6896
5	107744795	107875108	-	Evi5	protein_coding	Evi5	ensembl_havana	6.14373	9.84546	27.7975	26.4702	3.62064	12.9967
8	4166567	4211258	+	Evi5l	protein_coding	Evi5l	ensembl_havana	29.749	24.8155	23.3736	12.3098	15.3338	20.3168
15	53064038	53346160	-	Ext1	protein_coding	Ext1	ensembl_havana	28.8432	44.1123	54.6536	58.5609	165.68	15.9258
14	65052060	65149856	-	Extl3	protein_coding	Extl3	ensembl_havana	100.017	117.632	87.7998	159.079	286.115	125.944
6	47530139	47595342	-	Ezh2	protein_coding	Ezh2	ensembl_havana	15.978	29.0072	22.414	53.3976	31.0311	20.7855
17	6738041	6782785	-	Ezr	protein_coding	Ezr	ensembl_havana	309.908	242.082	141.784	80.3906	179.405	302.997
1	171437535	171464604	+	F11r	protein_coding	F11r	ensembl_havana	1.03762	1.20316	23.0454	5.94769	13.8881	1.63952
13	36867178	37050245	-	F13a1	protein_coding	F13a1	ensembl_havana	1.66014	1.20316	117.476	135.619	0.4341	0.292853
13	95601803	95618488	-	F2r	protein_coding	F2r	ensembl_havana	2.1789	1.20316	14.9953	3.92158	1.8446	0.702707
13	95696853	95702740	+	F2rl2	protein_coding	F2rl2	ensembl_havana	1.03762	0.534793	2.05208	4.44445	19.4759	0.0001
1	164151838	164220278	+	F5	protein_coding	F5	ensembl_havana	1.34888	6.14907	15.4294	0.522965	0.922351	0.409954
X	96239926	96243637	+	F630028O10Rik	antisense	F630028O10Rik	havana	6.43274	13.1001	31.6874	23.2676	34.3946	1.22966
1	132342023	132349627	+	F730311O21Rik	lincRNA	F730311O21Rik	havana	147.121	109.746	14.0877	2.0262	15.6784	84.6056
18	60293380	60303017	+	F830016B08Rik	protein_coding	F830016B08Rik	ensembl_havana	0.415109	0.0001	15.1532	39.8685	1.24785	0.0001
1	36922797	36926349	-	F830112A20Rik	TEC	F830112A20Rik	havana	21.3731	36.3592	5.20897	7.97379	26.5826	25.2354
18	77793259	77796744	-	F830208F22Rik	processed_transcript	F830208F22Rik	havana	6.18049	6.31535	9.10894	8.11461	72.2792	7.81385
X	73228291	73230796	+	F8a	protein_coding	F8a	ensembl_havana	18.7793	14.8378	12.1147	5.03267	6.99836	13.6424
4	115967145	116017927	-	Faah	protein_coding	Faah	ensembl_havana	47.8299	44.2459	5.44574	3.268	4.0146	86.128
3	10204088	10208577	-	Fabp4	protein_coding	Fabp4	ensembl_havana	1.86764	1.60418	31.8847	14.1174	8.68011	0.234302
3	10012548	10016608	+	Fabp5	protein_coding	Fabp5	ensembl_havana	2.28265	3.60928	25.4774	23.1834	7.04134	1.17111
19	10182888	10196878	+	Fads1	protein_coding	Fads1	ensembl_havana	7.05526	5.88172	52.7209	133.658	155.862	3.92299
19	10062765	10101747	-	Fads2	protein_coding	Fads2	ensembl_havana	3.83893	4.67866	13.6931	24.6401	33.7436	0.644156
19	10041569	10060111	+	Fads3	protein_coding	Fads3	ensembl_havana	1.24513	0.668466	7.57664	12.8103	15.6241	0.351403
2	32535332	32569757	+	Fam102a	protein_coding	Fam102a	ensembl_havana	125.748	107.072	76.2389	31.6987	81.3202	138.238
3	108970997	109027608	-	Fam102b	protein_coding	Fam102b	ensembl_havana	8.09278	3.87662	86.2624	80.2606	38.9516	8.54848
2	3570488	3782143	+	Fam107b	protein_coding	Fam107b	ensembl_havana	96.9049	132.203	91.0374	44.313	25.7147	135.721
19	12545740	12589769	+	Fam111a	protein_coding	Fam111a	ensembl_havana	82.1721	93.9726	68.5434	141.042	20.1811	237.358
11	57482993	57518618	-	Fam114a2	protein_coding	Fam114a2	ensembl_havana	12.9691	16.3082	19.1388	34.509	10.1991	23.8887
X	151344175	151471843	+	Fam120c	protein_coding	Fam120c	ensembl_havana	21.7305	26.1514	10.1448	17.354	5.44521	25.8316
19	24476502	24477357	-	Fam122a	protein_coding	Fam122a	ensembl	28.0132	33.8194	12.8644	7.3202	7.86636	21.1954
1	151571186	151721940	+	Fam129a	protein_coding	Fam129a	ensembl_havana	22.6181	23.9276	244.308	226.14	375.145	13.4667
2	32876114	32925255	+	Fam129b	protein_coding	Fam129b	ensembl_havana	5.49897	4.41132	56.7452	81.1748	48.3911	3.16183
8	71597648	71607937	+	Fam129c	protein_coding	Fam129c	ensembl_havana	43.4165	31.6462	10.5288	6.45998	1.98818	71.0589
16	20693241	20703049	+	Fam131a	protein_coding	Fam131a	ensembl_havana	0.518862	0.80214	3.59107	1.96084	21.1033	0.878358
1	24011093	24100342	-	Fam135a	protein_coding	Fam135a	ensembl_havana	2.49016	5.21336	8.40532	18.6272	1.46485	1.46386
8	45336717	45382292	-	Fam149a	protein_coding	Fam149a	ensembl_havana	2.80141	7.08478	5.40628	89.0173	186.35	12.2957
14	20348162	20383492	+	Fam149b	protein_coding	Fam149b	ensembl_havana	50.789	49.4646	22.8344	19.5039	12.496	86.3722
7	105371211	105400055	-	Fam160a2	protein_coding	Fam160a2	ensembl_havana	26.0535	25.7922	31.0723	28.8884	3.63161	42.4426
16	36043761	36071595	-	Fam162a	protein_coding	Fam162a	ensembl_havana	3.11267	2.0052	8.56316	16.1363	5.58786	5.094
14	63436394	63465499	+	Fam167a	protein_coding	Fam167a	ensembl_havana	26.7682	31.8143	11.0887	1.11119	9.65661	47.3675
7	100706635	100841657	+	Fam168a	protein_coding	Fam168a	ensembl_havana	59.1389	59.3511	116.608	107.906	120.707	84.3131
7	68273839	68363093	+	Fam169b	protein_coding	Fam169b	ensembl_havana	84.766	120.172	12.2725	1.43798	4.9911	92.9782
1	95313623	95335285	+	Fam174a	protein_coding	Fam174a	ensembl_havana	21.4768	19.1154	43.9994	27.1237	23.0021	17.1554
13	55539316	55571121	-	Fam193b	protein_coding	Fam193b	ensembl_havana	96.8008	109.211	131.365	85.2925	24.6296	195.442
5	138754514	138810078	+	Fam20c	protein_coding	Fam20c	ensembl_havana	2.59391	4.14397	59.7839	27.5812	2.00735	0.468504
18	68260187	68300334	-	Fam210a	protein_coding	Fam210a	ensembl_havana	22.4778	25.2643	29.6749	55.5544	15.4071	34.4278
9	74952884	75032469	+	Fam214a	protein_coding	Fam214a	ensembl_havana	128.238	155.194	36.9357	17.1239	39.3857	144.034
4	43032414	43046221	-	Fam214b	protein_coding	Fam214b	ensembl_havana	18.6755	20.8531	80.5007	25.0323	39.8197	45.5522
4	41517691	41569539	-	Fam219a	protein_coding	Fam219a	ensembl_havana	9.02655	9.4909	108.464	35.0319	14.9731	13.1554
4	43659622	43669146	-	Fam221b	protein_coding	Fam221b	ensembl_havana	29.1664	32.584	41.6403	81.3216	76.1156	50.9376
17	26211822	26244243	-	Fam234a	protein_coding	Fam234a	ensembl_havana	13.3842	11.2286	148.255	91.5019	55.9864	13.0569
6	135197977	135244956	+	Fam234b	protein_coding	Fam234b	ensembl_havana	12.0354	10.2929	48.735	35.6856	74.9194	18.502
16	30599723	30602798	+	Fam43a	protein_coding	Fam43a	ensembl_havana	402.767	335.654	256.34	61.0445	38.4634	182.795
12	12262139	12380966	+	Fam49a	protein_coding	Fam49a	ensembl_havana	48.3487	62.5592	85.8677	120.129	76.7097	80.2731
5	33600347	33629636	-	Fam53a	protein_coding	Fam53a	ensembl_havana	41.2935	34.8888	37.1329	30.5223	15.9496	57.2625
1	191162584	191164818	-	Fam71a	protein_coding	Fam71a	ensembl_havana	0.415109	1.06949	0.631478	2.35299	162.804	0.175752
2	32050055	32084858	-	Fam78a	protein_coding	Fam78a	ensembl_havana	74.0396	62.9088	77.7133	38.2398	6.62576	52.398
15	76001093	76014337	-	Fam83h	protein_coding	Fam83h	ensembl_havana	7.98903	6.95111	3.66999	23.0062	48.0111	5.3282
19	5728087	5729654	-	Fam89b	protein_coding	Fam89b	ensembl_havana	14.2997	10.7125	53.5291	32.9659	37.4629	12.6607
15	58415468	58457741	+	Fam91a1	protein_coding	Fam91a1	ensembl_havana	64.119	75.9265	100.271	166.925	188.519	75.2961
8	123268300	123318577	-	Fanca	protein_coding	Fanca	ensembl_havana	21.8005	20.3912	18.6853	47.1628	29.8197	23.4306
13	63285043	63497279	-	Fancc	protein_coding	Fancc	ensembl_havana	33.9417	28.9277	15.371	15.2957	7.46522	25.6142
6	113531682	113597018	+	Fancd2	protein_coding	Fancd2	ensembl_havana	7.88528	9.08989	10.0232	22.1512	23.3798	8.78268
12	65075603	65132059	+	Fancm	protein_coding	Fancm	ensembl_havana	36.7993	53.8074	22.5262	23.0956	17.2111	59.4162
1	93512079	93621977	+	Farp2	protein_coding	Farp2	ensembl_havana	8.23576	12.1833	11.9866	26.9748	40.7805	9.23962
1	78417975	78488898	-	Farsb	protein_coding	Farsb	ensembl_havana	23.0659	24.3319	21.5938	50.4183	18.5536	36.1603
2	11742573	11777583	-	Fbh1	protein_coding	Fbh1	ensembl_havana	28.117	31.0123	57.3372	72.6131	55.9863	57.0282
7	28169710	28179270	+	Fbl	protein_coding	Fbl	ensembl_havana	62.8368	72.0939	27.0128	48.142	65.9807	44.9073
17	6121208	6122165	-	Fbl-ps2	processed_pseudogene	Fbl-ps2	ensembl_havana	30.0478	37.055	46.4839	69.3344	41.8957	35.0407
4	141576062	141606097	-	Fblim1	protein_coding	Fblim1	ensembl_havana	1.34888	1.87153	37.0146	25.6205	6.34736	0.527055
9	20618118	20644768	-	Fbxl12	protein_coding	Fbxl12	ensembl_havana	43.0796	28.8093	22.0876	13.8793	11.6423	78.6515
4	45034247	45084605	-	Fbxo10	protein_coding	Fbxo10	ensembl_havana	8.09278	4.81234	14.3245	10.7842	28.9697	8.02152
9	55208925	55224434	+	Fbxo22	protein_coding	Fbxo22	ensembl_havana	16.2892	19.1134	25.3338	37.1625	10.0301	32.7166
2	104027721	104063241	+	Fbxo3	protein_coding	Fbxo3	ensembl_havana	20.2318	29.6755	32.7919	43.3325	29.6236	39.4994
15	58175879	58214933	-	Fbxo32	protein_coding	Fbxo32	ensembl_havana	23.1369	25.5317	31.2563	13.9214	47.1938	28.4511
14	47450421	47531963	+	Fbxo34	protein_coding	Fbxo34	ensembl_havana	23.0331	21.7888	37.4489	34.3131	48.4455	20.8967
7	19119859	19140173	+	Fbxo46	protein_coding	Fbxo46	ensembl_havana	66.7599	60.8121	39.7786	25.7337	26.9869	54.0732
13	50417864	50433781	+	Fbxw17	protein_coding	Fbxw17	ensembl_havana	5.39522	4.67866	12.6277	21.5029	5.91336	13.4082
1	171229572	171234366	-	Fcer1g	protein_coding	Fcer1g	ensembl_havana	7.67777	10.1593	260.395	237.057	106.277	6.26501
8	3681737	3694176	-	Fcer2a	protein_coding	Fcer2a	ensembl_havana	339.062	459.437	110.886	2.67978	3.2551	305.048
3	96282909	96293970	-	Fcgr1	protein_coding	Fcgr1	ensembl_havana	1.34888	1.06949	83.1051	158.167	6.61861	1.11256
1	170958617	170976548	-	Fcgr2b	protein_coding	Fcgr2b	ensembl_havana	83.6245	107.197	381.897	235.67	123.739	230.032
1	171051174	171064936	-	Fcgr3	protein_coding	Fcgr3	ensembl_havana	8.61154	4.95516	668.762	529.914	57.6728	4.46247
1	171018920	171029762	+	Fcgr4	protein_coding	Fcgr4	ensembl_havana	3.73518	5.88172	215.024	175.487	58.0477	8.31428
7	45092990	45103852	-	Fcgrt	protein_coding	Fcgrt	ensembl_havana	23.4482	8.28784	491.66	223.07	170.344	7.90442
8	71708387	71725717	-	Fcho1	protein_coding	Fcho1	ensembl_havana	115.269	110.681	71.4251	18.235	54.25	128.402
13	98723403	98815450	-	Fcho2	protein_coding	Fcho2	ensembl_havana	24.2781	44.1123	59.3497	83.9198	39.0602	57.4967
7	101092863	101284406	+	Fchsd2	protein_coding	Fchsd2	ensembl_havana	374.65	442.993	70.162	136.663	177.996	274.778
1	130865669	130880792	+	Fcmr	protein_coding	Fcmr	ensembl_havana	417.289	375.087	109.307	4.8366	29.9461	303.351
2	25624666	25628031	-	Fcna	protein_coding	Fcna	ensembl_havana	17.5342	5.74805	916.377	65.9465	18.2824	5.5624
3	87376387	87402935	+	Fcrl1	protein_coding	Fcrl1	ensembl_havana	95.3485	91.2991	33.8183	14.9671	15.2986	177.877
3	87435773	87500679	+	Fcrl5	protein_coding	Fcrl5	ensembl_havana	44.9249	95.7099	23.1243	4.31373	10.6874	250.536
1	170917576	170927584	-	Fcrla	protein_coding	Fcrla	ensembl_havana	154.799	117.232	36.6199	34.0517	42.4778	241.465
18	64452914	64490252	-	Fech	protein_coding	Fech	ensembl_havana	22.3068	19.5164	129.67	33.0059	43.9969	24.8255
18	46501746	46525972	-	Fem1c	protein_coding	Fem1c	ensembl_havana	50.8387	61.0888	50.2341	84.5735	195.246	51.466
7	80377756	80387947	-	Fes	protein_coding	Fes	ensembl_havana	29.6733	44.2459	168.696	188.101	182.497	58.7263
17	78369212	78418153	-	Fez2	protein_coding	Fez2	ensembl_havana	12.0354	11.3623	26.6758	34.6399	15.2986	14.8719
7	30857390	30861565	-	Ffar1	protein_coding	Ffar1	ensembl_havana	58.5164	53.6031	13.0223	2.87586	1.57335	35.833
7	30818348	30823776	-	Ffar2	protein_coding	Ffar2	ensembl_havana	27.8057	26.7347	3.59107	0.32689	3.1466	24.0058
17	29360914	29379662	+	Fgd2	protein_coding	Fgd2	ensembl_havana	152.101	134.208	158.792	401.562	301.955	301.068
13	49261554	49320312	-	Fgd3	protein_coding	Fgd3	ensembl_havana	159.987	151.719	104.455	68.7564	128.194	156.213
16	16416917	16600550	-	Fgd4	protein_coding	Fgd4	ensembl_havana	4.25394	7.61947	65.6239	70.9137	3.85185	1.52241
10	94036001	94145340	+	Fgd6	protein_coding	Fgd6	ensembl_havana	46.8961	93.1704	35.4362	82.4166	136.439	82.6149
11	69796068	69801858	-	Fgf11	protein_coding	Fgf11	ensembl_havana	1.55638	2.94091	1.4207	34.9014	5.31661	7.31892
8	25513654	25575719	+	Fgfr1	protein_coding	Fgfr1	ensembl_havana	0.622614	0.668466	46.9193	17.9736	119.991	0.117201
5	21372642	21378375	+	Fgl2	protein_coding	Fgl2	ensembl_havana	17.3267	30.8786	19.415	160.52	375.627	16.4528
4	132974095	133001911	+	Fgr	protein_coding	Fgr	ensembl_havana	43.0574	41.1714	227.572	45.8164	68.8976	39.6974
1	175600374	175625636	-	Fh1	protein_coding	Fh1	ensembl_havana	27.3907	29.8092	23.5979	87.3838	34.1776	39.873
3	84442198	84480430	-	Fhdc1	protein_coding	Fhdc1	ensembl_havana	1.45263	1.47051	24.2293	0.980471	1.5191	0.0586505
16	57353093	57573127	+	Filip1l	protein_coding	Filip1l	ensembl_havana	86.322	83.9469	215.847	116.662	65.534	386.697
X	50555744	50635322	-	Firre	processed_transcript	Firre	havana	5.49897	6.95111	32.5161	75.3578	2.6041	40.8098
2	151542483	151561693	+	Fkbp1a	protein_coding	Fkbp1a	ensembl_havana	33.9271	42.6419	40.6057	136.795	86.1489	40.7512
12	4833174	4841592	-	Fkbp1b	protein_coding	Fkbp1b	ensembl_havana	0.726366	0.935813	1.97316	3.85623	26.5284	0.527055
6	128429735	128438678	-	Fkbp4	protein_coding	Fkbp4	ensembl_havana	61.8368	61.0889	71.3844	126.862	80.5064	75.18
17	28399094	28517528	-	Fkbp5	protein_coding	Fkbp5	ensembl_havana	28.8432	26.3337	257.953	263.335	205.44	35.5987
6	56832059	56879359	+	Fkbp9	protein_coding	Fkbp9	ensembl_havana	0.622614	0.40112	3.86729	22.2872	0.4341	0.175752
11	59791408	59810017	-	Flcn	protein_coding	Flcn	ensembl_havana	60.6951	61.3561	94.1141	65.2928	27.7219	65.6941
9	32422204	32542862	-	Fli1	protein_coding	Fli1	ensembl_havana	162.994	162.948	102.599	91.3055	56.8543	147.488
14	7817957	7951589	+	Flnb	protein_coding	Flnb	ensembl_havana	80.9269	84.6153	25.8866	103.658	317.363	41.9223
17	35823230	35832792	+	Flot1	protein_coding	Flot1	ensembl_havana	10.1678	8.68886	50.2342	26.1433	26.7996	12.2372
11	78037931	78060435	+	Flot2	protein_coding	Flot2	ensembl_havana	13.5916	19.6501	57.9286	38.823	26.1487	17.0384
5	147330741	147400490	-	Flt3	protein_coding	Flt3	ensembl_havana	8.30028	18.1797	16.9289	75.0313	114.033	16.0429
1	191005847	191026159	-	Flvcr1	protein_coding	Flvcr1	ensembl_havana	20.4969	21.5215	27.1636	43.9645	30.9817	18.7507
2	113327736	113716768	+	Fmn1	protein_coding	Fmn1	ensembl_havana	4.92606	4.92454	59.7892	81.5744	8.41122	4.08623
2	52857860	53133805	+	Fmnl2	protein_coding	Fmnl2	ensembl_havana	9.64907	6.41641	111.2	127.645	203.276	3.98154
15	99317225	99370483	-	Fmnl3	protein_coding	Fmnl3	ensembl_havana	147.534	165.353	63.4931	19.15	19.0419	226.655
3	97628804	97655283	+	Fmo5	protein_coding	Fmo5	ensembl_havana	6.84775	7.35213	8.91831	6.79734	23.2192	11.0076
1	71585520	71653201	-	Fn1	protein_coding	Fn1	ensembl_havana	12.5541	12.1644	358.74	2.35299	2.44135	0.819808
2	31026206	31142009	-	Fnbp1	protein_coding	Fnbp1	ensembl_havana	290.506	426.152	321.883	617.497	743.285	619.878
3	122538719	122619716	-	Fnbp1l	protein_coding	Fnbp1l	ensembl_havana	3.94269	3.60928	3.5516	17.0585	36.1307	3.92299
3	27416162	27711308	-	Fndc3b	protein_coding	Fndc3b	ensembl_havana	21.7881	29.5419	95.0619	84.6392	39.7655	13.0569
5	31292242	31296081	-	Fndc4	protein_coding	Fndc4	ensembl_havana	7.36651	7.61948	1.46016	4.44445	31.1939	3.68878
4	129136999	129144594	+	Fndc5	protein_coding	Fndc5	ensembl_havana	0.933871	0.534793	0.276328	3.92158	19.1504	0.351403
3	108853678	108890009	-	Fndc7	protein_coding	Fndc7	ensembl_havana	2.59391	3.34193	9.66807	45.4239	107.306	3.80589
11	46235531	46239873	+	Fndc9	protein_coding	Fndc9	ensembl_havana	37.3509	40.3694	4.2619	5.16339	10.1449	23.7716
11	54438199	54518236	+	Fnip1	protein_coding	Fnip1	ensembl_havana	26.872	29.1409	33.2265	56.1427	38.8974	33.6667
3	79455974	79567797	-	Fnip2	protein_coding	Fnip2	ensembl_havana	5.39522	6.55009	110.176	128.69	344.646	1.69807
8	25998722	26015651	-	Fnta	protein_coding	Fnta	ensembl_havana	13.5917	10.4266	19.6912	31.6988	9.71085	22.8934
12	85473890	85477274	+	Fos	protein_coding	Fos	ensembl_havana	701.886	789.733	2318.16	1360.88	2689.6	561.39
7	19302696	19310052	-	Fosb	protein_coding	Fosb	ensembl_havana	2866.52	2304.91	2003.73	1172.59	1582.16	1306.65
5	32135801	32157843	+	Fosl2	protein_coding	Fosl2	ensembl_havana	53.64	75.6592	174.418	114.246	77.3607	39.6974
6	122819914	122845367	+	Foxj2	protein_coding	Foxj2	ensembl_havana	142.659	122.579	130.42	44.5736	96.5625	129.453
5	142401497	142462012	+	Foxk1	protein_coding	Foxk1	ensembl_havana	343.214	380.033	218.971	170.323	156.077	310.259
6	128362967	128376147	+	Foxm1	protein_coding	Foxm1	ensembl_havana	30.5033	41.5725	32.9897	70.7171	39.0055	38.5848
17	88440711	88490534	+	Foxn2	protein_coding	Foxn2	ensembl_havana	36.7284	51.4643	59.6655	75.8141	67.867	78.6334
12	99190078	99563583	-	Foxn3	protein_coding	Foxn3	ensembl_havana	324.123	345.678	248.326	139.147	96.0224	268.452
3	52268336	52353222	+	Foxo1	protein_coding	Foxo1	ensembl_havana	433.623	484.768	113.619	29.7433	130.57	305.628
X	101254528	101260874	+	Foxo4	protein_coding	Foxo4	ensembl_havana	37.8697	32.0817	40.2503	26.2087	9.38536	38.8777
6	98925338	99522722	-	Foxp1	protein_coding	Foxp1	ensembl_havana	646.322	719.508	163.187	88.2385	94.5469	775.648
17	47867133	47924646	-	Foxp4	protein_coding	Foxp4	ensembl_havana	138.821	206.526	84.2897	47.5806	29.6749	134.783
15	77940522	77956723	-	Foxred2	protein_coding	Foxred2	ensembl_havana	28.3245	21.5215	13.0223	14.9017	86.529	25.5281
17	17876471	17883941	-	Fpr1	protein_coding	Fpr1	ensembl_havana	3.52768	2.80724	55.9955	38.4307	4.7741	1.34676
17	17887824	17893953	+	Fpr2	protein_coding	Fpr2	ensembl_havana	0.518862	2.94091	19.5728	29.4424	0.868101	0.761257
19	41829970	41832584	+	Frat1	protein_coding	Frat1	havana	39.6335	30.7449	28.8067	5.88233	6.29311	10.7148
19	41845972	41848133	-	Frat2	protein_coding	Frat2	ensembl_havana	17.8455	14.3031	25.3736	4.11766	2.6041	10.305
2	4017717	4614044	+	Frmd4a	protein_coding	Frmd4a	ensembl_havana	8.40404	7.35213	121.308	156.939	90.5775	3.71363
6	97286867	97617542	-	Frmd4b	protein_coding	Frmd4b	ensembl_havana	26.2494	10.4266	508.77	478.819	139.424	6.26501
3	116859464	116908178	+	Frrs1	protein_coding	Frrs1	ensembl_havana	5.08396	7.08478	38.3958	47.1233	13.9966	5.26965
5	150118645	150497754	+	Fry	protein_coding	Fry	ensembl_havana	129.898	115.627	55.4429	9.80381	18.1739	75.8232
7	81533308	81566945	-	Fsd2	protein_coding	Fsd2	ensembl_havana	2.1789	1.73785	15.9029	14.5096	3.4721	1.75662
19	9980598	9985099	+	Fth1	protein_coding	Fth1	ensembl_havana	376.51	440.976	2592.86	845.176	759.175	334.716
7	45457944	45459885	-	Ftl1	protein_coding	Ftl1	ensembl_havana	261.655	261.111	2538.07	1090.75	819.185	325.15
13	74399694	74407347	+	Ftl1-ps1	protein_coding	Ftl1-ps1	ensembl_havana	133.775	150.493	1195.25	743.701	526.249	152.758
8	91313525	91668440	+	Fto	protein_coding	Fto	ensembl_havana	98.7723	104.8	57.4555	69.5411	48.2827	68.2672
11	106249142	106256080	-	Ftsj3	protein_coding	Ftsj3	ensembl_havana	48.8674	57.4796	60.8888	107.58	34.0149	60.6585
X	103560907	103623791	-	Ftx	lincRNA	Ftx	havana	43.241	45.3219	9.16664	15.4356	9.65511	64.6278
2	31572651	31617527	+	Fubp3	protein_coding	Fubp3	ensembl_havana	15.7705	18.1797	36.107	39.6071	19.0419	22.1322
10	13499540	13519036	+	Fuca2	protein_coding	Fuca2	ensembl_havana	13.4879	13.5011	32.9502	67.907	106.385	18.385
X	17556564	17572326	-	Fundc1	protein_coding	Fundc1	ensembl_havana	6.744	9.22355	10.4178	23.7905	12.3149	12.8812
X	75382399	75396460	+	Fundc2	protein_coding	Fundc2	ensembl_havana	4.66895	7.35213	9.35239	17.5814	2.65835	11.8859
7	80388585	80405437	-	Furin	protein_coding	Furin	ensembl_havana	119.211	143.833	318.374	164.114	700.972	105.626
9	14748320	14752394	-	Fut4	protein_coding	Fut4	ensembl_havana	5.39522	4.0103	20.9145	28.2348	30.9769	1.93227
7	44896079	44902632	+	Fuz	protein_coding	Fuz	ensembl_havana	47.0053	29.2906	17.7475	16.689	9.77928	36.7975
3	34019943	34070323	+	Fxr1	protein_coding	Fxr1	ensembl_havana	32.1633	42.9092	39.5007	82.2207	52.5684	55.1549
11	69632990	69653298	+	Fxr2	protein_coding	Fxr2	ensembl_havana	37.6622	43.1765	78.2914	75.9462	34.3404	67.3917
7	31032722	31042482	-	Fxyd5	protein_coding	Fxyd5	ensembl_havana	47.4149	54.0041	143.639	142.088	210.11	49.2997
15	6522853	6663314	+	Fyb	protein_coding	Fyb	ensembl_havana	46.1112	45.6403	508.654	512.731	112.296	22.5959
16	32877500	32908876	+	Fyttd1	protein_coding	Fyttd1	ensembl_havana	15.978	22.8582	16.9289	43.3536	18.3366	38.4679
5	4753839	4758036	-	Fzd1	protein_coding	Fzd1	ensembl_havana	1.97139	1.20316	11.0492	24.2479	193.076	0.292853
1	59482424	59486956	+	Fzd7	protein_coding	Fzd7	ensembl_havana	5.29147	3.20826	49.8001	77.3187	162.533	0.702707
11	55469685	55504839	+	G3bp1	protein_coding	G3bp1	ensembl_havana	140.049	161.408	159.498	322.194	144.252	189.584
X	169975043	169978918	-	G530011O06Rik	processed_transcript	G530011O06Rik	ensembl_havana	2.36884	5.01624	4.98015	22.3014	5.7652	10.2836
X	74409483	74429195	-	G6pdx	protein_coding	G6pdx	ensembl_havana	35.0439	36.3592	150.299	142.023	64.0542	33.5775
11	119267887	119285455	+	Gaa	protein_coding	Gaa	ensembl_havana	67.7504	54.1377	177.494	131.174	55.9863	66.8647
8	80764438	80880520	-	Gab1	protein_coding	Gab1	ensembl_havana	0.933871	0.133773	47.9597	32.4078	2.44135	0.351403
7	97081586	97308947	+	Gab2	protein_coding	Gab2	ensembl_havana	13.2804	9.08988	150.978	97.6447	62.3333	21.5467
6	129533160	129542347	+	Gabarapl1	protein_coding	Gabarapl1	ensembl_havana	4.3431	9.43711	53.1118	33.24	28.003	2.93804
16	84834925	84863780	+	Gabpa	protein_coding	Gabpa	ensembl_havana	27.287	33.8194	31.8141	56.1429	25.7146	43.3859
3	95181766	95217917	-	Gabpb2	protein_coding	Gabpb2	ensembl_havana	153.637	168.581	119.569	147.915	72.2406	258.775
12	98202294	98259460	-	Galc	protein_coding	Galc	ensembl_havana	3.08853	3.18547	46.2999	64.6832	6.78136	1.60964
2	125859109	125984300	+	Galk2	protein_coding	Galk2	ensembl_havana	10.8941	16.3082	19.0598	28.4962	14.8646	21.371
11	57645442	57787515	+	Galnt10	protein_coding	Galnt10	ensembl_havana	49.0749	47.3204	57.5739	49.084	99.386	45.6695
5	25221904	25265919	+	Galnt11	protein_coding	Galnt11	ensembl_havana	52.81	53.7367	25.7682	38.0385	31.1939	55.506
8	119910841	124345723	+	Galnt2l	protein_coding	Galnt2l	havana	4.7444	12.5656	34.1979	60.9054	10.3508	17.0204
2	66082766	66124995	-	Galnt3	protein_coding	Galnt3	ensembl_havana	5.81023	1.33683	74.9761	27.2544	7.59511	0.995459
15	100691813	100729377	-	Galnt6	protein_coding	Galnt6	ensembl_havana	56.6408	43.5363	207.655	88.3163	25.3813	68.9981
8	57523828	57653033	-	Galnt7	protein_coding	Galnt7	ensembl_havana	16.0817	19.249	21.7827	70.9137	38.1921	27.9872
2	120403896	120461701	+	Ganc	protein_coding	Ganc	ensembl_havana	37.8524	41.1725	27.3874	21.8588	16.8432	74.8311
6	125161715	125166468	-	Gapdh	protein_coding	Gapdh	ensembl_havana	146.378	174.527	275.684	283.05	301.775	118.769
2	32986224	33131655	-	Garnl3	protein_coding	Garnl3	ensembl_havana	0.830118	0.935813	3.86729	3.39872	21.9171	0.585605
6	55038007	55079501	+	Gars	protein_coding	Gars	ensembl_havana	37.9734	45.1817	58.5604	109.214	116.203	44.2058
16	91621186	91646953	-	Gart	protein_coding	Gart	ensembl_havana	58.7959	61.6943	76.1108	118.634	101.595	58.4004
11	5054132	5065328	-	Gas2l1	protein_coding	Gas2l1	ensembl_havana	9.96032	10.1593	103.742	62.1557	35.6967	4.56704
10	89408823	89443968	-	Gas2l3	protein_coding	Gas2l3	ensembl_havana	4.15019	5.4807	33.3447	66.3385	15.0816	4.27429
8	13465374	13494491	-	Gas6	protein_coding	Gas6	ensembl_havana	0.518862	0.40112	163.409	186.14	2.7126	0.409954
11	67455091	67688991	+	Gas7	protein_coding	Gas7	ensembl_havana	11.2053	6.68376	56.272	30.3916	24.2499	6.14791
X	7959260	7978072	-	Gata1	protein_coding	Gata1	ensembl_havana	2.69766	1.20316	30.7798	0.130816	0.868101	0.0001
6	88193891	88207033	+	Gata2	protein_coding	Gata2	ensembl_havana	3.21642	1.33683	38.0802	0.130816	0.05435	0.644156
5	3632932	3657186	-	Gatad1	protein_coding	Gatad1	ensembl_havana	17.2534	19.5164	41.2363	31.1603	14.4849	24.8711
2	122594467	122611304	-	Gatm	protein_coding	Gatm	ensembl_havana	6.5365	9.08988	56.7847	218.623	66.5107	3.04473
3	89202928	89208967	+	Gba	protein_coding	Gba	ensembl_havana	37.1434	33.4184	68.6233	105.619	92.2249	41.044
2	28496891	28505416	+	Gbgt1	protein_coding	Gbgt1	ensembl_havana	1.24513	0.267446	16.6133	10.0652	25.1721	0.292853
3	142620602	142638009	+	Gbp2	protein_coding	Gbp2	ensembl_havana	11.1016	22.4572	15.824	157.513	12.0979	25.1183
3	142560026	142573210	+	Gbp3	protein_coding	Gbp3	ensembl_havana	22.8959	38.0487	15.0348	86.6646	4.28585	58.1996
3	142493978	142522345	+	Gbp5	protein_coding	Gbp5	ensembl_havana	24.4856	28.2052	13.772	55.7506	7.32386	53.2811
5	105270702	105293699	-	Gbp6	protein_coding	Gbp6	ensembl_havana	2.99851	8.30713	8.59536	57.4221	2.28068	6.84561
3	142530342	142550150	+	Gbp7	protein_coding	Gbp7	ensembl_havana	18.9628	35.3159	77.1823	158.425	14.0678	86.9392
5	105014150	105139541	-	Gbp8	protein_coding	Gbp8	ensembl_havana	5.49897	4.41132	42.3716	69.933	14.0509	19.5215
5	105077630	105139540	-	Gbp9	protein_coding	Gbp9	ensembl_havana	42.6423	52.1327	71.7019	65.6853	13.1993	111.012
14	47153895	47189414	-	Gch1	protein_coding	Gch1	ensembl_havana	78.6443	72.3173	29.0435	7.90843	33.3639	46.8405
3	122245557	122270733	+	Gclm	protein_coding	Gclm	ensembl_havana	12.9566	13.3181	100.767	31.1693	27.8152	12.2441
5	115565254	115622655	+	Gcn1	protein_coding	Gcn1	ensembl_havana	325.04	309.955	177.712	215.723	135.647	220.314
19	17326141	17372845	-	Gcnt1	protein_coding	Gcnt1	ensembl_havana	23.6557	29.6755	62.191	28.5616	51.8632	67.4503
13	40859754	40960893	+	Gcnt2	protein_coding	Gcnt2	ensembl_havana	4.44661	13.082	23.0933	5.27307	117.96	2.15526
16	45610380	45622868	+	Gcsam	protein_coding	Gcsam	ensembl_havana	10.3753	12.8327	1.81531	19.869	55.064	3.39603
8	116981810	116993538	-	Gcsh	protein_coding	Gcsh	ensembl_havana	2.28265	4.0103	8.05018	18.4311	4.17735	3.63023
19	21391307	21473446	-	Gda	protein_coding	Gda	ensembl_havana	4.25394	11.897	164.2	48.6267	10.2534	1.81517
3	100162381	100206982	+	Gdap2	protein_coding	Gdap2	ensembl_havana	14.7329	14.4368	19.5728	18.8233	33.6894	18.6191
10	128882295	128891719	-	Gdf11	protein_coding	Gdf11	ensembl_havana	66.4016	83.1449	12.1936	3.39872	2.44135	113.881
8	70629393	70632457	-	Gdf15	protein_coding	Gdf15	ensembl_havana	2.07515	0.935813	119.209	14.4442	6.0761	0.468504
X	74304998	74311863	+	Gdi1	protein_coding	Gdi1	ensembl_havana	60.799	53.0683	88.7881	74.9002	29.0782	197.431
13	3538063	3567872	+	Gdi2	protein_coding	Gdi2	ensembl_havana	267.008	348.224	304.232	620.637	341.193	348.998
7	99381414	99461878	+	Gdpd5	protein_coding	Gdpd5	ensembl_havana	6.32899	6.81743	36.7385	41.6986	73.6174	7.26037
7	80232865	80242062	+	Gdpgp1	protein_coding	Gdpgp1	ensembl_havana	21.8918	17.3776	8.48425	6.53591	4.7741	17.0969
4	11704457	11714753	+	Gem	protein_coding	Gem	ensembl_havana	51.98	45.3153	11.0098	2.74514	21.9714	37.2968
17	24693187	24696157	-	Gfer	protein_coding	Gfer	ensembl_havana	11.4129	13.2338	25.3116	32.5634	24.1567	12.9256
2	28609450	28621983	-	Gfi1b	protein_coding	Gfi1b	ensembl_havana	1.45263	0.668466	28.3727	0.392248	0.651101	0.409954
3	67430096	67476530	+	Gfm1	protein_coding	Gfm1	ensembl_havana	17.223	22.1899	26.3601	39.0189	17.8484	22.5421
13	43195245	43304173	-	Gfod1	protein_coding	Gfod1	ensembl_havana	11.6204	11.496	10.8125	15.6207	63.2557	8.60703
6	87042846	87092198	+	Gfpt1	protein_coding	Gfpt1	ensembl_havana	36.1059	49.9939	30.5825	94.181	90.7605	51.3489
14	70890120	70979839	+	Gfra2	protein_coding	Gfra2	ensembl_havana	19.4018	4.41132	333.414	97.4494	64.9373	4.80125
15	78877190	78894586	+	Gga1	protein_coding	Gga1	ensembl_havana	52.1876	63.6286	151.017	113.265	126.402	69.6754
7	121986722	122021223	-	Gga2	protein_coding	Gga2	ensembl_havana	229.91	222.031	58.1657	29.1922	39.8197	300.643
11	115584255	115604052	-	Gga3	protein_coding	Gga3	ensembl_havana	112.068	106.587	71.7749	79.4697	33.2671	113.291
10	75589340	75617201	+	Ggt5	protein_coding	Ggt5	ensembl_havana	3.52768	3.87662	38.3563	28.4962	5.58786	2.92763
2	35400179	35463232	-	Ggta1	protein_coding	Ggta1	ensembl_havana	54.9888	57.2123	92.971	111.565	60.977	76.6431
5	137518548	137527936	+	Gigyf1	protein_coding	Gigyf1	ensembl_havana	123.984	112.419	144.625	80.0637	52.8939	154.925
6	48739054	48743796	+	Gimap1	protein_coding	Gimap1	ensembl_havana	138.012	131.172	27.6205	3.64489	5.58786	136.141
6	48738346	48741445	-	Gimap1os	processed_transcript	Gimap1os	havana	18.0201	17.4375	2.4744	0.652241	0.976601	16.8785
6	48764464	48770852	-	Gimap3	protein_coding	Gimap3	ensembl_havana	128.32	147.304	37.0422	10.8396	9.87362	278.789
6	48684549	48692061	+	Gimap4	protein_coding	Gimap4	ensembl_havana	80.9267	141.961	29.7143	12.941	14.7019	183.733
6	48746197	48754211	+	Gimap5	protein_coding	Gimap5	ensembl_havana	76.7864	71.7875	17.7652	2.54412	4.71985	116.755
6	48701582	48708226	-	Gimap6	protein_coding	Gimap6	ensembl_havana	454.647	519.723	133.339	15.49	27.7762	661.566
6	48718621	48724637	+	Gimap7	protein_coding	Gimap7	ensembl_havana	35.1721	62.8265	8.1291	5.62089	3.7976	81.0926
6	48647234	48660876	+	Gimap8	protein_coding	Gimap8	ensembl_havana	119.73	141.694	33.5422	8.16986	8.8971	206.861
6	48676129	48679115	+	Gimap9	protein_coding	Gimap9	ensembl_havana	19.298	21.2541	5.44574	2.15692	2.2786	36.8284
8	120578633	120589305	-	Gins2	protein_coding	Gins2	ensembl_havana	12.482	13.7049	29.0004	42.0367	17.7197	12.9613
8	83652677	83664695	+	Gipc1	protein_coding	Gipc1	ensembl_havana	26.3532	24.997	56.7452	57.7766	20.1811	31.8516
10	81335265	81343267	-	Gipc3	protein_coding	Gipc3	ensembl_havana	15.2517	12.9664	7.02419	0.261532	1.13935	5.7966
9	114401076	114474899	+	Glb1	protein_coding	Glb1	ensembl_havana	24.7887	26.8684	55.8122	75.2249	22.5807	23.3629
6	8509600	8597549	+	Glcci1	protein_coding	Glcci1	ensembl_havana	181.454	240.601	59.3907	31.6927	46.3608	135.592
9	62057248	62122656	-	Glce	protein_coding	Glce	ensembl_havana	9.33781	14.4368	15.3899	30.0648	43.7799	9.8366
8	111154421	111259217	-	Glg1	protein_coding	Glg1	ensembl_havana	150.545	171.369	241.11	322.016	130.797	197.078
10	111985448	112002632	-	Glipr1	protein_coding	Glipr1	ensembl_havana	14.7002	16.3082	23.0362	26.0414	47.2275	18.3486
16	4594713	4624925	+	Glis2	protein_coding	Glis2	ensembl_havana	3.99419	0.936943	0.908946	2.78063	31.2549	0.667098
19	28258851	28680078	-	Glis3	protein_coding	Glis3	ensembl_havana	9.1303	3.74295	94.193	30.9145	4.99111	1.22966
11	19720355	19721473	+	Glns-ps1	processed_pseudogene	Glns-ps1	havana	3.69685	2.49708	26.1669	22.0478	6.15981	3.34727
11	76120987	76243726	-	Glod4	protein_coding	Glod4	ensembl_havana	10.7973	9.22224	15.1104	29.5278	14.096	15.4373
13	75839868	75850155	+	Glrx	protein_coding	Glrx	ensembl_havana	10.4791	20.8531	27.6229	55.3585	76.9266	14.989
12	105032688	105042907	+	Glrx5	protein_coding	Glrx5	ensembl_havana	16.2892	10.694	48.1425	29.2152	18.2824	16.2186
5	114669398	114690985	-	Gltp	protein_coding	Gltp	ensembl_havana	45.755	41.0377	171.575	107.58	162.856	60.3069
14	34310727	34345266	+	Glud1	protein_coding	Glud1	ensembl_havana	92.651	130.52	232.708	281.055	207.604	123.373
1	153899944	153909724	+	Glul	protein_coding	Glul	ensembl_havana	71.0031	64.1937	560.396	471.685	129.856	73.2682
9	106152857	106158139	-	Glyctk	protein_coding	Glyctk	ensembl_havana	13.817	6.7431	3.72355	1.92798	1.13448	8.55028
18	15832794	15833328	+	Gm10036	processed_pseudogene	Gm10036	ensembl_havana	15.4522	19.4119	33.444	38.5086	12.2658	30.4817
11	100361716	100362127	-	Gm10039	processed_pseudogene	Gm10039	havana	10.3048	8.47993	25.3275	29.8084	10.1792	14.8297
9	123689233	123690193	-	Gm10052	processed_pseudogene	Gm10052	havana	94.1976	124.662	151.563	254.372	73.4031	203.928
19	24875686	24876632	+	Gm10053	protein_coding	Gm10053	ensembl_havana	9.09474	12.3	17.3811	32.5652	11.011	11.8441
14	105681828	105682212	+	Gm10076	lincRNA	Gm10076	ensembl_havana	170.743	177.333	135.586	286.052	78.4758	202.472
14	89896228	89899448	-	Gm10110	transcribed_processed_pseudogene	Gm10110	havana	48.4593	51.9313	80.2537	80.2243	13.6354	73.1292
9	96895658	96896148	+	Gm10123	processed_pseudogene	Gm10123	havana	98.0058	103.336	174.114	303.501	74.1951	193.439
18	5491503	5593506	-	Gm10125	processed_transcript	Gm10125	ensembl_havana	20.6737	23.2773	2.76432	1.30726	10.6891	10.2675
8	34111002	34111738	-	Gm10131	protein_coding	Gm10131	havana	6.67869	10.5234	16.5553	40.4944	10.2016	15.9213
14	77251847	77252315	-	Gm10132	processed_pseudogene	Gm10132	havana	133.917	140.836	133.56	126.17	59.2379	167.296
2	28506095	28507774	+	Gm10134	lincRNA	Gm10134	ensembl_havana	1.03762	0.133773	20.5988	15.9475	29.4036	0.117201
1	151339604	151345232	-	Gm10138	antisense	Gm10138	ensembl_havana	34.0761	38.7535	16.821	10.2188	50.8753	14.338
7	107863039	107863501	+	Gm10156	processed_pseudogene	Gm10156	ensembl_havana	20.9046	24.9389	54.2517	38.3024	18.0006	24.7366
9	88390837	88391318	+	Gm10163	processed_pseudogene	Gm10163	havana	43.1397	47.5272	61.5291	88.8067	27.8008	90.8472
7	23946646	23947291	-	Gm10175	transcribed_processed_pseudogene	Gm10175	havana	65.8392	91.2872	82.7425	140.164	92.4437	96.258
9	37252922	37253366	+	Gm10177	transcribed_processed_pseudogene	Gm10177	havana	8.77618	10.2262	14.7787	29.4079	17.902	15.0309
9	22321105	22321378	-	Gm10182	processed_pseudogene	Gm10182	havana	1.87709	0.213049	14.5916	5.95006	2.86814	2.68524
17	89908462	89910450	-	Gm10184	protein_coding	Gm10184	ensembl_havana	47.0259	52.7881	59.0109	125.076	44.1117	36.6318
5	24581554	24581863	-	Gm10221	processed_pseudogene	Gm10221	havana	5.40376	4.6421	10.2915	18.6713	9.49642	8.66335
17	3044014	3044734	-	Gm10232	processed_pseudogene	Gm10232	havana	7.7085	9.2229	18.3767	35.3126	9.82444	16.4193
7	45459469	45460301	+	Gm10252	TEC	Gm10252	havana	20.9716	26.0768	58.781	22.272	27.681	15.3555
3	54810384	54811251	-	Gm10254	processed_pseudogene	Gm10254	havana	21.6981	23.7381	24.2901	54.3353	31.8775	42.1179
3	146838811	146839348	-	Gm10288	processed_pseudogene	Gm10288	havana	238.357	255.511	306.003	509.271	202.789	450.451
17	86497732	86505233	-	Gm10309	protein_coding	Gm10309	ensembl	15.2517	18.1797	1.14447	0.261532	0.922351	5.03545
14	54463042	54464743	-	Gm10366	antisense	Gm10366	havana	15.5888	25.2205	4.80025	0.797659	9.86342	9.5675
5	125389322	125390556	+	Gm10382	antisense	Gm10382	ensembl_havana	100.794	108.485	83.9958	27.1392	65.7945	37.7865
5	120121096	120139264	-	Gm10390	antisense	Gm10390	havana	34.628	31.0027	5.49159	6.21684	15.1249	10.4042
5	37085370	37229548	+	Gm1043	protein_coding	Gm1043	ensembl_havana	42.6577	41.8606	7.86254	1.14043	1.96697	28.7544
12	76444497	76451337	+	Gm10451	lincRNA	Gm10451	ensembl_havana	1.86764	3.07458	0.434173	13.3332	0.5426	5.73805
1	85604085	85611897	-	Gm10552	antisense	Gm10552	ensembl_havana	21.361	29.5237	2.53947	2.42761	6.25921	29.597
1	85099512	85101075	+	Gm10553	antisense	Gm10553	ensembl_havana	26.6081	83.53	2.51507	14.4076	29.8931	50.9819
7	132315664	132318292	+	Gm10584	antisense	Gm10584	havana	25.8076	22.3676	9.70368	1.32777	14.1911	7.9076
8	122697860	122700161	+	Gm10612	antisense	Gm10612	havana	7.22665	17.5979	1.99105	7.75903	26.5842	5.486
9	70656251	70657863	+	Gm10642	antisense	Gm10642	ensembl_havana	15.7463	19.2193	18.0022	1.41032	1.61083	5.93998
8	84063561	84065138	-	Gm10643	protein_coding	Gm10643	ensembl	13.6954	11.496	3.27538	1.89548	7.32386	5.73805
8	83165081	83166171	-	Gm10645	TEC	Gm10645	ensembl_havana	21.3108	47.7011	39.8574	25.3399	66.9816	41.4984
7	18989554	18992775	-	Gm10676	TEC	Gm10676	ensembl_havana	18.1731	14.7191	4.857	3.24603	1.74151	9.84331
9	33728247	33728851	+	Gm10698	processed_pseudogene	Gm10698	havana	18.567	22.5111	49.4658	62.8933	20.9165	23.1915
19	16267061	16267622	-	Gm10819	processed_pseudogene	Gm10819	ensembl_havana	11.966	13.0943	24.9734	34.9208	9.74683	14.0272
4	69925630	69926080	-	Gm11223	processed_pseudogene	Gm11223	havana	2.61544	4.39562	10.2731	22.0491	6.01068	4.81048
13	24596347	24604926	-	Gm11346	transcribed_processed_pseudogene	Gm11346	havana	45.1323	50.6623	6.1955	0.719039	1.8446	33.3154
11	3149742	3150956	-	Gm11400	processed_pseudogene	Gm11400	havana	26.2886	29.8173	7.53771	7.38754	9.16891	18.2101
11	83224454	83260961	+	Gm11427	transcribed_unprocessed_pseudogene	Gm11427	havana	3.68793	4.21737	6.79554	25.4212	1.52862	17.1528
11	99932162	99933110	+	Gm11560	processed_pseudogene	Gm11560	havana	34.2677	37.3105	58.7345	92.8777	28.2374	46.5036
11	109352835	109363655	-	Gm11696	antisense	Gm11696	ensembl_havana	43.4954	37.4308	24.4022	13.7986	29.2435	21.7292
11	4561780	4564638	+	Gm11960	transcribed_processed_pseudogene	Gm11960	havana	21.4692	31.2783	5.10368	7.25485	3.1466	12.2372
11	46727818	46728631	+	Gm12174	processed_pseudogene	Gm12174	havana	81.9945	102.284	72.7457	164.857	96.2563	146.314
11	48825346	48826656	-	Gm12184	protein_coding	Gm12184	ensembl_havana	23.5544	21.9114	63.9907	48.4771	35.0871	40.5744
11	49678710	49679058	-	Gm12191	processed_pseudogene	Gm12191	havana	36.9484	57.9486	39.3994	82.1924	66.4108	80.4056
11	58187739	58189013	+	Gm12250	processed_pseudogene	Gm12250	havana	4.3577	6.41642	6.39281	22.8101	5.04535	6.85051
11	58847158	58861957	+	Gm12258	protein_coding	Gm12258	ensembl_havana	16.3227	5.4807	4.69598	6.14376	2.6041	17.2986
11	77293444	77295899	+	Gm12346	transcribed_processed_pseudogene	Gm12346	havana	58.6086	72.0931	80.6975	153.176	159.741	108.747
4	44664415	44685348	+	Gm12462	antisense	Gm12462	havana	90.6796	91.1653	4.73544	0.588323	2.9296	48.7142
4	59833677	59834220	+	Gm12543	transcribed_processed_pseudogene	Gm12543	havana	8.15035	6.68223	7.38082	29.1996	5.60153	21.4625
4	91805547	91806556	-	Gm12669	processed_pseudogene	Gm12669	havana	12.7859	15.1083	16.9552	63.0438	17.3733	22.7809
4	97521428	97522333	-	Gm12696	processed_pseudogene	Gm12696	havana	12.1142	12.3654	14.1417	30.2194	11.4322	20.2558
4	117700188	117700924	+	Gm12840	lincRNA	Gm12840	havana	0.933871	0.40112	1.10501	17.9082	1.57335	0.234302
4	122008193	122009339	+	Gm12892	processed_pseudogene	Gm12892	havana	1.17315	0.750037	10.0304	18.9249	58.3281	0.196822
4	123905062	123918024	-	Gm12905	processed_transcript	Gm12905	ensembl_havana	34.2254	37.9619	14.5096	10.3771	62.9081	22.1562
4	10848420	10849056	+	Gm12918	processed_pseudogene	Gm12918	havana	927.082	984.712	850.368	846.12	449.442	910.53
4	129899093	129899903	+	Gm12966	processed_pseudogene	Gm12966	ensembl_havana	26.0686	30.5745	58.4221	52.1557	31.927	72.445
2	40555752	40557117	+	Gm13456	processed_pseudogene	Gm13456	havana	771.606	834.439	899.408	1838.87	583.863	1757.54
2	41987473	41988830	-	Gm13461	processed_pseudogene	Gm13461	havana	14.5323	17.7201	15.5444	46.647	13.1781	16.9594
6	31141979	31142664	-	Gm13835	processed_pseudogene	Gm13835	havana	14.2549	19.2372	25.4031	61.0809	42.0681	26.6125
2	132099869	132100900	+	Gm14052	processed_pseudogene	Gm14052	havana	8.40404	6.28274	2.48615	2.15692	25.1179	5.15255
2	150499466	150500846	-	Gm14121	transcribed_processed_pseudogene	Gm14121	havana	7.69402	9.20843	12.3737	23.8851	7.57005	15.2397
2	151458956	151460310	+	Gm14150	processed_pseudogene	Gm14150	havana	11.5369	12.9165	21.3576	37.1453	25.0718	18.264
2	172509521	172509692	-	Gm14303	processed_pseudogene	Gm14303	havana	12.3466	11.0026	45.4315	24.0301	17.2809	28.6187
X	5699727	5701885	-	Gm14373	processed_pseudogene	Gm14373	havana	9.23777	15.8454	12.9042	28.9676	19.3845	14.967
2	153826171	153826606	+	Gm14494	processed_pseudogene	Gm14494	havana	5.21087	7.75315	12.1348	22.4579	9.71418	11.7978
7	3884242	3898121	-	Gm14548	protein_coding	Gm14548	havana	5.11779	3.42165	47.1544	4.05853	10.5694	8.15727
X	19156981	19167242	-	Gm14636	processed_transcript	Gm14636	havana	2.07515	4.0103	5.20897	24.6401	29.6749	2.51777
X	66778442	66778853	-	Gm14681	processed_pseudogene	Gm14681	havana	34.8753	53.9428	96.7183	211.828	29.8018	97.7161
16	96036090	96038744	+	Gm15342	processed_transcript	Gm15342	havana	18.3643	17.7786	1.49962	2.8105	3.96035	10.305
8	66439455	66442810	-	Gm15356	antisense	Gm15356	havana	28.7395	30.6113	8.8394	15.4246	15.1359	31.2661
15	74093686	74094334	-	Gm15387	processed_pseudogene	Gm15387	havana	52.2403	42.3883	97.7026	108.719	42.2563	65.5351
5	149006962	149012777	+	Gm15408	lincRNA	Gm15408	havana	18.468	10.0256	1.69693	0.0001	0.27135	6.96761
5	148995651	149015814	-	Gm15411	processed_transcript	Gm15411	havana	161.495	77.5307	7.73449	0.0654581	2.3871	52.1101
1	95498621	95499152	+	Gm15427	processed_pseudogene	Gm15427	havana	836.315	798.729	584.355	760.112	411.836	819.851
1	161726242	161727490	-	Gm15429	processed_pseudogene	Gm15429	ensembl_havana	9.10635	9.83405	16.0623	27.2981	26.0893	11.0242
5	5781615	5783556	-	Gm15459	processed_pseudogene	Gm15459	havana	438.612	489.33	695.925	2272.5	1094.72	942.402
7	114705217	114706236	-	Gm15500	transcribed_processed_pseudogene	Gm15500	havana	317.945	364.344	389.851	817.808	259.155	802.381
7	140890887	140892081	+	Gm15542	processed_pseudogene	Gm15542	havana	8.33047	8.91069	8.88845	34.4834	11.7157	24.5528
14	45563834	45598513	+	Gm15601	antisense	Gm15601	havana	8.19438	11.4754	19.2441	24.1871	16.9188	12.3947
7	99660130	99667501	+	Gm15635	antisense	Gm15635	havana	2.29627	1.15108	17.1072	9.7474	1.94168	0.457728
1	130429781	130437192	-	Gm15675	lincRNA	Gm15675	havana	28.7356	20.6263	31.5103	2.6743	0.782248	63.7742
5	137720354	137721741	-	Gm15753	unprocessed_pseudogene	Gm15753	havana	20.8884	35.1194	16.4993	54.8404	16.4085	75.4896
1	193187274	193192380	+	Gm15872	antisense	Gm15872	havana	14.9404	11.3623	1.73639	0.784397	1.6276	7.90442
8	94377872	94380318	+	Gm15889	lincRNA	Gm15889	havana	2.64606	3.18171	0.48557	2.97925	51.107	2.10513
7	3731630	3739890	-	Gm15922	polymorphic_pseudogene	Gm15922	havana	5.69671	3.73881	48.0527	11.6361	5.21493	3.85275
16	91611468	91623862	+	Gm15964	antisense	Gm15964	havana	4.80434	4.47409	6.44188	18.3562	166.455	5.47853
1	85266698	85285492	+	Gm16026	transcribed_unprocessed_pseudogene	Gm16026	havana	55.3434	113.809	2.40998	17.4026	10.0812	94.9638
11	48843648	48853494	-	Gm16170	antisense	Gm16170	havana	39.6405	27.9573	3.28602	1.86259	12.6145	48.7005
7	139950396	139978978	+	Gm16201	processed_transcript	Gm16201	havana	0.582368	1.87153	2.71834	5.8103	66.8891	0.75759
2	163685004	163692280	-	Gm16316	antisense	Gm16316	havana	32.1633	39.0327	7.06365	8.30058	4.3401	22.1908
6	108563605	108565589	-	Gm16433	processed_pseudogene	Gm16433	havana	14.074	15.2606	16.6735	35.4735	16.6201	25.9624
15	79739574	79741799	+	Gm16575	antisense	Gm16575	havana	55.2278	45.3916	5.17303	2.625	74.2807	29.489
17	26269337	26270385	+	Gm16580	processed_pseudogene	Gm16580	havana	69.5152	76.8963	93.575	163.578	78.6613	104.498
16	4935049	4939634	-	Gm16861	antisense	Gm16861	havana	28.3473	39.0354	10.518	3.97949	4.21213	13.1703
14	69363504	69503363	-	Gm16867	protein_coding	Gm16867	ensembl_havana	25.2173	31.4365	26.449	13.5831	4.72562	13.4897
6	82764282	82767289	+	Gm17034	antisense	Gm17034	havana	3.52768	5.4807	2.48615	6.01304	78.9339	3.68878
6	108656917	108659538	+	Gm17055	processed_transcript	Gm17055	havana	6.01774	6.81744	7.30042	1.30726	40.6333	4.39139
12	40198656	40201106	+	Gm17056	antisense	Gm17056	havana	2.28265	3.07458	1.30232	3.00657	59.7408	1.11256
7	126164033	126168404	+	Gm17137	transcribed_processed_pseudogene	Gm17137	havana	17.4305	21.2541	3.19645	4.37909	3.4721	8.19717
11	53770051	53773196	-	Gm17334	TEC	Gm17334	ensembl_havana	92.7868	86.1291	22.6242	35.4322	51.2588	31.7689
3	122255958	122293721	-	Gm17494	processed_transcript	Gm17494	havana	9.42252	13.8901	14.6178	38.0641	13.6659	19.2116
19	4169566	4174285	+	Gm17552	antisense	Gm17552	havana	67.6604	49.7659	13.3513	2.06718	6.99849	47.807
1	55066264	55067070	+	Gm17971	processed_pseudogene	Gm17971	havana	1.34888	3.4756	1.2234	0.653681	23.3819	1.46386
6	100247229	100250346	+	Gm18422	transcribed_processed_pseudogene	Gm18422	havana	3.42393	3.74295	1.2234	3.07193	16.5464	3.39603
X	21146844	21147641	+	Gm1848	processed_pseudogene	Gm1848	havana	1.45263	1.80025	5.28735	60.7622	5.44488	1.49583
7	105925000	105928593	-	Gm18852	processed_pseudogene	Gm18852	havana	12.2209	37.4495	14.2739	29.93	13.9685	25.3272
12	84184536	84187807	-	Gm19327	TEC	Gm19327	havana	108.11	96.3785	9.78647	11.307	293.167	30.2122
1	87853347	87854300	-	Gm19582	antisense	Gm19582	havana	42.2218	47.0531	6.08533	1.43798	3.09235	14.0203
6	89140994	89147389	+	Gm1965	lincRNA	Gm1965	ensembl_havana	0.518862	1.47051	0.513095	13.9867	43.7256	0.234302
7	106596743	106604036	-	Gm1966	unprocessed_pseudogene	Gm1966	havana	324.745	374.419	184.182	197.15	139.898	344.975
1	31615149	31616662	+	Gm19680	processed_pseudogene	Gm19680	havana	3.96107	6.12822	41.1672	53.9108	8.35473	2.47589
9	107630776	107632540	-	Gm19721	TEC	Gm19721	havana	39.1147	31.8143	8.01071	5.94769	7.26961	13.2325
14	69277601	69282141	-	Gm20236	TEC	Gm20236	havana	48.1412	62.2918	12.825	12.9737	9.76511	16.9798
1	63117118	63126838	+	Gm20342	lincRNA	Gm20342	havana	38.3885	33.1511	12.1541	12.6796	16.7091	27.5774
3	52268435	52269436	-	Gm20402	antisense	Gm20402	havana	89.6053	96.5765	22.1266	1.62877	17.8579	37.0708
6	3333194	3346129	-	Gm20559	processed_transcript	Gm20559	havana	44.4061	47.0531	15.2716	8.16986	10.7416	69.968
5	137629175	137642900	+	Gm20605	protein_coding	Gm20605	havana	66.8531	48.2308	155.03	97.032	18.557	148.37
3	96267075	96270290	-	Gm20628	antisense	Gm20628	havana	116.102	159.438	87.7516	104.098	263.857	36.7757
3	96239393	96241820	+	Gm20632	antisense	Gm20632	havana	11.7756	11.4187	13.8481	6.92813	35.893	4.88076
3	96245554	96248510	+	Gm20634	processed_transcript	Gm20634	havana	59.7712	41.8515	52.1379	25.7097	64.3097	18.2169
12	99292608	99296621	-	Gm20682	sense_intronic	Gm20682	havana	29.9845	34.8888	4.02514	5.16339	3.20085	8.95833
6	99257484	99666798	-	Gm20696	protein_coding	Gm20696	havana	111.034	132.329	5.30558	3.27182	15.1962	60.214
13	120034605	120052195	-	Gm21188	protein_coding	Gm21188	ensembl_havana	0.734242	4.12586	32.79	98.8431	6.78931	1.33858
13	120015264	120015973	-	Gm21370	processed_pseudogene	Gm21370	havana	2.03668	3.00316	15.503	11.3461	4.73707	1.38116
8	129252998	129253595	+	Gm21399	processed_pseudogene	Gm21399	havana	2.3747	2.40622	6.03396	21.8595	7.56731	6.45874
19	4742913	4811613	-	Gm21992	protein_coding	Gm21992	havana	59.9202	32.0585	8.78772	11.2013	19.0977	19.796
3	69085105	69085448	-	Gm22009	scaRNA	Gm22009	ensembl	412.727	194.495	144.507	40.4568	198.935	290.411
X	33505661	33507011	+	Gm2223	processed_pseudogene	Gm2223	havana	29.5896	34.0472	35.0521	68.3104	24.7374	65.0872
12	54696782	54696946	+	Gm22513	snRNA	Gm22513	ensembl	170.361	155.997	173.748	70.5868	49.2049	280.456
3	96488729	96488894	+	Gm22614	snRNA	Gm22614	ensembl	7.35934	14.689	22.0997	21.8252	15.6386	30.6681
11	69669635	69669779	-	Gm22988	snoRNA	Gm22988	ensembl	18.2794	7.74425	10.2646	26.4101	1.7959	53.447
11	83271498	83271689	+	Gm23444	snRNA	Gm23444	ensembl	8.71636	16.2215	9.77755	31.3834	7.52009	61.0463
1	72236946	72237137	+	Gm23472	snRNA	Gm23472	ensembl	8.71636	16.2215	9.77755	31.3834	7.52009	65.877
6	124715232	124715503	+	Gm23547	snoRNA	Gm23547	ensembl	32.2627	22.2108	7.18059	11.0235	13.978	22.5177
11	101627366	101627557	+	Gm23849	snRNA	Gm23849	ensembl	30.7972	46.8297	39.5076	57.5195	7.48603	119.625
11	101645740	101645931	-	Gm23971	snRNA	Gm23971	ensembl	28.4035	38.2868	20.7301	41.2113	5.31373	75.8197
5	115489459	115489600	+	Gm24265	snRNA	Gm24265	ensembl	25.7746	18.7144	22.0338	13.5292	6.88986	38.3896
1	72244213	72244404	+	Gm24497	snRNA	Gm24497	ensembl	8.71636	16.2215	11.6887	34.5909	8.73494	68.163
11	101641748	101641939	+	Gm24950	snRNA	Gm24950	ensembl	30.7972	46.8297	54.3773	57.5195	10.269	149.631
1	87776938	87777210	+	Gm25395	scaRNA	Gm25395	ensembl	169.324	99.854	29.9117	75.554	47.3061	123.659
19	5435998	5436726	+	Gm25432	processed_pseudogene	Gm25432	havana	2.83571	5.68709	11.5154	19.2529	4.16922	12.2428
1	72255008	72255199	+	Gm25939	snRNA	Gm25939	ensembl	9.44156	13.5011	12.2879	40.5413	12.2411	12.2141
3	96450446	96450612	+	Gm26232	snRNA	Gm26232	ensembl	7.99306	9.2537	7.53961	23.2847	7.30975	19.9094
9	120129351	120129554	+	Gm26448	snoRNA	Gm26448	ensembl	26.6644	26.4674	16.9684	43.2671	4.50285	38.9362
12	3343816	3357154	-	Gm26520	lincRNA	Gm26520	havana	6.9515	11.7633	4.93274	2.35299	32.1161	10.305
4	88721805	88722843	+	Gm26566	protein_coding	Gm26566	ensembl	3.84029	6.96839	17.7078	4.40957	2.65667	2.93197
10	22212653	22217242	+	Gm26581	lincRNA	Gm26581	havana	37.6088	27.4004	6.89398	10.2842	3.20085	0.0001
8	72137389	72140821	-	Gm26586	antisense	Gm26586	havana	14.2958	11.9082	1.73733	1.71799	7.41878	8.48007
1	133128676	133131783	-	Gm26616	TEC	Gm26616	ensembl_havana	6.16104	4.47388	16.9226	11.9325	54.0873	2.38615
6	71961145	71963776	-	Gm26628	antisense	Gm26628	havana	6.01773	9.75825	2.99915	8.56201	31.0854	5.85515
5	24696902	24704691	-	Gm26648	antisense	Gm26648	havana	28.623	21.8756	8.04892	11.3871	34.2379	24.6196
10	22187013	22302836	-	Gm26740	antisense	Gm26740	havana	22.6181	21.6552	7.45826	7.97379	4.8826	2.04937
7	19298260	19300771	-	Gm26802	lincRNA	Gm26802	havana	20.8543	21.6552	3.39376	2.41835	33.3639	5.3282
6	89304630	89327622	+	Gm26811	antisense	Gm26811	havana	3.9341	7.55666	23.6146	14.8268	30.3681	6.60972
17	29446919	29491926	-	Gm26885	antisense	Gm26885	havana	21.1355	23.7734	21.0546	16.355	44.9355	14.7377
12	102673017	102727334	-	Gm28373	processed_transcript	Gm28373	havana	20.3356	19.6501	5.09059	6.92806	14.2136	5.094
1	156835287	156837925	-	Gm28693	transcribed_processed_pseudogene	Gm28693	havana	25.7307	34.2205	1.57855	0.980471	0.651101	31.5588
1	143777642	143781308	+	Gm29170	sense_intronic	Gm29170	havana	15.6667	21.9225	8.20802	15.5553	34.8286	10.4806
2	116972575	116976429	-	Gm29340	lincRNA	Gm29340	havana	1.97139	6.81744	4.57759	7.05877	58.1562	1.87372
6	72104201	72106814	+	Gm29438	TEC	Gm29438	havana	1.66014	2.67356	4.53813	4.11766	21.5916	0.878358
13	30784433	30795227	-	Gm29675	lincRNA	Gm29675	havana	23.4481	18.046	2.09154	1.43798	7.32386	12.9398
11	55098115	55113030	+	Gm2a	protein_coding	Gm2a	ensembl_havana	273.802	222.566	591.049	719.004	1698.03	311.548
14	20364567	20378877	-	Gm30054	antisense	Gm30054	havana	16.4427	12.56	2.1447	1.14949	0.307189	17.0282
6	70719074	70740555	+	Gm30211	lincRNA	Gm30211	havana	15.978	8.82253	3.90675	0.588323	1.24785	22.8934
12	112690986	112693589	-	Gm30238	TEC	Gm30238	havana	2.28265	4.0103	1.61801	1.17655	15.4614	2.81053
13	38527403	38532921	+	Gm31834	antisense	Gm31834	havana	16.2263	20.9921	2.71671	2.97663	6.00688	6.99005
10	42861382	42864700	-	Gm34006	antisense	Gm34006	havana	16.808	19.7837	1.26286	0.588323	1.24785	10.6563
17	26467560	26503201	-	Gm34455	lincRNA	Gm34455	havana	13.1766	14.7042	50.5104	13.0064	210.87	8.25573
1	97948901	97949390	-	Gm3531	processed_pseudogene	Gm3531	havana	59.8869	67.061	82.5451	159.334	54.672	97.2299
15	101322888	101405835	+	Gm35853	antisense	Gm35853	havana	1.76389	1.13524	15.2205	4.08996	48.7814	0.564129
19	29373417	29384472	-	Gm36043	antisense	Gm36043	havana	49.9193	113.169	12.4289	12.107	30.3882	84.1359
13	120026439	120027012	-	Gm36079	protein_coding	Gm36079	ensembl_havana	0.510084	0.480554	9.82655	20.2602	1.64801	0.000100059
13	120010390	120018932	+	Gm36161	lincRNA	Gm36161	havana	0.738157	0.646222	10.9172	27.3106	2.21602	0.869932
17	29430798	29437449	-	Gm36486	processed_transcript	Gm36486	havana	17.7417	23.5266	17.7182	39.5417	746.34	12.9398
1	151496557	151499586	-	Gm36527	TEC	Gm36527	havana	18.6755	27.9378	4.7749	6.27448	7.43236	8.78268
13	101749720	101753206	-	Gm36638	TEC	Gm36638	havana	5.91398	8.82253	5.4852	7.12413	25.3891	4.39139
12	25303940	25471980	+	Gm36723	lincRNA	Gm36723	havana	1.03762	1.06949	2.60454	6.79734	140.508	0.527055
17	51766643	51771444	-	Gm36931	TEC	Gm36931	havana	21.0901	27.8229	2.37237	0.522965	0.759601	22.3954
1	180376444	180379515	+	Gm36933	TEC	Gm36933	havana	34.1346	42.7755	4.73544	12.941	6.88986	12.9983
1	54518610	54520271	-	Gm36955	TEC	Gm36955	havana	14.8367	9.08988	3.23591	3.20265	1.57335	12.4714
1	180357649	180364999	+	Gm37033	TEC	Gm37033	havana	91.0946	106.003	15.0348	29.0191	43.1831	37.9994
9	32535251	32537178	-	Gm37082	TEC	Gm37082	havana	37.5584	50.6623	7.02419	9.47702	8.73436	23.9473
1	131086252	131092150	-	Gm37084	TEC	Gm37084	havana	72.108	103.597	35.0811	65.4889	281.232	31.3246
14	69495851	69500391	-	Gm37094	TEC	Gm37094	havana	48.1412	62.2918	12.825	12.9737	9.76511	16.9798
1	34823525	34826561	+	Gm37127	TEC	Gm37127	havana	20.7506	20.7195	4.7749	6.73198	12.8031	14.5206
1	191267178	191288715	+	Gm37168	lincRNA	Gm37168	havana	0.622614	0.534793	0.631478	0.522965	21.2119	0.761257
17	51796017	51799191	-	Gm37248	TEC	Gm37248	havana	15.4592	21.9225	1.89424	0.196174	1.57335	17.6238
3	65957758	65962037	+	Gm37305	antisense	Gm37305	havana	52.2777	49.2901	29.2176	19.9434	139.956	20.5324
1	40088511	40091582	+	Gm37347	TEC	Gm37347	havana	41.2935	84.2142	9.94431	2.35299	628.378	9.95369
8	84200869	84203050	+	Gm37352	TEC	Gm37352	havana	387.93	212.674	205.553	90.2596	616.335	44.6742
14	61667220	61670132	-	Gm37420	TEC	Gm37420	havana	10.4791	14.7042	15.2716	18.9539	37.5411	9.19254
14	61677443	61681495	-	Gm37472	TEC	Gm37472	havana	56.0263	57.4796	55.9166	56.1427	166.005	30.3293
9	32525145	32526959	-	Gm37474	TEC	Gm37474	havana	26.3532	39.4337	7.57664	9.47702	5.2081	21.6638
3	60604384	60607758	+	Gm37488	TEC	Gm37488	havana	27.0795	48.3898	10.1811	24.5747	30.0546	35.2475
3	69119742	69122725	-	Gm37558	TEC	Gm37558	havana	27.5982	38.097	7.81341	12.0913	93.7442	18.0922
3	60535751	60539745	+	Gm37589	TEC	Gm37589	havana	23.7594	47.9888	6.62957	34.5092	30.8141	40.0487
6	31145128	31147420	-	Gm37728	TEC	Gm37728	havana	18.5718	27.0021	4.18298	2.8105	35.1541	13.818
1	136116577	136119823	-	Gm37759	antisense	Gm37759	havana	43.8632	49.7289	1.86447	2.04486	82.9168	36.303
2	156846370	156849716	-	Gm37790	TEC	Gm37790	havana	38.2847	35.1562	2.99915	2.41835	13.8339	18.385
1	156856217	156858860	-	Gm37802	TEC	Gm37802	havana	31.0377	41.5643	2.42251	0.890732	1.1936	48.5941
14	61683510	61685657	+	Gm37820	TEC	Gm37820	havana	2.1789	2.53989	5.80089	5.75161	26.5826	1.34676
6	28796463	28799714	+	Gm37940	TEC	Gm37940	havana	21.0618	28.3388	4.02514	18.8886	17.7941	12.0615
1	156872177	156876121	-	Gm37943	TEC	Gm37943	havana	34.0309	29.0072	2.644	1.30726	0.4341	67.099
X	103576426	103581102	-	Gm38020	TEC	Gm38020	havana	25.8582	33.6792	2.6719	6.78637	5.80635	23.6081
3	52282241	52284310	+	Gm38034	TEC	Gm38034	havana	61.0065	80.3377	5.16951	2.48371	12.0979	32.5542
5	136529596	136536478	-	Gm38082	TEC	Gm38082	havana	23.8631	36.8939	2.88076	7.45092	5.96761	11.8273
1	13343563	13348205	-	Gm38120	TEC	Gm38120	havana	19.8168	30.0766	5.24843	8.30058	6.94411	11.5931
1	134096405	134099160	-	Gm38140	TEC	Gm38140	havana	14.0067	14.0358	8.44479	8.43129	68.0297	8.08008
3	106478283	106480869	+	Gm38244	TEC	Gm38244	havana	1.66014	1.87153	2.36777	3.52944	14.3764	2.40067
2	15056713	15059474	+	Gm38257	TEC	Gm38257	havana	36.4172	41.7062	4.45921	5.35946	40.1451	22.5421
9	32477333	32480378	-	Gm38292	TEC	Gm38292	havana	21.6843	28.4725	4.02514	7.25485	2.76685	12.647
3	12975359	12975702	+	Gm38317	processed_pseudogene	Gm38317	havana	0.54603	0.40112	21.3852	9.97879	1.02633	0.351403
9	32507745	32510384	-	Gm38346	TEC	Gm38346	havana	53.1213	80.8724	11.9174	18.7579	15.4614	32.1443
3	51231917	51234381	+	Gm38357	TEC	Gm38357	havana	2.07515	4.94601	6.9058	21.5029	2.33285	1.34676
1	87897540	87900533	+	Gm38365	TEC	Gm38365	havana	36.6247	43.0429	3.3543	4.24838	3.5806	23.5374
7	79299025	79302927	+	Gm39041	TEC	Gm39041	havana	16.393	20.5858	2.8413	2.48371	2.4956	9.42674
7	105895139	105953968	-	Gm4070	protein_coding	Gm4070	ensembl_havana	106.741	220.755	187.064	387.085	137.545	434.077
3	92689426	92690159	+	Gm4202	processed_pseudogene	Gm4202	havana	77.8821	81.511	88.7845	147.259	191.631	133.122
1	135231995	135233226	+	Gm4204	processed_pseudogene	Gm4204	havana	49.6254	64.1129	49.5891	166.937	77.5095	97.341
8	121833247	121841179	+	Gm42047	lincRNA	Gm42047	havana	23.2313	45.0412	83.9317	48.0617	5.15386	21.3468
5	105495470	105497642	+	Gm42141	TEC	Gm42141	havana	6.01773	3.4756	1.14447	1.96084	24.9009	5.85515
5	122165597	122167938	+	Gm42748	TEC	Gm42748	havana	19.8168	17.7786	3.59106	5.68625	4.71985	12.5299
5	31210344	31214316	-	Gm42798	TEC	Gm42798	havana	18.6755	28.8735	3.51214	4.70588	10.3076	14.2864
3	98030687	98035808	+	Gm42819	TEC	Gm42819	havana	46.2736	50.2612	13.5747	23.3329	24.1956	28.1629
3	98121588	98124651	+	Gm42820	TEC	Gm42820	havana	70.6733	69.3304	17.8722	31.4604	67.1815	36.9756
3	136701211	136702740	+	Gm42822	TEC	Gm42822	havana	19.0905	27.4031	2.48615	2.28763	2.44135	8.72413
3	122426443	122459061	-	Gm42836	antisense	Gm42836	havana	20.3984	25.7585	1.59354	0.411997	0.760668	22.8262
3	100497429	100500126	+	Gm42868	sense_intronic	Gm42868	havana	1.55638	0.935813	0.197406	0.392248	15.8411	0.117201
16	19231333	19234803	+	Gm42870	TEC	Gm42870	havana	77.8143	73.253	5.68251	0.392248	3.1466	80.0972
5	123397240	123399388	+	Gm42907	TEC	Gm42907	havana	19.5951	20.7195	3.51214	7.04187	13.1829	18.0337
5	121385522	121387102	+	Gm42918	antisense	Gm42918	havana	0.622614	0.534793	1.46016	2.22227	19.9641	0.292853
3	121424236	121427575	-	Gm42928	TEC	Gm42928	havana	21.1996	19.8708	0.893608	0.155331	0.707604	5.6594
3	101595810	101597131	-	Gm42941	sense_intronic	Gm42941	havana	6.01773	6.55009	3.78837	6.40519	52.7311	3.10328
3	126600029	126604462	+	Gm43011	TEC	Gm43011	havana	48.8674	78.3326	15.1926	16.3396	19.8014	53.164
3	100437834	100439139	+	Gm43121	lincRNA	Gm43121	havana	1.66014	1.60418	0.197406	0.392248	57.2882	0.819808
6	3336772	3339355	-	Gm43197	TEC	Gm43197	havana	28.8432	28.3388	5.40628	3.46408	6.99836	30.9733
5	118644373	118649373	+	Gm43274	TEC	Gm43274	havana	19.8168	37.8296	4.41975	8.82344	6.72711	9.89514
6	70883354	70885803	-	Gm43292	TEC	Gm43292	havana	20.2516	35.3607	4.74897	4.0205	6.41077	22.4741
14	54292443	54297457	-	Gm43305	processed_transcript	Gm43305	havana	156.655	253.427	120.871	20.3621	288.938	392.911
5	66080209	66084467	-	Gm43323	TEC	Gm43323	havana	5.39522	18.1797	5.87981	20.784	29.4036	11.9444
5	122492022	122494909	-	Gm43360	TEC	Gm43360	havana	7.05526	12.1644	2.32831	12.941	31.5194	6.67486
5	122496159	122500849	+	Gm43361	TEC	Gm43361	havana	14.0067	27.6705	4.81436	32.0295	66.7277	15.0476
3	158033940	158036410	-	Gm43362	TEC	Gm43362	havana	27.8057	34.8888	7.06365	11.8299	33.0384	23.1861
16	19212660	19236777	-	Gm43388	lincRNA	Gm43388	havana	21.3731	10.4266	2.131	0.130816	0.48835	14.5792
3	137862589	137864375	-	Gm43403	antisense	Gm43403	havana	1.34888	1.60418	0.513095	0.849755	14.5934	1.11256
3	135650670	135654567	-	Gm43430	TEC	Gm43430	havana	31.1258	45.3153	5.9982	12.2221	13.5626	31.2661
5	134267065	134270737	-	Gm43481	TEC	Gm43481	havana	21.5806	23.2592	4.57759	8.75808	4.5571	12.1201
5	72809968	72812075	-	Gm43499	TEC	Gm43499	havana	18.7793	22.0562	1.46016	1.17655	2.11585	10.4221
3	89210425	89213165	+	Gm43737	TEC	Gm43737	havana	46.1902	31.0612	11.4218	15.0305	24.046	20.7368
5	66069501	66072896	-	Gm43775	TEC	Gm43775	havana	3.63143	13.6348	5.60358	14.7057	17.6856	8.89978
5	123406487	123411865	+	Gm43813	processed_transcript	Gm43813	havana	34.8609	45.9837	11.3255	16.6011	18.4451	34.4864
6	117916531	117917723	-	Gm43863	TEC	Gm43863	havana	52.94	60.2934	21.1249	13.1448	33.1641	26.7937
6	145142157	145145398	-	Gm43910	TEC	Gm43910	havana	29.777	34.6215	3.47268	6.27448	19.0419	20.1415
6	113676732	113679220	-	Gm43963	TEC	Gm43963	havana	33.5717	38.5422	6.84117	6.01345	68.0901	28.4153
6	140620162	140622424	-	Gm44013	TEC	Gm44013	havana	0.726366	0.802139	0.0790223	0.32689	31.1939	0.702707
6	146376417	146378187	+	Gm44087	TEC	Gm44087	havana	15.1479	15.9072	2.28885	1.56869	2.1701	17.0383
6	145238667	145241228	-	Gm44164	TEC	Gm44164	havana	25.8344	43.1766	7.93179	8.75808	25.2264	25.2354
6	88040539	88042468	-	Gm44187	TEC	Gm44187	havana	45.2361	55.7418	9.35239	11.1763	89.2414	21.4882
6	87533407	87536043	+	Gm44198	TEC	Gm44198	havana	4.98021	6.41642	2.88076	2.54907	20.9949	5.97226
6	5216258	5220487	-	Gm44250	TEC	Gm44250	havana	1.66014	2.0052	8.64209	14.1174	5.91336	6.85051
2	129196086	129199195	-	Gm4430	TEC	Gm4430	havana	19.3827	19.7439	13.0724	13.199	76.3921	13.1284
6	136620632	136623007	+	Gm44401	TEC	Gm44401	havana	3.63143	5.74805	3.98568	7.84307	17.7399	14.6377
6	87796070	87799228	-	Gm44423	TEC	Gm44423	havana	20.0243	22.9919	10.5362	27.7119	77.2522	12.647
7	56012948	56017480	-	Gm44510	TEC	Gm44510	havana	48.4641	67.2048	35.5996	107.15	27.1042	59.397
7	73458597	73460634	-	Gm44553	TEC	Gm44553	havana	21.8918	31.8143	5.24843	9.08487	14.8104	19.1461
7	122402455	122405605	+	Gm44663	TEC	Gm44663	havana	29.8808	41.1715	2.72292	2.48371	1.9531	12.5885
7	122362000	122363786	+	Gm44664	TEC	Gm44664	havana	17.9492	27.2694	2.20992	1.83013	1.7361	10.305
7	122463438	122466161	+	Gm44745	TEC	Gm44745	havana	40.0485	59.4847	5.24843	5.2941	5.6421	32.7299
7	122590935	122592284	+	Gm44746	TEC	Gm44746	havana	16.2892	19.249	2.56507	1.63405	2.4956	10.9491
7	88311478	88315865	+	Gm44751	lincRNA	Gm44751	havana	4.15019	5.88172	3.70945	19.5422	21.7001	14.345
8	3458039	3459495	+	Gm44775	TEC	Gm44775	havana	22.4265	15.3825	2.53885	0.892725	1.07402	8.72907
7	80404269	80406578	+	Gm44851	antisense	Gm44851	havana	1.45263	0.668466	1.30232	2.87586	123.31	0.175752
7	90030571	90032917	+	Gm44860	TEC	Gm44860	havana	3.21642	2.0052	30.2668	36.1431	51.2664	1.63952
7	90042697	90043917	+	Gm44861	TEC	Gm44861	havana	1.24513	1.73785	15.0743	18.4964	7.97486	0.585605
7	68332989	68335530	+	Gm44888	TEC	Gm44888	havana	31.9558	39.3	1.46016	0.392248	1.1936	17.5653
[truncated: 3,374 more rows]
