# Supplementary material for: BRAF(V600E) mutation together with loss of Trp53 or pTEN drives the origination of hairy cell leukemia from B-lymphocytes
Source: Mol Cancer. 2023 Aug 5;22:125. doi: 10.1186/s12943-023-01817-8 (PMC10403926; doi:10.1186/s12943-023-01817-8)
Supplement: Supplementary file 1 — Additional file 1. [file 12943_2023_1817_MOESM1_ESM.zip › Supplemental-Table_Featured gene list based on gene clustering and venn diagram.xlsx]

## Sheet: Featured List
BVEP53-/- ,BVEPTEN-/-,HSCVE_Lowly expressed genes	BVEP53-/-,BVEPTEN-/-,HSCVE_Upregulated genes	BVEP53-/-,HSCVE_Highly expressed genes	BVEP53-/-, BVEPTEN-/-_Highly expressed genes	HSCVE_Highly expressed genes	BVEP53-/- _Highly expressed genes	BVEPTEN-/-_Highly expressed genes
Septin9	Malt1	Thbd	Synj1	Tab2	Smarcc1	Gm44981
Apobr	H2-Eb2	Abca13	Gna15	Hck	Gm4737	Gm29170
Hsd17b4	Tmed8	Plk1	Tifa	4833439L19Rik	Adam17	H2ac18
Ifi30	Igkv4-57	Cdc20	Bst1	Cd81	Bbx	Gm20628
Steap3	Klhl6	C3	Efhd2	Gns	Rap2c	Gm10612
Fads1	H2-Q5	Adgrl2	Plagl2	Svil	Pmpcb	A930001M01Rik
Atp1a1	Rel	Slc43a3	Atp11a	Rrm2	Ppp1cc	Dlg5
Axl	5830428M24Rik	Lgals9	Tmed10	Nectin4	Pitpnb	Ppp1r11
Nrp1	Lrrk2	E2f4	Fads2	Sox12	Cct2	Hspg2
Batf3	Rab30	Rnf126	Slc30a1	C130050O18Rik	Polr1b	Bcl6
C1qa	Cd180	Adpgk	Znfx1	Nfic	Myc	Ttc7
Tubb6	Jak3	Evi5	Dpp7	Dock4	Usp31	Gm45053
Metrnl	Gcn1	Ptpn12	Copz1	Hpcal1	Ctps	R74862
Sgk1	Rpl13a-ps1	Snx25	Dlgap4	Apobr	Ppp1ccb	Traf1
Tlr2	Taf4b	Map11	Eogt	Adssl1	Nnt	Tmem229b
Sult1a1	Trappc5	Tlr7	Commd10	Tcf7l2	Gm9755	Srebf2
Rgs1	Stt3b	Dazap1	Dnajc16	Lfng	Tm9sf3	BC049715
P2ry13	Txndc11	Ikbke	Slc11a2	Gabarapl1	Hspe1-rs1	Pnma1
Ust	Pcnt	Aldh2	Degs1	Eepd1	Nusap1	Gm45902
Nid2	Terc	Atp6ap1	Anxa4	Slc6a6	Igtp	Hspa1b
Pi4k2a	Chrnb2	Washc2	Rassf4	Steap3	Rad54l	Hsph1
Mlf2	Arntl	Oaz1-ps	Ube2f	Sdc3	Cd8b1	Apc2
Zfp703	Msh3	Znhit1	Prcp	Slc7a8	Fgf11	Gm19327
Itpripl2	Ccdc117	Iscu	Etv6	Csf2ra	Fh1	Dnajb1
Bcl2l1	Gm43481	Ltv1	Bak1	Scarb1	Cct4	Coq10b
Arap3	Gm9821	Scp2-ps2	Fam91a1	Ltbr	Hspa4	Gm37305
Aif1	Fto	Rfng	Snx10	Abcg1	Erap1	Celsr1
Pla2g7	Gm44553	Npepl1	Snx22	Stx2	Wdr43	Gm12905
Ckb	Gm42798	Trappc6a	Gars	Spi1	Gm10451	D730003I15Rik
Tns3	Ero1lb	Cuedc2	Slc12a9	Akt1	Ppid	Gm4707
Scarb1	A130048G24Rik	Pitrm1	Preb	Cpne2	Nono	Gm44187
Dst	Hivep3	Lyar	Prkra	Tecpr2	Wdr77	E430024P14Rik
Man2b1	Gm10366	Apobec1	Rgs10	Csnk1e	Ehf	5330406M23Rik
Ppm1h	Gm50211	Eea1	Dgat2	Ppm1h	Selenoi	Nr4a3
Cadm1	Lrch1	Tdrd7	Nlgn2	Ifngr1	Dgkh	Gm37558
Fcgr4	Smad7	Gm10039	Fads1	Rhoc	Tnpo1	Chac1
Plxna1	Lemd3	Gm15387	Otulinl	Rxra	Hells	4933421O10Rik
Mt1	Irs2	Chmp2a	Mtch1	Kcnk13	Cdca2	Tram2
St3gal5	A630072M18Rik	Echs1	Itga5	Kif1c	Heatr1	Arl5b
Stx2	Igkv4-74	Metap2	Pi4k2a	Abr	Cops4	Dnaja1
Fyb	Igkv3-10	Tmed9	Clec12a	Gga1	Gm44510	Slc38a1
Vsir	Inpp5a	Gipc1	Slc25a10	Sumf1	Ifi47	Snapc1
Dpy19l1	Gm16861	Cox6a1	Fads3	Abhd12	Rnf213	Rusc1
Megf8	Ighg2c	Arpc1b	Sema4c	Mgat4b	Rfwd3	Cfap45
Zfhx3	Sdc1	Fubp3	Zfp467	Fam89b	Naa25	Tns2
Ttyh2	Reln	Mrto4	Rnh1	Cyth3	Cep55	Dusp10
Fam89b	CT010467.2	Gm4739	Lima1	Pttg1ip	Nap1l1	Tcof1
Atp8b4	Gm43274	Atp6v0b	Tagln2	Slc35f6	Cbx5	Gm14052
Arhgap31	Gm45290	Kif1b	Slc16a3	Sec24d	Sting1	Foxred2
Nfix	Gm47324	Acaa2	Tmed7	Gsap	Naa15	Gm42141
Ctss	Gm45477	Mki67	Gm15429	Naip2	Parp9	Hypk
Atp7a	Gm38346	Ybx1	Tuba1c	Gramd1b	Xpo1	Med11
Asph	Gm38082	Tfdp2	Tm2d2	Rbms1	Cse1l	Plekhg3
Pla2g4a	Gm38120	Nudc	Ccdc88a	Rtn4	Qser1	Endod1
Selenop	Gm36527	Pole3	Prkar2a	Trpm2	Cnot6	Arl4a
Myd88	4933423P22Rik	Zdhhc1	Slc31a2	Creg1	Hnrnpa1	Trpv2
Trafd1	Gm38292	Wdr18	Trafd1	Ppp1r9b	Erp44	Gm26520
Ifi207	Gm11960	Pccb	Rab32	Bcl2l1	Ube2k	Mbp
Tmem106a	Snx29	Nefh	Gnpda1	Pparg	Ttc9c	Gm30238
Kcnk6	Gm38034	Abca1	Mmp19	Cebpa	Pik3c2a	Gm44198
Tanc2	Tbx21	Mif-ps	Bag3	Fcgrt	Zdhhc21	Tmem251
Scarb2	Gm44663	Slc38a7	Ywhag	Tnfrsf21	Copb1	Taf7
Rab7-ps1	Gm42822	Wdr13	Smdt1	Adam8	Mis12	Dpm1
Gas2l1	Gm17137	Arsk	Tspo	Arhgap39	Tpp2	Etv3
Vamp8	Gm39041	Nucb2	Mfsd10	Dysf	Irgm1	Cytip
Ppt2	Gm45191	Cwc15	Pepd	Gas7	Zfp451	Gm7008
Myo1f	Gm37082	Dctn5	Mthfd2	Dchs1	Zfx	1700056E22Rik
Plbd1	Gm44664	Wdr4	Vamp3	Dbndd2	Mbtd1	Iqcn
Hbb-bs	Insyn2b	Cers2	Tlr2	Gab2	Alpl	C230096K16Rik
Mfsd12	Gm20402	Chmp2b	Tgfbi	Lrrc25	Larp4	Gm37352
Card9	Gm19582	Cenpx	Dpy19l1	Aldh3b1	Usp9x	Hist1h2br
Mctp1	Gm6934	Nipsnap2	Parp12	Tbc1d24	Emc2	Mettl7a1
Sirpa	Gm10309	Ccdc115	Tmem181a	Ftl1-ps1	Cbx3-ps6	Ebi3
P4ha1	E030022I16Rik	Scp2	Gba	Fam234a	Hspa13	Cyb5r3
Itgax	Gm31834	Akr1b10	Spg21	Tmem268	Gm14373	Selplg
Gm2a	4930544F09Rik	Parl	Alpk1	Adam22	Ckap5	Dusp1
Ece1	Kcnb1	Gm5637	Zbtb34	Cd300a	Gnai3	Cd244a
Anxa2	Gm37094	Tmed4	Sult1a1	Nid2	Gm10175	Ccrl2
Fcgrt	Gm20236	Tmem50a	Acer3	Map7d1	Sar1b	Pcyt1a
Fam102b	Zfhx2os	Ykt6	Anxa5	Hacd4	Eloc	Cdkn1a
Tmem86a	Gm47139	Reep4	Iqgap2	Plxnb3	Plek	Adamtsl4
Fam234a	Gm20682	Ggta1	Aif1	Gas2l1	Cggbp1	S100a4
Cpne2	Gm36933	Pdcd6ip	Ralb	Cyba	Qars	Naa80
Ccdc88a	Scx	Arpc1a	Sh3pxd2b	Cd151	Dtx3l	Pheta2
Pttg1ip	Txndc5	Tmem170b	Nars	Flot2	Gm7609	Krt80
Eid1	4732440D04Rik	Bcl2a1b	Ccdc88b	Colgalt1	Brip1	H1f0
Dtx4	Zc3h10	Ptpn9	Gm45140	Coro1b	Nup205	Nptxr
Arhgap21	Tmem116	Atp13a3	Rab5if	Osbpl1a	Tgtp2	Gpr141
Atp11a	Vamp2	Cdk6	Mvp	Ap1b1	Pola1	Ptgir
Pak1	Gch1	Kcnn4	Fut4	Leprot	Rars	Sqstm1
Parp12	Gm29675	E2f8	Zfp710	Tmem250-ps	Kntc1	Zmiz1
Cmtm4	0610040B10Rik	Socs3	Phactr2	Abhd16a	Ncapg	Rgs2
Gatm	1700008B11Rik	Tmcc1	Mapkapk2	4931406C07Rik	Agps	Lasp1
Vat1	Gm37790	Nfil3	Cadm1	Dnase1l1	Stt3a	Nlrp1b
Dnajb14	Btbd6	Hmga1b	Nacc2	Capns1	Hspa5	Sowahc
Hfe	Lrrc75a	Mxi1	Tmed10-ps	Arl8a	Ostc	Paqr7
Fnip2	Gm45153	Kifc1	Il6st	Etv5	Foxm1	Zyx
Luzp1	Otud1	Tmem164	Stard9	Gm4798	Gdi2	Mctp1
Mpp6	0610039K10Rik	Tgm2	Litaf	Ttll12	Tcp1	Itgax
Asah1	Itgb3	Cdc42ep2	Pwwp2b	Rarg	Rpl15	Dtx4
Maged1	Gm47205	P2ry2	Cltb	Gpc1	Ahcyl1	Amz1
Gpaa1	Cacna1h	Snx24	Cd3eap	Emp3	Gm9385	Pdgfb
Afdn	Gm19721	Cd33	Aph1a	S100a6	Spcs3	Myo1f
Clec12a	Tas1r3	Stard8	Cyb5a	Zbtb16	Rps6ka3	Tnfaip8l2
Id2	A630072L19Rik	Kctd12b	Megf8	Abhd15	Brix1	Prex1
Fut4	Gm42928	Hip1	Klhdc3	Egr1	Smim15	Arhgap31
Lima1	Tcf7	Pcyox1	Mpeg1	Slc22a23	Supt16	Tsc22d1
Atp6v0c	Mef2b	Mitf	Lifr	Arsa	Dnaja2	Spint1
Plekhm2	Zbtb10	Rbfa	Tubb6	Gltp	Eif3m	St3gal5
Eps8	1700008J07Rik	Cndp2	Acvr1	Arl11	Cul2	Morrbid
Tbkbp1	Gm47138	Lst1	Bach1	Arf5	Ak3	Ptger2
Pacs2	Gm9725	Cask	Batf3	Dpep2	Fundc1	Laptm5
Actn1	Igkv3-2	Tpcn1	Rnf144b	Col4a2	Bzw1	Mfsd5
Mink1	A830035O19Rik	Frmd4b	Nlrp3	Arl4c	Rtraf-ps	Hic1
Man1c1	Gm6598	G6pdx	Hmga1	Tnfaip2	Snrpb2	Pacs2
P2ry6	S1pr4	Vapa	Leprotl1	Sgk1	Lars	Dyrk3
Dip2c	Bhlha15	Slc25a39	Tmbim6	Rgs1	Atxn3	Sgpp1
Nacc2	Angptl2	Ap2s1	Rab7	Gprc5c	G530011O06Rik	Fbxo34
Rab7	2010007H06Rik	Ap1s1	Rab7-ps1	6330403L08Rik	Nudt5	Trpv4
Ccl6	Tnik	Engase	Acox1	F11r	Ptcd2	Parvb
Sdc3	Abtb2	Frrs1	Csnk2b	Id2	Cbfb	Rps6kc1
C1qb	Lef1	Pex5	Fes	Micall2	Mmgt1	Cyp4f16
Cndp2	H1f10	Eif4ebp1	Arhgap18	Dusp3	Gm17494	Zfp385a
Ftl1-ps1	Tox2	Cstb	Pstpip2	Zfp219	Adsl	Gbgt1
Tbc1d8	Gm28373	Psap	Ergic3	Itgb2	Cacybp	H6pd
Rnf144b	Polg2	Ilk	Clic1	Plxna1	Tomm70a	Fam234b
Gna15	Naca	Slc12a7	Ifngr	Emp1	Sacm1l	Pea15a
Acer3	C230053D17Rik	Cln3	Chuk	Adcy6	Macroh2a1	Nhlrc3
Lipa	Gm37033	Ank2	Eif3h	Ssx2ip	Psma1	Atmin
Colgalt1	Gm42819	Sec14l1	Fgd2	Kif3b	Iars	Itpk1
Havcr2	Itpkb	Gm44861	Rpl10	Prxl2a	Nifk	Npc1
Snap23	1700019L13Rik	Atp6v0c	Mx1	Plk3	Brca1	Abhd4
Arhgap23	Gm45779	Slc9a9	Lrrc40	Specc1	Psmc6	Fos
H6pd	Mpp7	Rnf150	C9orf72	Gm6485	Kpna3	Marveld1
Sh3bp1	Gm10390	Palld	B2m	Prkag1	Rps7-ps3	Lgals3
Gprc5c	Gm48978	Rab31	Ipo9	Bpgm	Gm4204	Jup
C4b	Gm17334	Igsf8	Pcnp	Osgin1	Nmd3	Arrb1
Lrrc25	Zbtb9	P2ry12	Hltf	Fam214b	Dnajc10	Hexb
Tnfaip2	Gm42748	Lcp2	Gm10254	Zfp36l2	Hps5	Gm26811
Cyp4f16	Rps13	Dst	Gm5844	Dcaf6	Fxr1	Chn2
Itpripl1	Gm15342	Nr2f6	Tpm3	Lilra6	Rpl35a-ps6	Syngap1
Ear2	Scarna2	Asph	Dynlt1b	Prkab1	Rpl35a-ps4	Marcksl1
Myo9a	Tbc1d1	Pik3r5	Arl6ip5	Acp5	Rpl35a-ps3	Hipk2
Fgfr1	Foxo1	Stom	Tmem181b-ps	Iffo1	Rpl35a-ps2	Tnfaip3
Treml4	Cnst	Agap3	Cnih4	Cd300lf	Oat	Acot11
Gfra2	Slc15a4	Marco	Cd48	Dock1	Gtpbp4	Ankrd9
Plod1	Gm44891	Hpgds	Hsdl2	Relt	Zfp770	Nav2
Tecpr2	Unc45a	Fcer1g	Sh3bgrl	Cd84	Ncbp2	Gm20632
Mkrn1	Kcna3	Kcnk6	Tspan31	Il1b	Ndufb5	Ank
Mapk14	Rnf122	Fam102b	Cox14	Cpeb3	BC035044	Bhlhe40
Zfp385a	Map3k1	Tbc1d13	Tomm22	Syne1	Eno3	Tent5c
Atpif1	Spns3	Lrpap1	Gpr34	Lrg1	Wdr3	H2bu2
Kcnk13	Casz1	Gm49839	Snx13	Ltf	Ttll4	H2bc4
Fkbp5	Armc9	Tmem141	Tpm3-rs7	S100a8	Sptssa	H2aw
Hnrnpll	Gm47826	Hfe	Commd8	Chil3	Gm15459	H2ac20
Micall2	Fndc9	Erlin2	Phax	Maml3	Tars	Gpr137b-ps
Mmp19	Gm49553	Lrp5	Swi5	Lonrf1	Dclre1c	Ddr1
Itga5	Bcor	Wdfy3	Parp8	E2f2	Ube2n	Plxnd1
Cst3	Cand2	E230029C05Rik	Dcp2	Igf1r	Jpt2	H2bu1-ps
Sema6d	Lnx2	App	Nucks1	Gm26566	Ptges3-ps	Trim2
Jup	Gm12462	Scarb2	Gfpt1	Lrp8	Mrpl13	Gm6377
Stard9	4930517J16Rik	Ncoa4	Gm6682	Csf3r	Pphln1	Skil
Rtn1	Gm34006	Camk1	Nup155	Itgb2l	Cops2	Usp37
Tbxas1	Gm44746	Mapk3	Vrk2	Cebpe	Ivns1abp	Map3k12
Erlin2	Gm38365	Gm9025	Slc35a3	Padi4	Atp5c1	Tap1
Hk3	Gm44888	Clcn7	Gm49336	Ngp	Psmd14	Slamf7
Tmem51	AC154542.1	Vps9d1	Slc25a17	Lcn2	Pclaf	Rnase6
Gm44860	Gm43499	Trim3	Lin7c	S100a9	Ppan	Cd74
Lfng	Gm20696	Mrpl12	Alg10b	Mmp8	Oas3	Adgra2
Mrc1	Gm11400	Aldh16a1	Rap1a	Camp	Tacc2	Hsp90aa1
Frmd4b	Gm16316	Rnase4	Stil	Rab44	Eif1ax	Sh3rf1
Tgfbi	Rhoh	Tlr8	Prpf40a	Hp	Aurkb	H2-Ab1
Prkar2a	Foxk1	Cd63	Caprin1	Cd177	Prc1	Krr1
Itgam	Nsd3	Eef2k	Rp2	F5	Oasl2	Arfip1
Slc6a6	Gm8369	Tfec	Tbc1d31	Itga2b	Set	Mbnl2
Lap3	Adamts6	Adgre1	Cdc42	Junb	Oxct1	Gm49599
Hpcal1	Tbxa2r	Ankrd13b	Eif3e	Pram1	Poldip2	Wdfy4
Sh3pxd2b	Fcer2a	Abcg2	Sumo2	Megf9	Rmdn3	Ly75
Dhrs3	Scml4	Pgm2l1	Slc39a6	Nfe2	Gm11560	Nfatc2
Hck	Bach2	Apoc1	Poglut1	Pi16	Pex13	Taf13
Tpi1	Satb1	B3galnt1	Atp6v0a2	Ace	Mpi	H2-Aa
Spi1	Tmem163	Fpr2	Eef1b2	Cd93	Cox6b1	Top1
Pik3cb	Bcr	Noct	Snu13	Ptpre	Sgcb	9330020H09Rik
Ppfia4	Fam122a	Glb1	2610001J05Rik	Tmem26	Rtn3	C430019N01Rik
Abhd4	Slamf1	Zfyve9	Calm1	Pink1	Usp1	Tox4
Anpep	Glcci1	Arhgap10	Tmem50b	Ighv14-4	Gm7390	Odc1
Tnfrsf11a	Neil1	Ogfrl1	Chml	Zfpm1	Stub1	Bri3bp
Dock7	Sh2d2a	Wdr34	Dnd1	Hk1	Sptlc2	Psmb8
Pdgfb	Zfp831	Adam9	Actr3-ps	Ighv2-9-1	Park7	Dpy19l3
Cdk14	Arid5a	Mlkl	Actg1	Slc43a1	Morf4l1-ps1	Irf8
Mafb	Ffar1	Lilra5	Alms1	Dab2ip	Gbp8	Mtch2
Lifr	Rftn1	Wwp1	Skap2	Crlf2	Tmem87b	Antxr2
Cd300a	Map3k14	Scamp1	Chchd4	Tspan15	Bzw2	Gmfb
Creg1	Kdm5b	Gas6	H2az1	Cplx2	Agrn	Gm43361
Hmox1	Dennd5b	F13a1	Fancd2	Rhob	Wdr5	Gm43360
Bag3	5730488B01Rik	Gm5150	Gm8399	Klf9	Eif2b1	Mapk1ip1l
Arhgap39	C230085N15Rik	Ppp1r9a	Pak1	Ell	Spns1	Col23a1
Tifab	Gm11346	Klra2	Ptgis	Cited2	Snx5	Psmb9
Acvrl1	Aff3	Ctsl	Padi2	Irf2bp2	Hsbp1	Txnl4a
Gusb	Mctp2	Itsn1	Ifi205	Tspan14	Usp21	H2-DMa
Rap2a	Prkce	C5ar1	Tex14	Fosl2	BC005537	Sla
Pld4	Gm1043	Mrc1	Bcl2l14	Necap2	Selenos	Prdx6
Ifngr2	Il4i1	Aoah	Ccdc102a	Rnf11	Ccr1	Rps6ka1
Ctsd	Slain1	Cpq	Gm14636	Pfkm	Srgap2	Asl
Gm8203	Szt2	Ccl24	Sigmar1	Rras	Srsf9	Plekho1
Grk3	Ripor2	Cmklr1	Slamf8	Ncoa4-ps	Rnf13	Gm8566
Atox1	Fcmr	Plod1	Errfi1	Grina	Mmd	Atp6v1d
Nlrp1b	Cpm	Bag1	Zmynd15	Tpra1	Gm5641	Plekhb2
Leprot	Col10a1	Hilpda	Tlr12	Inf2	Chmp5	Dennd2a
B4galt6	Ralgps1	P2rx7	Hk2	Gtf2ird1	Gm4895	Lacc1
Nckap5l	Traf2	Pgd	B230354K17Rik	Arhgap23	Rdx	Nckipsd
Lcp2	Auh	Galc	Slc33a1	Zfp703	Dek	Parvg
Gsto1	Dgkd	Fmn1	Ptprs	Metrnl	Vps13c	Mapre1
Smad1	Prag1	Dram1	Eif1a	Ube2l6	Acad8	Ppfia4
Il13ra1	Cog8	Ninj1	Atxn10	Slc48a1	Dram2	Slc23a2
Arpc2	Mus81	Dab2	Gnb4	Slc2a8	Snrpd3	Lrrk1
Net1	Wrap73	Hpgd	Crybg3	Tmem86a	Ppp1r8	Ift122
Parvb	Dock9	Gm19680	Nrg2	Ddit4	Fbxw17	Rab11fip4
Zfp710	Pdcd11	Ifih1	Als2cl	Arap3	Acadm	Osbpl3
Zbtb34	Syvn1	Slc29a1	Oasl1	Gpx1	Inppl1	Anxa6
Lmna	Sidt1	Clec4a1	Plekhg5	Flot1	Gm10232	Slc35a5
Acp2	Dus2	Ifitm2	Ppt1	Atp7b	Gtf2h1	9830144P21Rik
Lgals1	Rras2	Rab3il1	Cdk14	Tmem65	Prmt1	Arhgef17
Csnk1e	Zdhhc18	Plxnb2	Pcdh7	Slc41a3	Ncl	Mycl
Siglec1	Dnah8	Arhgef10l	Cpne3	Alox5	Uqcr10	Kctd17
Cyp27a1	Cds2	St7	Slc5a3	Kcna2	Ak6	Jag2
Abcg1	Zxda	Raph1	Api5	Runx2	Gm5837	Itga1
Adap2	Klhl12	Nadk2	Calm2	Gm10252	Acadsb	Naaa
Prkar2b	Cdc25b	Tfap4	M6pr	Plcl1	Psmb2	Gm1965
Tyrobp	Zfp646	Cdca3	Soat1	Il3ra	Kmt5a	Plxdc1
Slk	Crtc1	Lrp6	Pomp	Ube2o	Wdr62	Kif5a
Fuca2	Nudcd3	Casp3	Dynlt1-ps1	Ifitm6	Vps41	Tep1
Slc45a3	Abhd17b	Tfe3	Acadl	Pygl	Mrps21	Tlr11
Cyb5r1	E130308A19Rik	Rasa4	Slc39a10	Sphk1	Fcho2	Ccser1
Cmtm3	Dtnb	Nfix	Irak4	Adgrg6	Vps29	Acot7
Akt1	Grk6	Tkt	Coa5	Sox6	Orc2	Abcc1
Lrp1	Ptp4a3	Kank2	Fam221b	Cish	Caml	Itpripl1
Stard8	Zbtb2	Slc7a2	Tsta3	Slpi	Cpsf4	Arhgap5
Bmpr2	Gpd1l	Clec4a2	mt-Rnr2	Retnlg	Ddi2	Pmaip1
Lmbrd2	Pxk	C3ar1	Tpt1-ps3	Crispld2	Pabpc1	Tnni2
Tlr13	Ets1	Tnfsf13	Sgk3	Mmp9	Impad1	Arf3
Klf10	Gm50230	Mfsd11	Gm44751	Paqr9	Cmpk1	Fndc7
Pirb	Nlrc3	Vapb	Actr3	Agap1	Gpalpp1	Fam149a
Tiam1	Ighv1-53	Pald1	Ranbp2	Dmtn	Pno1	Ppp2ca
Rps6kc1	Lck	Pofut2	Eif4b	Epb42	Gfm1	Fgl2
Slc12a7	Sfi1	Atp6ap2	Hax1	Ccdc148	Ybx1-ps2	Met
Atp1b3	Tkfc	Gsto1	Mtpn	Hbb-bs	Hmmr	Dkk3
Lacc1	Ttpal	Atpif1	Morc2a	Adamdec1	Sec61b	Fnbp1l
Slc39a1	Tead2	Akap1	Efr3a	Sptb	Tmem258	Laptm4b
Pde1b	Tspan32	Gins2	Prkag2	Spta1	Samd8	Rbpj
Ap2a2	Cxcr5	Ndufb8	Pon3	Hemgn	Serpina3f	Timeless
Plin2	Swap70	Arf1	Gsdmd	Ptprm	Tmem147	Sh3tc1
Fes	Zscan20	Prelid1	Ik	Epb41l3	Serinc1	Ass1
Litaf	Avpr2	Elovl1	Vipas39	Gata2	Vcp	Gm5424
Fzd7	Mypopos	A430005L14Rik	Tmco1	C530008M17Rik	Atp5g1	Pfkp
Igsf8	Gdpgp1	Gm10698	Gm12346	Hs3st2	Diaph2	Fam83h
Pcyox1	Tgif2	Atp6v1b2	Nckap1l	Kel	Uchl5	Tvp23a
Frmd4a	2610035D17Rik	Sbf2	Lcp1	Gata1	Kif4	H2-DMb1
Hpgds	Tctn1	Etfb	Gng10	Lama5	Nudcd2	Adgrg5
Bach1	Panx1	Mcfd2	Tet2	Tjp1	Grsf1	Dpysl2
Deptor	Nfkb2	Psmc1	Hepacam2	Zfp36	Ube2q2	Farp2
Slc8b1	Mypop	0610010F05Rik	Atad2	Asprv1	Stoml2	Glce
Npc2	Gm17552	Nfe2l2	Clic4	Tfr2	Polr2e	Gramd2
Slco2b1	Ccr7	Akr1a1	Fnbp1	Samd14	Nisch	Clec9a
Erf	4930523C07Rik	9530068E07Rik	Ap3m1	Cited4	Nle1	D630045J12Rik
Plau	Prob1	Ehd4	Ppm1m	Klf1	Ubqln4	Ccl22
Otulinl	Nfkbid	Sgpl1	Ccdc134	Gm47766	Ebna1bp2	Gpr141b
Ftl1	Cecr2	Aco1	Cers5	Abcg4	Mpp1	Arsb
Synj1	Hvcn1	Urm1	Evi2a	Ighg1	Mdh2	Ocstamp
Taldo1	Id3	Nme4	Gpr108	Fhdc1	Slc16a7	1700025G04Rik
Atf3	Ccdc88c	Fez2	Gng2	Rhd	Nus1	Ccnd1
Sulf2	Arhgef18	Tmed3	Cd80	Ank1	Nolc1	Clec1a
Rab3il1	Apeh	Wdr41	Pld4	Btnl10	Glg1	Naalad2
Rab7b	Ccm2	Rap2b	Brk1	Tal1	Cox8a	Xcr1
Abhd12	Igkv6-17	Scamp2	Ifnar1	Ermap	Rasa1	Flt3
Trpv4	Tecpr1	Tbcb	Twf2	Socs2	Mrpl23-ps1	Ppfibp1
Mgat4b	Hdac7	Ctsz	Zdhhc23	Cldn13	Tnpo2	Serpinb9
Pparg	Fbxo46	Itgb1	Tor1b	Fn1	Sdc4	Nek6
Adam15	Sbk1	Atp6v1g1	Gm4202	Ces2g	Rnf2	Serpinb6b
C1qc	Igkv3-5	Ap2m1	Cd99l2	Aqp1	Dlat	Me2
Rac1	Armcx2	Trim41	Sri	Gfi1b	Anp32b	Man1b1
Lrp5	Pex11g	Ripk1	Anxa7	Car1	Srm	Ahsa1
P2rx7	Zfp526	Laptm4a	Gm6201	Pklr	Asns	Pcbp2
Slc9a9	Atg4d	Snap23	Scd2	Add2	Irf7	Nf1
Pstpip2	4921514A10Rik	Txnrd1	Gm43323	Car2	Gm10819	Glrx
Tspan33	Mthfsd	Ncln	Gm43775	Abcd2	Map3k20	Cpped1
Rasa4	Ptger1	Col11a2	Tjp2	Emilin1	Ccnb2	Rbpj-ps3
Csf2ra	Tbc1d17	Ccdc34	Hspe1	Prg4	Cnpy2	Ubash3b
Rcbtb2	Gm10676	Tcirg1	Uggt1	Podxl	Marchf5	Syngr2
Ank2	Cdyl2	Atg4c	Mtmr4	Atp2b4	Rexo2	Slc20a1
Mical2	Ddx54	Nectin2		Rcn3	Dmac1	Sh3bp1
Tspo	Fancc	Bsg		Fcna	Zswim6	Slco3a1
Rnf180	Ahdc1	Src		Epas1	Slc19a1	Sema4a
Trpm2	Mtss1	Atp6v0d1		Dmpk	Ruvbl2	Vim
Entpd1	Irf2bpl	Txndc17		Mfsd2b	Syne2	Tbc1d8
Hip1	H2-Q10	Rab29		Tmcc2	Ccdc22	Arpc4
Elmo2	Abhd2	Uqcrq		Dlc1	Gtf2i	Fuca2
App	Akna	Stard3		Elane	Suv39h1	Shtn1
Basp1	Syne3	Ech1		Mpo	Psmd12	Agl
Sbf2	Cyfip2	Tmem106c		Prtn3	Etfa	Anpep
Hsd17b12	Kif21b	Gnb1		Erfe	Idh3a	Dnajb14
Enpp4	Agap2	Tfg		Wwc2	Utp4	Net1
Gpr35	Sptbn1	Slc39a13		Abcb4	Phb	Tcp11l1
Ctnna1	Dnajb5	Qdpr		Tns1	Prmt5	Rtl8a
Fam129a	Itprip	Snrpb		Myo10	Akr1e1	Slc25a24
Olfm1	Armcx5	Eci2		Hba-a2	Pebp1	Mical2
Mthfr	Iqsec1	Rrbp1		Slc4a1	Acly	Fnip2
Dclre1a	Mgat1	Sh3glb1		Hba-a1	Ndufs8	Itprid2
Fcer1g	Calhm2	Hagh		Hbb-bt	Banf1	Klf10
Dusp3	Cacfd1	Bnip2		Fgr	Ugp2	Alox5ap
Gabarapl1	Sema4d	Slc36a4		Alas2	Prodh	Itm2c
Rab43	Wdr20	Plod3		Crip2	Rtp4	Gpr35
Csf2rb2	Gem	Ndfip1		Kcnj9	Xpot	Nckap5l
Psap	Rps27	Hs1bp3		Kcnj10	Nsun2	Csrp1
Cd36	Pag1	Pon2		Ston1	Kpnb1	Cbr3
Lgals3	Chst15	Golim4		Gm14548	Ddb1	Fzd7
Ddit4	Csrnp1	Adcy9		Bri3	Hspd1	Zfp366
Wdfy3	Zfp746	Sat1		Slc49a4	Ak2	Atp8b4
Shtn1	Tfeb	Rbm3-ps		Mocs1	Canx	Ctnnbip1
E230029C05Rik	Kdm4b	Sppl2b		Sorbs3	Morf4l2	Tor1a
Ifitm2	Rnf41	Kmt5c		B430305J03Rik	Hspa9	Heatr5a
Mpeg1	Fli1	Mthfd1		Pfkfb4	Atp5b	Vav3
Ltbr	Arhgef3	Smagp		Gstm1	Cox5a	Ankrd50
Gdpd5	Pkig	Por		Vopp1	Pa2g4	Tmbim1
Pdxk	Tle4	Gaa		Urod	Slc25a5	Ctnna1
Fmnl2	Stim1	Man2b2		Cpox	Ipo4	Disc1
Trim47	Ube2h	Cdk2ap2		Gm5884	Ppil1	Cxcl16
Tubb2a	Ppm1d	Zfp90		Crat	Ide	B4galt4
Khk	Tnrc6c	Manbal		Kcnj16	Cdca7	Lmna
Alpk1	Trib2	Ocrl		Rims3	Idh2	Txndc15
Gltp	Ighv1-64	Selenbp1		F2r	Mcc	Gpr157
Fcgr3	Igkv8-21	Slc25a51		Cd300ld	Abhd11	Dna2
Alox5ap	Cbx7	Ifrd2		Cxcl2	G3bp1	Afdn
Sema4a	Med13l	Ppp2cb		B430306N03Rik	Eif2a	Itgav
Stom	Sfn	Appl2		Pilrb2	Rpl10-ps3	Prkx
Slc7a8	Ighv1-26	Eri3		Pld3	Tma7	Gm37420
Arl4c	Bicra	Rnf130		Epor	Polr1d	Ppp1r15b
Slc11a1	Crebzf	H2aj		Gm15922	Rsl24d1	Prkch
Tsc22d1	Bcl9l	Rnf103		Pira2	Rrp1b	Trib1
Timd4	Fam43a	Plbd2		Adgrg1	Mrpl50	Rbm47
Dhrs1	Cbx4	Zeb2os		Hmbs	Ecd	Wnk1
Itgb1	Igkv14-111	Acot1		Thbs1	Slc25a4	2900097C17Rik
Cd5l	Gipc3	3110082I17Rik		Ston2	Gm6457	Ndrg1
Heatr5a	Tbcel	Ppp1r14b		C1qtnf12	Btf3	Ywhaz
Rab32	Zfp574	Agtrap		Aatk	Gm9118	Atp6v0e
Zfp366	Rnf144a	Naglu		Colec12	Psma2	Golph3
Flot1	Il21r	Pla2g7		Nr1d1	Heatr3	Jaml
Trf	Stk11ip	Dok2		Itgad	Npm1	Zfp422
Dstn	Ighg2b	1700037H04Rik		Gdf15	Otud6b	Sgsm3
Dock5	Sorbs1	Prune2		Lyz1	Oas1a	Polr1a
Jdp2	Akap12	Mvb12b		Cd163	Rsl1d1	Mfsd14a
Map2k3	Igkv6-25	Slit1		Vamp5	Cox7b	Tlr3
Cdc42ep4	Nxpe2	Tnfrsf1b		Mospd3	Nutf2-ps1	Extl3
Pld2	Cstf2t	C1qc		4931431B13Rik	Nudc-ps1	Tmem230
Arhgap18	Adora2a	Gab1		Cdr2	Pdk1	Lpar6
Ctnnd1	Rtl6	Trf		6430548M08Rik	Eno1b	Slc25a12
Ralb	Fry	Skp2		Hbegf	Arl1	BC028528
Dock4	Xylt1	Fpr1		Minpp1	Mrpl42	Kidins220
Cd14	Sec22c	Itga9		Pltp	Gm10131	Gm6169
Twf1	Lats2	Thra		C5ar2	2610507B11Rik	Ndufa6
Fam234b	Pcif1	Selenon		Atp1b2	Eif1ad	Cep152
Vcam1	Sorl1	Samd4		Wfdc17	Ola1	Mllt11
Ifngr1	Zfp319	Itgb5		Hpn	Prkci	Serf2
Adam8	Pias4	Maf		Cela1	Naa20	Cxcr3
Efhd2	Ocel1	Igf1		Ptgs1	Eif3j2	Got2-ps1
Naaa	Mpnd	Comt		Scn1b	Spcs2	Got2
Slc8a1	Spns2	Ptafr		Gda	Dld	Riox1
Epb41l1	Igkv9-120	Fblim1		Fam219a	Nop58	B930036N10Rik
Rxra	Ighg3	Mertk		Timp2	Gm9531	Tgfb3
Pkdcc	Fuz	Gna12		Mras	Gm5913	Irf5
Clec7a	Gm36955	Smox		Lrp12	Pkmyt1	Tbc1d9
Soga1	Chst10	Ier3		Ccl6	Ap4m1	Gdap2
Gpx1	Gm43388	Slco2b1		Ecm1	Trap1	Capn2
Cd44	Igkv2-137	Gpd1		Eva1b	Micos10	Rnd3
Palld	Ighv1-9	Hdgf		Vat1	Hadhb-ps	Inpp4a
Rnf150	Mapk12	Cd14		Pdgfc	Zwilch	Rasgrp4
Pea15a	Glyctk	Sema6d		Cd5l	Smc2	Plp2
Rab11fip5	Il27ra	Gm21370		Tgm1	Clns1a	Pfkfb3
Hexa	Lrrc61	Itgam		Ear2	Rpf2	Lmf2
Nadk	Osbpl7	Ttyh2		Fth1	Gm16580	Nfam1
Tcf7l2	H4c9	P2ry13		Gclm	Tgs1	Plin3
Mmp14	Nacad	Acp2		Erbb2	Smyd5	Camk1d
Clec1b	Prr7	Cd68		Adrb1	Slc39a14	Pak4
Itm2c	Shank1	Zfp768		Tnfsf12	Ctc1	Glipr1
Lpl	B3gnt8	Reep5		Hmox1	Alg8	Plbd1
Tnfrsf21	Lrrc29	Glns-ps1		Fech	Nepro	Rtl8b
Fam129b	Rfx1	Glul		Ttyh3	Ndc1	5930403N24Rik
Cebpa	Jrk	Rab11fip5		Tgfb1	Gbp6	Asap1
Il6ra	Tspan18	Adap2		Lilr4b	Dnajc13	Sesn2
Marveld1	Gm45548	Vcam1		Hcar2	Gbp2	S100a11
St3gal4	Gm44775	Snta1		Apba1	Gm12250	Csgalnact2
Gng12	Psd	Grn		Rusc2	Ipo7	Dusp5
Slc22a17	Gm20342	Tyrobp		Treml4	Cox7c	Ncoa7
Grn	Gm15872	Cd302		Oaf	Gm13461	Ahr
Spint1	F730311O21Rik	Tbxas1		Slc45a3	Manf	Csf2rb
Aldh9a1	Hif1an	Clec7a		Abl1	Mif	Ucp2
Tnfrsf1a	Eme2	Fcgr4		Gfra2	Rcn1	Slc35e4
Cxcl16	Cacna1i	Trim47		Tusc1	Calhm6	Unc13a
Rassf4	Gm15408	Itm2b		Bahcc1	Psat1	Gm26616
Cttnbp2nl	Gm15411	Dhrs3		Pirb	Impdh2-ps	Map3k6
Fxyd5	Gm45515	Tmem14c		Lpin1	Paics	Cdc42ep4
Nlrp3	Chad	Fndc3b		Abcc3	Satb2	Epb41l1
Anxa5	Clec2d	Renbp		Fam174a	Ms4a6b	Cystm1
Phactr2	Slc26a10	Fabp5		Tnfsfm13	Tomm5	2900026A02Rik
Rab31	5430405H02Rik	Cebpd		Plekhm2	Mtap	Nav1
Cyth3	Zhx3	Daglb		Ftl1	Oas2	Fgfr1
Naga	Gm23547	Chmp4b		Fabp4	Eif2ak2	Arhgap32
Cd86	Hmces	Msrb1		Clip1	Tlr4	Furin
Cyb5a	Tmem86b	Sema6b		Ampd3	Rnf7	1700023B13Rik
Iqgap2	Rpl9	Samd1		Camkk1	Pdk3	Gm35853
Ifnar2	Tango6	Tnfrsf14		Epn1	Fkbp9	Tprn
Gab2	Atrip	Gm4617		Rell1	Aldh1l1	Fbxo10
Ptms	Dnah17	Rab5c		Dgki	C4b	Tmem140
Arhgap5	Scarna13	Klhl5		Nos1ap	Cp	Sik1
Ddhd1	Pold1	Dip2c		Mark4	Tlr5	Tap2
Cd68	Slc41a2	0610012G03Rik		Pla2g12a	Igfbp4	Dhx35
Pid1	Rbm4	Taf11		Ulk1	Pyroxd2	Phf11a
Spire1	D7Bwg0826e	Gnb2		Atg9a	Pde7b	Nit1
Ctsb	Gtf2ird2	Cd200r1		Gm10182	Ophn1	A930033H14Rik
Tuba1c	Nudt15	Card19		Gpx4-ps2	Plcb3	Tnf
Nav1	Gm21992	Ncstn		Glrx5	Cabp4	Tiparp
Mfsd1	Gm43737	Neu1		Impdh1	C1ra	Gm48065
Acsl4	Cmtr1	Il11ra1		Lpcat2	Rps4l	Sft2d2
Camk1d	Pqlc2	Gm49388		Vegfb	Slc31a1	Ptp4a1
Gnaq	Gm25395	Atp6v0c-ps2		Ap2a1	Thyn1	Pde12
Ptprs	Rbm4b	Pomk		Adcy3	Vcp-rs	Gm45222
Smyd2	Akap8l	Tpcn2		Snx18	Hprt	Gm45223
Cpd	Pank4	Nod1		Gm9800	Shmt2	Slc25a20
Atp6ap2	Sh2b1	Iqsec2		Blvrb	Nop16	Zfp282
Cd33	Cib1	Hlx		Atp1a3	Tacc3	Fem1c
Naip6	Xrcc1	Mtus1		Sirpb1b	Spag5	Pygo2
Csf2rb	Nedd4	Rsad2		Dmxl2	Nampt	Vhl
Arrb2	Rac2	Arhgap19		Nucb1	Pus10	Stk35
Sh3bgrl	Ube2r2	Tmem132a		Pim3	Pdia6	Zfp655
C3ar1	Tpst2	Tmtc1		Rnf149	Hspd1-ps3	Flnb
Spred1	Inpp5k	Anks1		Lrp1	Mfap3	Gm44423
Ctsz	Fam53a	Usp12		Atp13a2	Cct6a	Gcsam
Gm5431	Mau2	Arrb2		Lrp4	Ahcy	8030456M14Rik
Ccnd1	Clasrp	Blvra		Slc16a9	Dhx40	Itga3
Rab5if	Mapk8ip3	Fyb		Nceh1	Gm25939	Gm26628
Itgb2	Polg	Nr1h3		Cd300c2	Top2a	Eif2b2
Rrm2	Dnajc9	Serpinb6a		Cdkn2a	Hyou1	Trerf1
Etv5	Ddx55	Csf1r		Ipmk	Kif2c	Gm29438
Rbpj-ps3	Atg4b	Tspan4		Slc40a1	Stmn1	Gm37820
Cfb	Wrnip1	Lgals3bp		Ccr3	Anln	Atf3
Gm6560	Retreg3	Xdh		Man1c1	Dnmt3a	Garnl3
Eif4e3	Tigd2	Selenop		Ctsd	Kif11	Trio
Palm	Araf	Igsf6		Slc43a2	Atp1b3	Card10
Cebpd	Vrk3	Kifc3		Hap1	Gm1848	Homer2
Vps26b	Ago1	C1qb		Fam20c	Cxcl10	Tmem198b
Gsdme	Pold4	Scamp5		Gsr	Cd4	Cgnl1
Pgam1-ps2	Smap2	Ccl9		Gpnmb	Iigp1	Dapk1
Sumf1	Slc2a3	Angptl4		Sash1	Onecut2	Gm34455
Ttll12	Sema4b	Tent5a		Hgsnat	Notch3	Vipr1
Ifi211	Ctps2	Marchf8		Lpl	Map1b	Zbtb42
Mapre2	Susd1	Tmem106a		Arg1	Gm12840	Sall2
Lilr4b	Trim56	Slc13a3		Gm38317	Pla2g2d	Galnt10
Gm10134	Rbm33	Fsd2		Siglec1	Cxcl9	Zfand2a
Qk	Zfp36l1	Mgst1		Lilrb4a	Arc	2510009E07Rik
Aldh3b1	Cyp4f18	Lgmn		Sirpb1c	Creld2	Cass4
Limk1	Capg	Rin2		Lyz2	Bmpr1a	Adam23
Grina	Rps6kb2	Cttn		Tcn2	Ccdc85c	Trim36
Tgm2	Nprl3	Cables1		Apoc2	Il12rb1	Wdr91
Fth1	Irak3	Idh1		C1qa	Kitl	Slamf9
Pkm	Mapk11	Tmem37		Eng	Ctnnb1	Rps6ka2
Egr1	Arhgef1	Fcgr3		Cd300ld3	Pop1	Arhgef40
Sdf2l1	Acd	Ssbp4		Gm9774	Cfb	Rtl5
Abr	Carns1	Ggt5		Gm49339	Cox4i1	Fam131a
Xdh	Mif4gd	Ksr2		Cfp	Pgap2	Snx21
Adssl1	Phf21a	Rgl1		Pnpla2	Ccl5	Gm17055
Nfam1	Lbr	Slc12a4		Col14a1	Kdelr2	Hyal1
Tifa	Il17ra	Prdx2		Nuak1	Gm49759	Agpat4
Ccr1	Brd3	Cd300lb		Gm15635	Erlin1	Gcnt2
Pbx1	Ankrd28	Anxa3		Stab2	Ampd2	Ctnnd2
Pnp	Kmt2b	Lair1		Slc15a3	Slc35b1	Il1r2
Rbm47	Chsy1	Slc16a10		Aplp2	Atp5pb	Vwf
Klhl9	Snx30	Rab20		Ctsb	Fkbp4	Ifrd1
Impact	Mepce	Paox		Ubtd1	Gm21399	Gm29340
Lyz2	Tpst1	Lamp1		Pla2g15	Dhx58	Alcam
Zfp219	Slx4	Sh3bgrl2		Tbc1d2b	Manba	Gm36638
Myl12a	Gtdc1	Nfia		Septin8	Dlgap5	Aldoc
Cdkn1a	Dcaf1	Fgd4		Sort1	Selenof	Inpp5d
Spg21	Kmt5b	Zfp704		Sqor	Anp32e	Shisa7
Eepd1	Mxd4	Rasal2		Vsir	Aco2	Itgb7
Capza2	Kctd3	Prdx5		Axl	Ndufs2	F830208F22Rik
Marcks	Mindy2	Stk39		Os9	Glod4	Gpr31c
Slc16a3	Ctcf	Pkp4		Sirpb1a	Psma5	Itgae
Rhobtb1	Pwwp2a	Btbd11		Arsg	Eif4a-ps4	Gsn
Hk2	Ice1	Msr1		Cd300e	AW112010	Gm15889
Rasgrp4	Cdk5rap2	Adgrl3		Cebpb	Nop2	Lekr1
Glud1	Chd3	Mrap		Nxpe5	Pgk1-rs7	Gm42941
Ripk1	Jak1	Crtap		Cdh1	Gm5537	Cyren
F630028O10Rik	Zcchc2	Tpp1		Clec4n	Atp5a1	4931431C16Rik
Rapgef2	Herc4	Nudt9		Hebp1	Prdx1	Gm43403
Aph1a	Pten	Slc36a1		Adipor1	Isyna1	Kcnh3
Rnf149	Nrm	Ctsa		Hs6st1	Ipo5	Wdr95
Sema4c	Snora73b	Abcg3		Ms4a7	Tnfaip1	Emp2
Txn1	Gm12258	Abcc5		Sirpa	Atp5o	Pde6h
Slc7a7	Snord17	Uqcr11		Adgre4	Cenpf	Gm43121
Mib1	Ighv1-80	Smim13		Mafb	Ywhae	Gm44013
Mapkapk2	Kcnc3	Tfrc		Ltbp3	Naa50	Sspo
P4hb	Stac2	Cln8		Stab1	Cox7a2	Gm37168
Ctsc	Cd40	Ybx3		Apoe	Pycrl	Gm44851
Nars	Pigo	Zeb2		Ccl3	Arhgap12	Fam71a
Apoe	Kcnk5	Myo7a		Ccr2	Mesd	A730081D07Rik
Snx10	Rasal1	AC159819.1		Spic	Gm9892	Maff
Acsl5	Bbip1	Osbpl11		Gm7694	Spcs1	Gm45266
Etv6	Snhg12	Ptov1		Emilin2	Dnajc3	Ppm1j
Pik3r6	Tmco4	Iffo2		Mefv	Gm5436	Gpr68
Mxi1	Fam120c	Dnase2a		Prxl2b	Snrpd1	Epha2
Spred2	Ints8			Gpx3	Ccr5	Cyp2s1
Pip4k2a	Smarcb1			Galnt3	Gm12669	Neurl1b
Med22	D11Wsu47e			Tmem104	Bub1	Septin3
Trib1	Parp1			Mpzl1	Pgk1	Gm15964
Vwa5a	Lpar2			Glis3	Mis18bp1	Gm5464
Vav3	Smpd3			Smpdl3a	Psma4	Srgap3
Uck2	Pcsk7			Pilrb1	Cenpe	Gm17056
Tmsb4x	AU022252			Siglece	Knstrn	Tpm2
Hipk2	Hdhd5			Pilra	Mrps27	4930578M01Rik
Itm2b	Gga3			Rilpl1	Ppme1	Gm17034
Rragc	Arhgap17			Ms4a14	Magt1	Sema4f
Gga1	Mon1b			Slc45a4	Vps35	Gm49463
Ebi3	Rpsa-ps7			Tom1	1600014C10Rik	Gm36486
Emc7	B4galnt1			E230013L22Rik	Erh	Tmco3
Ubash3b	Il2rg			Nkiras2	Cdca7l	Gm36723
Msrb1	Uba7			Gm49909	Samm50	Cldn1
Dusp5	Icam2			Ubc	Kif15	Dnajc28
Cln6	Rps15			Dennd5a	AI662270	Gm9530
Unc119	Pigv			Gm12184	Ccnb1	Mansc1
Ptger2	Ppp1r13b			Bnip3l-ps	Gspt1	Gm42918
Nptn	Pwwp3a			Golm1	AI506816	Gm16201
Lgals3bp	Tchp			Kctd6	Ticam2	Gm5475
Gm4798	Rhbdd2			Sord	C1qbp	Rab11fip1
Glrx	Snora73a			Fcgr2b	Larp1	Tspan9
Gramd1b	Nup160			Gm14303	Bend4	Pianp
Ccdc88b	Galnt11			Ubb	Prdx4	Gm47863
Tbc1d9	Miga1			Mrpl52	Cers6	Tmem184b
Coro1c	Gm15356			Rab12	Fam135a	Rtn2
Cdc42bpb	N4bp2l2			Marcks	Slfn4	Slc52a3
Mtmr6	Wdr44			Ssh3	Incenp	Glis2
	Birc2			Reep3	Nab2	Dusp18
	Kynu			Rnf166	Gpm6b	Gtf3c5
	Epm2aip1			Pnpo	Lhpp	2010016I18Rik
	Rpgrip1			Ccne1	Irgm2	9930022D16Rik
	Gramd3			Ubac1	Nme2	Dgkg
	Phf19			Usp54	Ran	A630001O12Rik
	Kmo			Lamtor4	Kars	4921531C22Rik
	Thada			Gm7367	Zfp951	Gm37347
	S100pbp			Tmem259	Cltc	Anxa11os
	Arfrp1			Mapre3	Slc15a2	A330009N23Rik
	Prkdc			Clstn1	Gm10184	Gm17971
	Ly6a			H3f3a-ps2	C230062I16Rik	Gm42868
	Zbtb20			mt-Nd6	Nhp2	Gm4430
	Mbd4			Nrip1	Umps	Gm38140
	Txndc16			Znrf1	Gm38357	Neat1
	Cyld			Ubald2	Lman1	Tssk6
	Bhlhe41			Cpd	Rrm1	Nabp1
	Eppk1			Tmem63a	Fbl-ps2	Gm18422
	Sema5a			Galnt6	Kif20a	Gnao1
	St14			Smap1	Cenpv	E330020D12Rik
	A530032D15Rik			Nudt4	Prkcsh	Ryr1
	Sp110			Ranbp10	Mfsd1	Lpcat4
	Lrrn3			Mns1	Atp5g3	Kit
	Fancm			Mbd6	Psmb6	Lsr
	Mgat4a			Usf2	Clcn5	Sh3bp4
	Phip			Gm10156	Cdca8	Naga
	BE692007			Kif13a	Tpd52	Slc9a3r2
	Inpp4b			AB124611	Gm4735	Fzd1
	Trim11			Ralgds	Ydjc	Fkbp1b
	Rgs14			Akt1s1	Qprt	Lpar5
	Bend5			Mcrip1	Pgam1-ps2	Ahnak
	Gm30211			Rnasel	Ripk3	Rtn1
	Coq8a			Drap1	Gpt2	Nectin1
	Pde4d			Tm7sf3	P4ha1	Klk8
	Snn			Ppp1r12c	Cdk1	Krt18
	Cd19			Bin2	Txn1	Notch4
	Tbc1d10c			Gatad1	Lap3	1700009J07Rik
	Scd1			Dusp6	Slc35g1	Kif1a
	Sash3			Tgfbr1	Eif3g	Lrrc3
	Rasal3			Akirin1	Hmgcl	Vwa1
	Cd79b			Atp6v0a1	Vps26a	Dbn1
	Gm5281			Ulk2	Fam162a	Gpr4
	Pglyrp2			B4galt1	Nbn	Gfod1
	Grap			Cdc42bpg	Sdhb	A930006K02Rik
	Gm20559			Dennd1a	Gm9816	Abcc4
	Gm4759			Mgat5	Psmc5	Igsf9
	Pou2af1			Slc12a2	Rmnd5a	Fndc5
	Gimap5			H2ac19	Sdhd	Avil
	Carmil2			Klf4	Senp3	Htr7
	Tmbim4			Arrdc3	Ctsc	Cacnb3
	Bcl7a			Cd82	Ppib	Strip2
	Slc44a2			Ltb4r1	Calu	Plce1
	Arhgap45			Anxa1	Tmx1	Wdr86
	Ehd3			Pglyrp1	Ufsp2	Ttc39a
	Sipa1			Bbc3	Thop1	Zbtb46
	Pear1			Mmp25	Tbc1d4	Esyt3
	Rabep2			Rab3d	Mogs	Serpinf1
	Rnf167			Nhsl2	Eno1	Slc27a3
	Cables2			Ier2	Dlg2	Tiam1
	Igkv4-91			Mxd1	Tmem97	Klrg2
	Ell3			Egr2	Vill	Ptrhd1
	Igkv4-70			Gm7292	Ms4a6c	Adcy4
	Fbxl12			Myo1d	Poglut3	P2ry14
	Ighv1-18			Igkv6-20	Tmem176a	Zfp217
	Zcchc18			Trem1	Nfxl1	Shc1
	Igkv1-117			Slc14a1	Tmem176b	Plekha5
	Pced1b			Dmwd	Atp2b1	Irf6
	Edaradd			Isg20	Birc5	Dnase1l3
	Ighm			Ccnd2	Tbc1d16	Cyp8b1
	Siglecg			Cirbp	Gm21188	Myo6
	Fam129c			Dbp	Gm4951	Tjp3
	Ly6d			Tuba4a	Il18	Gm38244
	Fcrla			Zbtb22	1110038B12Rik	Pdlim5
	Acap1				Myh10	Dglucy
	Fcrl1				Pogk	Slc46a3
	Cd37				Jcad	Crip1
	Blk				Smo	Mtmr10
	Gm37943				Tmem229a	Ramp1
	Ralgps2				Abca9	Stx3
	Nemp2				Ifi204	Ckb
	Faah				F830016B08Rik	Avpi1
	Ms4a1				Gm36161	Gm2a
	Zbtb18				Nomo1	Rab43
	Gimap3				Arrdc4	Acvrl1
	Gimap9				Lrrc59	Nol4l
	Fam149b				Cdc37	Plpp1
	Lurap1				Scpep1	Palm
	Arpc5l				Tmed2	Plekho2
	Dgka				Hint1	Klrk1
	Cd79a				Icam1	Myadm
	Srpk3				Eif5a	F2rl2
	Map4k2				Bst2	Slc66a2
	Icosl				Vdac1	Eps8
	Pan2				Gm11223	5031439G07Rik
	Nae1				Gcsh	Pbx1
	Gprasp1				Agpat5	Ptms
	Eml5				Gm10053	Kcnip3
	Rfc2				Slfn5	Zfp516
	Med12				Lamp2	Rab7b
	Hmg20a				Gm7666	9530082P21Rik
	Arhgap4				Gm5560	Dock5
	Rtel1				Zfp658	Itga8
	Xndc1				Ntpcr	Olfm1
	Mphosph9				Slc38a6	Sod1
	Tmem123				Tmem165	Cst3
	Snora74a				Rcc1	Ugt1a7c
	Hdac10				2810025M15Rik	Gm12892
	Dennd6b				Alas1	Havcr2
	Ktn1				Slc16a1	Paqr4
	N4bp2				Dse	Arhgap22
	Sorbs2				Ctbp2	Prr5l
	Inpp5f				Ctsf	Espl1
	Strbp				Fcgr1	Vmp1
	Rabgap1l				Ms4a6d	Cul7
	Rapgef4				Ifitm3	Slc35c2
	Scn4a				C6	Ext1
	Myo1e				Nt5dc2	Kctd12
	Setbp1				Zcchc14	Tnfsf9
	Zfp866				Pld1	9930120I10Rik
	Gm37802				Cx3cr1	Synj2
	Itpr2				Pf4	Ptger4
	Etnk1				Clec4a3	Grasp
	Rasa2				Cluh	Cep170b
	Cobll1				Gpr65	H2bc21
	Bcl2				Timm50	Gm37084
	A930005H10Rik				Cd63-ps	St8sia1
	Smarca2				Gm36079	Fndc4
	Mirt1				Bcat2	Hspa1a
	Sema7a				Tspan3	Gm26885
	Sesn3				Epop	2810013P06Rik
	Tmem243				Sap30	4930517G19Rik
	Arid4b				Slc27a1	Gm49077
	Herc3				Cep290	4833445I07Rik
	Plxnc1				Sdhc	Sipa1l3
	Gimap7				Snx6	Gm49774
	Gimap4				Vkorc1	Gm37472
	Pard3b				Gm7332	Btg2
	Cacna1e				Galnt2l	Zdhhc14
	Nt5e				Abcf2	Hdac4
	Recql5				Phb2	Ccnf
	Kdm2a				Tfdp1	Gm10645
	Ftx				Rab1a	Vcl
	Grpel2				Uhrf1bp1	Bmf
	Bin1				Rpn1	Fbxo32
	Hsh2d				Ssr1	Fgd6
	Cyb561a3				Ldha	Cdc14a
	Gdf11				Pdia5	Tra2b
	Blnk				Ifi211	Sdccag8
	Gimap8				B020010K11Rik	Azin1
	Nxpe3				Pkm	Asap2
	Pik3r4				Il13ra1	Ap1s3
	Carmil1				Gm6560	Dennd1b
	Sp140				Flvcr1	Sub1
	Nid1				Calr	Marchf7
	Ptpn14				Aurka	Dpp4
	Senp7				Tmtc3	Rogdi
	Dhx57				Gatm	Gm44401
	Ell2				Sdf2l1	Gpr137b
	Epc1				Pgam1	Cbfa2t3
	Map4k5				Dnaaf3	Plekhm3
	Sell				Dnajc15	Tatdn1
	Btrc				Bnip3	Acox3
	Traf3				Slc35f5	Lsp1
	Rassf2				Psma5-ps	Nod2
	Nfrkb				Trip6	Epcam
	Ercc6				Tanc1	Ciart
	Zfp68				Rnpep	S100a10
	Gopc				P4hb	Lipe
	Ifi208				Luzp1	Cd9
	Ctso				Cgas	Zfp408
	Zfp275				Mfsd12	Fmo5
	H2-T24				Cdk18	Qsox1
	Gpr174				Atp7a	Gm46620
	S1pr3				Gm5452	Gm5763
	Macf1				Ssr2	Ppfibp2
	Cd274				Hsd17b12
	Dph5				Uck2
	Sypl				Gpi1
	Pde4b				Ascc1
	Tcf4				Txnl1
	Edrf1				Cebpg
	Cep57				Nadk
	Invs				Gusb
	Armt1				Aldh9a1
	Crlf3				Aprt
	Klhl42				Enpp4
	Cipc				Stk3
	Dmtf1				Pdxk
	Zfp280d				Atp8a1
	Sdhaf2				Gpi-ps
	Cdc37l1				Stard3nl
	Sp100				Isoc1
	Phtf2				M6pr-ps
	Hip1r				Eid1
	Dennd11				Phka2
	Fam167a				Dctpp1
	Gpr171				Sestd1
	Acss1				Pnp
	Igkc				Tpi1
	Ighv5-17				Gart
	Rcsd1				Gm7336
	Pim2				Abi2
	Stat4				Uhrf1
	Slc12a6				Wdr55
	Stk26				Arl5a
	Maml2				Dnajb11
	Ppp3cc				Etf1
	Sh3kbp1				Psma7
	Lax1				Esd
	Kmt2e				Nxt2
	Ankrd33b				Rab11a
	Ppm1l				Ywhah
	Ighd				Gmpr2
	Trp53i11				Rbbp8
	Cd55os				Vwa5a
	Fmnl3				Gm5422
	Cmah				Golt1b
	Otud7b				Gm14150
	Card6				Rab8b
	Mzb1				Hdlbp
	Orai2				Amd1
	Mknk2				Psmd1
	Ikzf1				Cnot9
	Serpinb1a				Vdac2
	Tes				Pes1
	Wdr5b				Cd36
	Cnp				Gm13835
	Rfx5				Rala
	Plekha2				Got1
	Patj				Mospd2
	2310043P16Rik				Klhdc10
	Ift140				Capza2
	Coro1a				Cops9
	Gm16170				Sppl2a
	Map4k1				Poglut2
	Trim7				Fnip1
	Donson				Hacd3
	Slc9a8				Cnih1
	Limk2				Galnt7
	Rhof				Tbc1d32
	Myo1c				Hat1
	Arid3b				Vps50
	Tnfrsf13b				Seh1l
	Pou2f1				Hsp90ab1
	Atp2a3				Kif23
	H2-DMb2				Cct5
	Zfp869				Troap
	Pdlim7				Gm8355
	Rfx3				Rps27l
	Pbxip1				Usp14
	Peg13				Nufip1
	Trim24				Cct8
	Tnfrsf13c				Cip2a
	Cyb561d1				Bcap29
	Jmjd4				Ssr3
	Gm30054				Gm5910
	Dtx1				Nuf2
	Traf3ip3				Eif2s1
	Lynx1				Dpy19l4
	Stap1				Diaph3
	Bcar3				Tmem70
	Helz2				Psma6
	Cnr2				Pdia3
	Jchain				Sdad1
	Spib				Pkn3
	Vamp1				Sass6
	Pik3c2b				Bub1b
	Osbpl5				Eif4a1
	Ptprcap				Itga6
	Prdm11				Impa2
	Plekhg2				St6galnac4
	Add3				Igf2bp3
	Jakmip1				Scn2b
	Cd22				Cd8a
	Gimap1				P3h2
	Kcnq5				Xlr
	Zfp827				Apex1
	Tec				Fanca
	Chst3				Psme1
	Derl3				Rbbp7
	Gne				Siglech
	Cxxc5				St13
	Prkcb				Psmb7
	Khnyn				Ercc6l
	Gpr18				Septin2
	Krba1				Arl8b
	St8sia6				Hspa8
	Gm43197				Ndufa9
	Psd4				Cct3
	Zc3h12d				Racgap1
	Smim14				Fkbp1a
	Itpr3				Eif4e
	Ppp1r16b				Tbl1x
	Ebf1				Eif3l
	Gm45206				Cdc6
	Zfp296				Mcm6
	Gm42870				Smtn
	Nipal3				Kif14
	Camkmt				Ticrr
	Gm44087				Aspm
	Igkv8-19				Ezh2
	Bcl11a				Apaf1
	Irf4				Cdc45
	Angptl1				Knl1
	Foxp1				Ect2
	Fam214a				Adk
	Nsun4				Sel1l
	B3gnt5				Atp5j2
	Heg1				Prr11
	Atg16l2				Trim37
	Lmo7				Ncaph
	Tubgcp6				Mcm10
	Gimap1os				Rpl15-ps3
	Ffar2				Atp2a2
	Traf3ip2				Nipa2
	Depdc5				Igf2r
	Atf7ip				Lag3
	Brwd1				Lmnb1
	Phka1				Iqgap3
	Syk				Lrrc58
	Zfp507				Tomm20
	Cyth1				Ncapg2
	Limd2				Epsti1
	Trim12a				Glud1
	Zfp783				Mta1
	Rubcn				Gm15601
	Gga2				E2f1
	Ablim1				Amd-ps3
	Klhl14				Eloa
	Ccser2				Psmc3
	Bank1				Washc5
	Ikzf3				Prelid3b
	Whrn				Myd88
	S1pr1				Slc22a17
	Pde7a				Qk
	Nr3c2				Nptn
	Xrcc5				Gsdme
	Shisa5				Dpagt1
	Septin1				Zdhhc9
	Pakap				Large1
	Dennd3				Dipk2a
	Pax5				Saraf
	Ltb				Aldoa
	Igkv1-110				Zfp629
	Ccr6				Rapgef2
	Prkd2				Surf4
	Nedd9				Erf
	Gimap6				Hk3
	Nfatc3				Gfer
	Cers4				Atp1a1
	Helq				Tifab
	Lonp2				Plin2
	Treml2				Tnfrsf1a
	Cnn3				P2ry6
	Magi3				Bmpr2
	Numa1				Mt1
	Rasgrp1				Pld2
	Slc30a4				Gm8203
	Rasgrp2				Pxn
	Zer1				Cln6
	Sp4				Cd44
	Ptk2b				B4galt6
	Paxx				Vps26b
	Zhx2				Nagpa
	Il16				Slk
	Mrgpre				Ap2a2
	E130307A14Rik				Card9
	Igkv8-27				Slc39a1
	Llgl2				Fam129b
	Rfxank				Pid1
	Traf4				Frmd4a
	1300002E11Rik				Il6ra
	St8sia4				Hexa
	Med13				Timd4
	Gm16026				Dbi
	Tnfaip8				Mt2
	A530040E14Rik				Pla2g4a
	Gm36043				Taldo1
	Lmtk2				Rcan3
	Mfsd4a				Sdcbp
	Gm10552				Lmbrd2
	Gm5815				Cryl1
	Dennd4a				Rragc
	Chd2				Gm6180
	Trp53inp1				Gpaa1
	Nfatc1				Cyb5r1
	Elk4				Ddhd1
	Tnrc6b				Atox1
	Mef2c				Vamp8
	Cdk5r1				Il15ra
	Arhgap24				Ano6
	Hivep2				Cyth4
	Kmt2a				Tle1
	Lrig2				Hif3a
	Gm5540				Baiap2
	Aff4				Gnaq
	Bptf				Hars
	Ripk2				Ctss
	Crbn				Twf1
	Slc25a19				Stx12
	Lamc1				Ap2m1-ps
	Man1a				Sumo3
	B3gnt2				Rap1b
	Dclk2				Hsd17b4
	Kctd1				Rpn2
	Trim34a				B4galt5
	Gm28693				Khk
	Gm48569				Plscr3
	Gm42836				Hr
	Gm47828				Smpdl3b
	Gm36931				Atp6v1a
	Fam169b				Dock7
	Gm37248				Gas2l3
	Lamb3				Deptor
	Zxdb				Plau
	Akap13				Tanc2
	Cd2				Cyp4v3
	Mast4				Nmt1
	Cd69				Mef2a
	Eif2ak3				Klhl9
	Igkv8-28				Socs6
	Arid1a				Ufc1
	Igkv5-43				Ranbp1
	Ttbk1				Tpx2
	Hs3st1				Mib1
	Zfp318				Ccna2
	Phxr4				Sntb2
	Ehd2				Spred1
	Gm47087				Picalm
	6530402F18Rik				Ctif
	1500004A13Rik				Ube2c
	Gm43430				Mapre2
	Gm43813				Tuba1b
	Cd5				Tmem109
	Gm38020				Myo9a
	Slc9a7				Tubb2a
	Dock2				Asah1
	Chd7				Tnfrsf11a
	Gm43292				Ifi207
	Gm43011				Tmem205
	4930594C11Rik				Rac1
	C030005K06Rik				Ergic1
	D10Wsu102e				Snx3
	Pdzd2				Tmem214
	St6galnac3				Mydgf
	Gpr137c				Npc2
	Gm44745				Mthfr
	Msi2				Cmtm3
	Gm37474				Maged1
	Smg6				Gng12
	Emid1				Mpp6
	Pxdc1				Ddost
	Ttc28				Palb2
	Irgq				Lsm12
	Zfp335				Hsd17b11
	Manea				Ndufv2
	Camk2d				Acp1
	Pck2				Abracl
	Acsf2				Tmsb4x
	Mfhas1				Nedd8
	Elk3				Acsl5
	Hsd11b1				Ero1l
	A330023F24Rik				Srp72
	Cdk13				Bpnt1
	Ppp3ca				Hnrnpu
	Fam107b				Pdcd6
	Mark2				Gm7488
	Cracr2a				Atad5
	Sufu				Cyfip1
	Csk				Mrps33
	Cdk17				Gm14494
	Rbms2				Tm9sf1
	Tcf12				Ciao2a
	L3mbtl3				Psmd6
	Gm1966				Tmem59
	Ms4a4c				Zfyve19
	Pml				Ywhab
	Srcap				Arpc3
	Zfp592				Pfdn2
	Smad3				Ptpmt1
	Ptch1				Zmynd19
	Akt3				Phf10
	Rere				Vkorc1l1
	Pde3b				Cfl1
	Irf2				Ndufa8
	Slain2				Tnip2
	Ankrd11				Papss1
	Tspan5				Cyp27a1
	Foxp4				Vps26c
					Higd2a
					Usp8
					Mrpl28
					Mtmr6
					Cops7a
					Clcc1
					Mapk9
					Wdr45b
					Kifap3
					Cops5
					Dynll2
					Timm23
					Mmut
					Rtraf
					Acsl4
					Cks1b
					Ndufc2
					Smyd2
					Ifi30
					Rer1
					Gm10221
					Capzb
					Pgm1
					Cyp20a1
					Pja2
					Ptma
					Dync1li1
					Fam49a
					Ube2n-ps1
					Ckap2l
					Setdb1
					Arpc5
					Sephs1
					Kat14
					Psmc2
					Gm10177
					Spop
					Asf1b
					Ube2l3
					Mfn1
					N4bp1
					Gm5431
					Myl12a
					Gm5578
					Emc7
					Cdc42bpb
					Rap1gds1
					Dnajb6
					Arpc2
					Slc7a7
					Elac2
					Rnaset2b
					Tmem43
					Eif5b
					Mia2
					Golgb1
					Krcc1
					Fbh1
					Stx7
					Txn2
					Polr2f
					Gm44250
					Slc25a45
					Brox
					Rbm17
					Bnip3l
					Dnajc8
