# Supplementary material for: BRAF(V600E) mutation together with loss of Trp53 or pTEN drives the origination of hairy cell leukemia from B-lymphocytes
Source: Mol Cancer. 2023 Aug 5;22:125. doi: 10.1186/s12943-023-01817-8 (PMC10403926; doi:10.1186/s12943-023-01817-8)
Supplement: Supplementary file 1 — Additional file 1. [file 12943_2023_1817_MOESM1_ESM.zip › Supplemental-Table_IPA pathways of featured gene lists.xlsx]

## Sheet: Readme
	Genotype	Name in spreadsheets
	WT	N.A
	BVE	N.A
	HSCVE	HSCVE
	BVEP53-/-	BVETrp53ko
	BVEPTEN-/-	BVEpTENko
	BVEP27-/-	BVEP27ko

## Sheet: BVETrp53ko,pTENko,HSCVE_Up
© 2000-2021 QIAGEN. All rights reserved.
Ingenuity Canonical Pathways	-log(p-value)	Ratio	z-score	Molecules
Hepatic Fibrosis Signaling Pathway	10.7	0.0835	#NUM!	AKT1,BMPR2,CCDC88A,CCND1,CSNK1E,FGFR1,FTH1,FTL,FZD7,ITGA5,ITGAM,ITGAX,ITGB1,ITGB2,LRP1,LRP5,MAP2K3,MAPK14,MYD88,MYL12B,PDGFB,PIK3CB,PIK3R6,PPARG,PRKAR2A,PRKAR2B,RAC1,RALB,RAP2A,RHOBTB1,RIPK1,TCF7L2,TF,TNFRSF1A,VCAM1
Phagosome Formation	10.4	0.0666	#NUM!	AKT1,ARPC2,C3AR1,CARD9,CCR1,CD14,CD36,CLEC7A,ELMO2,FCER1G,FCGR2A,FCGR3A/FCGR3B,FZD7,GAB2,GPR35,GPRC5C,HCK,HMOX1,ITGA5,ITGAM,ITGAX,ITGB1,ITGB2,LIMK1,MAP2K3,MRC1,MYD88,MYL12B,P2RY13,P2RY6,PAK1,PIK3CB,PIK3R6,PIP4K2A,PLA2G4A,PLA2G7,PLD2,PLD4,PTGER2,RAC1,RALB,RAP2A,TIMD4,Tlr13,TLR2,VAV3
Colorectal Cancer Metastasis Signaling	10.1	0.0996	#NUM!	AKT1,BCL2L1,CCND1,FZD7,GNA15,GNAQ,GNG12,GRK3,IFNGR1,IL6R,LRP1,LRP5,MMP14,MMP19,PIK3CB,PIK3R6,PRKAR2A,PRKAR2B,PTGER2,RAC1,RALB,RAP2A,RHOBTB1,TCF7L2,Tlr13,TLR2,TNFRSF1A
Molecular Mechanisms of Cancer	9.91	0.0783	#NUM!	AKT1,APH1A,BCL2L1,BMPR2,CCND1,CDK14,CDKN1A,CTNNA1,CTNND1,FZD7,GAB2,GNA15,GNAQ,GNG12,HIPK2,ITGA5,ITGAM,ITGAX,ITGB1,ITGB2,LRP1,LRP5,MAP2K3,MAPK14,Naip1 (includes others),PAK1,PIK3CB,PIK3R6,PRKAR2A,PRKAR2B,RAC1,RALB,RAP2A,RHOBTB1,SMAD1
Semaphorin Neuronal Repulsive Signaling Pathway	9.8	0.132	#NUM!	AKT1,CD44,FES,ITGA5,ITGAM,ITGAX,ITGB1,ITGB2,LIMK1,MAP2K3,MYL12B,NRP1,PAK1,PIK3CB,PIK3R6,PLXNA1,PRKAR2A,PRKAR2B,RAC1,SEMA6D
Germ Cell-Sertoli Cell Junction Signaling	9.63	0.123	#NUM!	ACTN1,AFDN,AKT1,CTNNA1,CTNND1,ITGB1,JUP,LIMK1,MAP2K3,MAPK14,PAK1,PIK3CB,PIK3R6,RAC1,RALB,RAP2A,RHOBTB1,TNFRSF1A,TUBA1C,TUBB2A,TUBB6
Role of Tissue Factor in Cancer	9.11	0.147	#NUM!	AKT1,ARRB2,BCL2L1,EGR1,GNA15,GNAQ,HCK,ITGB1,LIMK1,MAPK14,P4HB,PAK1,PIK3CB,PIK3R6,RAC1,RALB,RAP2A
Role of Macrophages, Fibroblasts and Endothelial Cells in Rheumatoid Arthritis	8.93	0.0859	#NUM!	AKT1,CCND1,CEBPA,CEBPD,CSNK1E,FCGR3A/FCGR3B,FZD7,GNAQ,IL6R,LRP1,LRP5,LTBR,MAP2K3,MAPK14,MAPKAPK2,MYD88,PDGFB,PIK3CB,PIK3R6,RAC1,RALB,RAP2A,RIPK1,TCF7L2,Tlr13,TLR2,TNFRSF1A,VCAM1
Sertoli Cell-Sertoli Cell Junction Signaling	8.89	0.107	#NUM!	ACTN1,AFDN,AKT1,CTNNA1,ITGA5,ITGAM,ITGAX,ITGB1,ITGB2,JUP,MAP2K3,MAPK14,PALS2,PRKAR2A,PRKAR2B,RAC1,RALB,RAP2A,TNFRSF1A,TUBA1C,TUBB2A,TUBB6
IL-8 Signaling	8.69	0.104	#NUM!	AKT1,ARRB2,BCL2L1,CCND1,GNA15,GNAQ,GNG12,HMOX1,ITGAM,ITGAX,ITGB2,LIMK1,MYL12B,PIK3CB,PIK3R6,PLD2,PLD4,RAC1,RALB,RAP2A,RHOBTB1,VCAM1
RAC Signaling	7.94	0.123	#NUM!	ARPC2,CD44,IQGAP2,ITGA5,ITGAM,ITGAX,ITGB1,ITGB2,LIMK1,PAK1,PIK3CB,PIK3R6,PIP4K2A,RAC1,RALB,RAP2A,TIAM1
Axonal Guidance Signaling	7.9	0.0669	#NUM!	ADAM15,ADAM8,AKT1,ARPC2,FES,FZD7,GNA15,GNAQ,GNG12,ITGA5,ITGAM,ITGAX,ITGB1,ITGB2,LIMK1,MMP14,MYL12B,NRP1,PAK1,PDGFB,PIK3CB,PIK3R6,PLXNA1,PRKAR2A,PRKAR2B,RAC1,RALB,RAP2A,SEMA4A,SEMA4C,SEMA6D,TUBA1C,TUBB2A,TUBB6
Fcγ Receptor-mediated Phagocytosis in Macrophages and Monocytes	7.71	0.149	#NUM!	AKT1,ARPC2,FCGR2A,FCGR3A/FCGR3B,FYB1,GAB2,HCK,HMOX1,LCP2,PAK1,PLD2,PLD4,RAC1,VAV3
PTEN Signaling	7.39	0.113	#NUM!	AKT1,BCL2L1,BMPR2,CCND1,CDKN1A,FGFR1,ITGA5,ITGAM,ITGAX,ITGB1,ITGB2,PIK3CB,RAC1,RALB,RAP2A,SYNJ1,TNFRSF11A
Neuroinflammation Signaling Pathway	7.36	0.0794	#NUM!	AKT1,APH1A,APP,BMPR2,CD86,GRINA,HMOX1,IFNGR1,IFNGR2,IL6R,MAPK14,MYD88,Naip1 (includes others),NLRP3,P2RX7,PIK3CB,PIK3R6,PLA2G4A,RAC1,RIPK1,Tlr13,TLR2,TNFRSF1A,TYROBP,VCAM1
Osteoarthritis Pathway	7.18	0.0897	#NUM!	ACVRL1,ANXA2,ANXA5,BMPR2,CTNNA1,DDIT4,FGFR1,FZD7,ITGA5,ITGAM,ITGAX,ITGB1,ITGB2,LRP1,P2RX7,PPARG,RAC1,SMAD1,TCF7L2,TLR2,TNFRSF1A
Complement System	7.07	0.243	#NUM!	C1QA,C1QB,C1QC,C3AR1,C4A/C4B,CFB,ITGAM,ITGAX,ITGB2
Acute Myeloid Leukemia Signaling	6.98	0.143	#NUM!	AKT1,CCND1,CEBPA,CSF2RA,CSF2RB,JUP,MAP2K3,PIK3CB,PIK3R6,RALB,RAP2A,SPI1,TCF7L2
Macropinocytosis Signaling	6.98	0.158	#NUM!	CD14,ITGA5,ITGB1,ITGB2,MRC1,PAK1,PDGFB,PIK3CB,PIK3R6,RAC1,RALB,RAP2A
Actin Cytoskeleton Signaling	6.84	0.0857	#NUM!	ACTN1,ARPC2,CD14,GNG12,IQGAP2,ITGA5,ITGAM,ITGAX,ITGB1,ITGB2,LIMK1,MYL12B,PAK1,PDGFB,PIK3CB,PIK3R6,RAC1,RALB,RAP2A,TIAM1,VAV3
Acute Phase Response Signaling	6.76	0.0973	#NUM!	AKT1,C1QA,C1QB,C1QC,C4A/C4B,CFB,FTL,HMOX1,IL6R,MAP2K3,MAPK14,MYD88,PIK3CB,RALB,RAP2A,RIPK1,TF,TNFRSF1A
Integrin Signaling	6.51	0.0892	#NUM!	ACTN1,AKT1,ARHGAP5,ARPC2,ITGA5,ITGAM,ITGAX,ITGB1,ITGB2,MYL12B,PAK1,PARVB,PDGFB,PIK3CB,PIK3R6,RAC1,RALB,RAP2A,RHOBTB1
PAK Signaling	6.44	0.119	#NUM!	ITGA5,ITGAM,ITGAX,ITGB1,ITGB2,LIMK1,MYL12B,PAK1,PDGFB,PIK3CB,PIK3R6,RAC1,RALB,RAP2A
Iron homeostasis signaling pathway	6.31	0.108	#NUM!	ATP6AP2,ATP6V0C,BMPR2,FTH1,FTL,HBB,HFE,HMOX1,IL6R,LRP1,PDGFB,SLC11A1,SMAD1,STEAP3,TF
Natural Killer Cell Signaling	6.29	0.0905	#NUM!	AKT1,FCER1G,FCGR2A,FCGR3A/FCGR3B,ITGB1,LCP2,LIMK1,MAP2K3,MAPK14,MYD88,PAK1,PIK3CB,PIK3R6,RAC1,RALB,RAP2A,TYROBP,VAV3
Paxillin Signaling	6.1	0.12	#NUM!	ACTN1,ITGA5,ITGAM,ITGAX,ITGB1,ITGB2,MAPK14,PAK1,PIK3CB,PIK3R6,RAC1,RALB,RAP2A
Reelin Signaling in Neurons	6.09	0.111	#NUM!	AFDN,AKT1,APOE,APP,ARPC2,GRINA,HCK,ITGA5,ITGB1,LIMK1,MAP2K3,PIK3CB,PIK3R6,RAC1
HIF1α Signaling	6.01	0.0865	#NUM!	AKT1,CAMK1D,CDKN1A,HK2,HK3,HMOX1,IL6R,MAP2K3,MMP14,MMP19,PDGFB,PIK3CB,PIK3R6,PKM,RAC1,RALB,RAP2A,TF
TREM1 Signaling	6	0.143	#NUM!	AKT1,CD86,ITGA5,ITGAX,ITGB1,MYD88,Naip1 (includes others),NLRP3,Tlr13,TLR2,TYROBP
HGF Signaling	5.84	0.106	#NUM!	AKT1,CCND1,CDKN1A,ITGA5,ITGAM,ITGAX,ITGB1,ITGB2,PAK1,PIK3CB,PIK3R6,RAC1,RALB,RAP2A
Leukocyte Extravasation Signaling	5.82	0.0881	#NUM!	ACTN1,AFDN,ARHGAP5,CD44,CTNNA1,CTNND1,ITGAM,ITGB1,ITGB2,MAPK14,MMP14,MMP19,PIK3CB,PIK3R6,RAC1,VAV3,VCAM1
Clathrin-mediated Endocytosis Signaling	5.82	0.0881	#NUM!	AP2A2,APOE,ARPC2,ARRB2,HIP1,ITGA5,ITGB1,ITGB2,LYZ,PCYOX1,PDGFB,PIK3CB,PIK3R6,RAB7A,RAC1,SYNJ1,TF
IL-12 Signaling and Production in Macrophages	5.69	0.103	#NUM!	AKT1,APOE,IFNGR1,LYZ,MAPK14,MYD88,PCYOX1,PIK3CB,PIK3R6,PPARG,RAB7A,RXRA,SPI1,TLR2
Fc Epsilon RI Signaling	5.66	0.11	#NUM!	AKT1,FCER1G,LCP2,MAP2K3,MAPK14,PIK3CB,PIK3R6,PLA2G4A,RAC1,RALB,RAP2A,SYNJ1,VAV3
Synaptogenesis Signaling Pathway	5.64	0.0701	#NUM!	AFDN,AKT1,AP2A2,APOE,ARPC2,CADM1,CTNND1,GPAA1,GRINA,HCK,LIMK1,LRP1,MAPK14,PAK1,PIK3CB,PIK3R6,PRKAR2A,PRKAR2B,RAC1,RALB,RAP2A,TIAM1
Epithelial Adherens Junction Signaling	5.64	0.0955	#NUM!	AFDN,AKT1,ARPC2,BMPR2,CTNNA1,CTNND1,FGFR1,LIMK1,MYL12B,PAK1,RAC1,RALB,RAP2A,TCF7L2,TIAM1
Pulmonary Healing Signaling Pathway	5.63	0.0854	#NUM!	BMPR2,CCND1,ETV5,FGFR1,FZD7,HCK,MAPK14,MMP14,MMP19,MYD88,RAC1,RALB,RAP2A,SMAD1,TCF7L2,TLR2,TNFRSF1A
PI3K/AKT Signaling	5.63	0.0854	#NUM!	AKT1,BCL2L1,CCND1,CDKN1A,CSF2RB,GAB2,IL13RA1,IL6R,ITGA5,ITGAM,ITGAX,ITGB1,ITGB2,PIK3CB,RALB,RAP2A,SYNJ1
Tumor Microenvironment Pathway	5.59	0.0894	#NUM!	AKT1,CCND1,CD44,IL6R,ITGA5,MMP14,MMP19,PDGFB,PIK3CB,PIK3R6,PLAU,RAC1,RALB,RAP2A,TIAM1,TNFRSF1A
Ephrin Receptor Signaling	5.57	0.0846	#NUM!	AKT1,ARPC2,GNA15,GNAQ,GNG12,GRINA,ITGA5,ITGAM,ITGAX,ITGB1,ITGB2,LIMK1,PAK1,PDGFB,RAC1,RALB,RAP2A
GM-CSF Signaling	5.5	0.143	#NUM!	AKT1,BCL2L1,CCND1,CSF2RA,CSF2RB,HCK,PIK3CB,PIK3R6,RALB,RAP2A
Mouse Embryonic Stem Cell Pluripotency	5.48	0.115	#NUM!	AKT1,BMPR2,FZD7,ID2,LIFR,MAPK14,PIK3CB,PIK3R6,RALB,RAP2A,SMAD1,TCF7L2
Opioid Signaling Pathway	5.36	0.0719	#NUM!	AKT1,AP2A2,ARRB2,CAMK1D,GNA15,GNAQ,GNG12,GRINA,GRK3,HCK,MAP2K3,PDE1B,PLD2,PRKAR2A,PRKAR2B,RAC1,RALB,RAP2A,RGS1,TCF7L2
RHOGDI Signaling	5.18	0.0791	#NUM!	ARHGAP5,ARPC2,CD44,GNA15,GNAQ,GNG12,ITGA5,ITGAM,ITGAX,ITGB1,ITGB2,LIMK1,MYL12B,PAK1,PIP4K2A,RAC1,RHOBTB1
Signaling by Rho Family GTPases	5.03	0.0709	#NUM!	ARPC2,CDC42EP4,GNA15,GNAQ,GNG12,ITGA5,ITGAM,ITGAX,ITGB1,ITGB2,LIMK1,MYL12B,PAK1,PIK3CB,PIK3R6,PIP4K2A,RAC1,RHOBTB1,SEPTIN9
Regulation of Actin-based Motility by Rho	4.98	0.103	#NUM!	ARPC2,ITGA5,ITGAM,ITGAX,ITGB1,ITGB2,LIMK1,MYL12B,PAK1,PIP4K2A,RAC1,RHOBTB1
FAK Signaling	4.94	0.103	#NUM!	AKT1,ITGA5,ITGAM,ITGAX,ITGB1,ITGB2,PAK1,PIK3CB,PIK3R6,RAC1,RALB,RAP2A
Role of Osteoblasts, Osteoclasts and Chondrocytes in Rheumatoid Arthritis	4.94	0.0759	#NUM!	AKT1,BMPR2,CSNK1E,FZD7,ITGA5,LRP1,LRP5,MAP2K3,MAPK14,MMP14,Naip1 (includes others),PIK3CB,PIK3R6,SMAD1,TCF7L2,TNFRSF11A,TNFRSF1A
Phagosome Maturation	4.89	0.0881	#NUM!	ATP6AP2,ATP6V0C,CTSB,CTSC,CTSD,CTSS,CTSZ,GPAA1,RAB7A,RAB7B,RAC1,TUBA1C,TUBB2A,TUBB6
Pulmonary Fibrosis Idiopathic Signaling Pathway	4.85	0.0644	#NUM!	AKT1,AXL,BMPR2,CCND1,EGR1,FGFR1,FZD7,IL13RA1,ITGB1,MAP2K3,MAPK14,MMP14,MMP19,PDGFB,PIK3CB,PIK3R6,PLAU,RALB,RAP2A,RPS6KC1,TCF7L2
PEDF Signaling	4.78	0.119	#NUM!	AKT1,BCL2L1,MAPK14,PIK3CB,PIK3R6,PPARG,RAC1,RALB,RAP2A,TCF7L2
Remodeling of Epithelial Adherens Junctions	4.74	0.132	#NUM!	ACTN1,ARPC2,CTNNA1,CTNND1,Mapre2,RAB7A,TUBA1C,TUBB2A,TUBB6
Endocannabinoid Developing Neuron Pathway	4.65	0.096	#NUM!	AKT1,CCND1,GNG12,MAP2K3,MAPK14,PIK3CB,PIK3R6,PRKAR2A,PRKAR2B,RAC1,RALB,RAP2A
Production of Nitric Oxide and Reactive Oxygen Species in Macrophages	4.61	0.0785	#NUM!	AKT1,APOE,IFNGR1,IFNGR2,LYZ,MAPK14,PCYOX1,PIK3CB,PIK3R6,RAC1,RHOBTB1,SIRPA,SPI1,TLR2,TNFRSF1A
CXCR4 Signaling	4.59	0.0828	#NUM!	AKT1,EGR1,ELMO2,GNA15,GNAQ,GNG12,MYL12B,PAK1,PIK3CB,PIK3R6,RAC1,RALB,RAP2A,RHOBTB1
Antioxidant Action of Vitamin C	4.4	0.0982	#NUM!	CSF2RA,CSF2RB,GLRX,GSTO1,HMOX1,MAPK14,PLA2G4A,PLA2G7,PLD2,PLD4,TXN
Pyroptosis Signaling Pathway	4.39	0.108	#NUM!	GSDME,MAPK14,NLRP1,NLRP3,P2RX7,PRKAR2A,PRKAR2B,Tlr13,TLR2,TNFRSF1A
Actin Nucleation by ARP-WASP Complex	4.39	0.108	#NUM!	ARPC2,ITGA5,ITGAM,ITGAX,ITGB1,ITGB2,RAC1,RALB,RAP2A,RHOBTB1
CCR3 Signaling in Eosinophils	4.32	0.0889	#NUM!	GNA15,GNAQ,GNG12,LIMK1,MAPK14,PAK1,PIK3CB,PIK3R6,PLA2G4A,RAC1,RALB,RAP2A
STAT3 Pathway	4.32	0.0889	#NUM!	BMPR2,CDKN1A,CSF2RB,FGFR1,IL13RA1,IL6R,MAPK14,PDGFB,RAC1,RALB,RAP2A,TNFRSF11A
Inflammasome pathway	4.21	0.25	#NUM!	CTSB,MYD88,NLRP1,NLRP3,P2RX7
IL-3 Signaling	4.21	0.114	#NUM!	AKT1,CSF2RB,GAB2,PAK1,PIK3CB,PIK3R6,RAC1,RALB,RAP2A
Semaphorin Signaling in Neurons	4.19	0.129	#NUM!	FES,ITGB1,LIMK1,NRP1,PAK1,PLXNA1,RAC1,RHOBTB1
Cardiac Hypertrophy Signaling	4.12	0.0654	#NUM!	AKT1,GNA15,GNAQ,GNG12,IL6R,MAP2K3,MAPK14,MAPKAPK2,MYL12B,PIK3CB,PIK3R6,PRKAR2A,PRKAR2B,RAC1,RALB,RAP2A,RHOBTB1
NRF2-mediated Oxidative Stress Response	4.08	0.0675	#NUM!	AKT1,BACH1,DNAJB14,FKBP5,FTH1,FTL,GSTO1,HMOX1,MAP2K3,MAPK14,PIK3CB,PIK3R6,RALB,RAP2A,SCARB1,TXN
Renin-Angiotensin Signaling	4.06	0.0902	#NUM!	GNAQ,MAPK14,PAK1,PIK3CB,PIK3R6,PRKAR2A,PRKAR2B,PTGER2,RAC1,RALB,RAP2A
Autophagy	4.06	0.0704	#NUM!	AKT1,GABARAPL1,MYD88,PDGFB,PI4K2A,PIK3CB,PIK3R6,PRKAR2A,PRKAR2B,RAB7A,RAB7B,RALB,RIPK1,TNFRSF1A,VAMP8
ERK/MAPK Signaling	4.04	0.0701	#NUM!	ITGA5,ITGAM,ITGAX,ITGB1,ITGB2,PAK1,PIK3CB,PIK3R6,PLA2G4A,PPARG,PRKAR2A,PRKAR2B,RAC1,RALB,RAP2A
LXR/RXR Activation	4.03	0.0894	#NUM!	ABCG1,APOE,C4A/C4B,CD14,CD36,LPL,LYZ,PCYOX1,RXRA,TF,TNFRSF1A
HMGB1 Signaling	4.03	0.0778	#NUM!	AKT1,IFNGR1,IFNGR2,MAP2K3,MAPK14,PIK3CB,PIK3R6,RAC1,RALB,RAP2A,RHOBTB1,TNFRSF1A,VCAM1
Endocannabinoid Cancer Inhibition Pathway	4.02	0.0828	#NUM!	AKT1,ATF3,CCND1,CDKN1A,GNAQ,MAP2K3,MAPK14,PIK3CB,PIK3R6,PRKAR2A,PRKAR2B,TCF7L2
Endothelin-1 Signaling	3.99	0.0729	#NUM!	ECE1,GNA15,GNAQ,HMOX1,MAPK14,PIK3CB,PIK3R6,PLA2G4A,PLA2G7,PLD2,PLD4,PTGER2,RALB,RAP2A
Regulation Of The Epithelial Mesenchymal Transition By Growth Factors Pathway	3.99	0.0729	#NUM!	AKT1,EGR1,FGFR1,ID2,IL6R,MAP2K3,MAPK14,PDGFB,PIK3CB,PIK3R6,RAC1,RALB,RAP2A,TNFRSF1A
Arsenate Detoxification I (Glutaredoxin)	3.98	0.6	#NUM!	GSTO1,LACC1,PNP
LPS-stimulated MAPK Signaling	3.96	0.106	#NUM!	CD14,MAP2K3,MAPK14,PAK1,PIK3CB,PIK3R6,RAC1,RALB,RAP2A
Melanoma Signaling	3.96	0.14	#NUM!	AKT1,CCND1,CDKN1A,PIK3CB,PIK3R6,RALB,RAP2A
Amyloid Processing	3.9	0.137	#NUM!	AKT1,APH1A,APP,CSNK1E,MAPK14,PRKAR2A,PRKAR2B
Th1 and Th2 Activation Pathway	3.9	0.0756	#NUM!	APH1A,BMPR2,CCR1,CD86,HAVCR2,IFNGR1,IFNGR2,IL6R,ITGB2,PIK3CB,PIK3R6,SPI1,TIMD4
IL-6 Signaling	3.88	0.0859	#NUM!	AKT1,CD14,IL6R,MAP2K3,MAPK14,MAPKAPK2,PIK3CB,PIK3R6,RALB,RAP2A,TNFRSF1A
Regulation of Cellular Mechanics by Calpain Protease	3.8	0.101	#NUM!	ACTN1,CCND1,ITGA5,ITGAM,ITGAX,ITGB1,ITGB2,RALB,RAP2A
Glioma Invasiveness Signaling	3.68	0.11	#NUM!	CD44,PIK3CB,PIK3R6,PLAU,RAC1,RALB,RAP2A,RHOBTB1
Cardiac Hypertrophy Signaling (Enhanced)	3.68	0.048	#NUM!	AKT1,BMPR2,CSF2RB,FGFR1,FZD7,GNA15,GNAQ,GNG12,IL13RA1,IL6R,ITGA5,ITGAM,ITGAX,ITGB1,ITGB2,MAP2K3,MAPK14,MAPKAPK2,PDE1B,PIK3CB,PIK3R6,PRKAR2A,PRKAR2B,RALB,RAP2A,TNFRSF1A
Adipogenesis pathway	3.67	0.0815	#NUM!	AKT1,BMPR2,CEBPA,CEBPD,FGFR1,FZD7,LPL,PPARG,RPS6KC1,SMAD1,TNFRSF1A
Role of PKR in Interferon Induction and Antiviral Response	3.64	0.0809	#NUM!	ATF3,IFNAR2,IFNGR1,IFNGR2,MAP2K3,MAPK14,MYD88,NLRP1,NLRP3,PDGFB,TNFRSF1A
Human Embryonic Stem Cell Pluripotency	3.47	0.0723	#NUM!	AKT1,BMPR2,FGFR1,FZD7,GNA15,GNAQ,GNG12,PDGFB,PIK3CB,PIK3R6,SMAD1,TCF7L2
Sphingosine-1-phosphate Signaling	3.47	0.0833	#NUM!	ACER3,AKT1,ASAH1,GNAQ,NAAA,PDGFB,PIK3CB,PIK3R6,RAC1,RHOBTB1
Endometrial Cancer Signaling	3.45	0.117	#NUM!	AKT1,CCND1,CTNNA1,PIK3CB,PIK3R6,RALB,RAP2A
Xenobiotic Metabolism General Signaling Pathway	3.45	0.0769	#NUM!	AKT1,FTL,GSTO1,HMOX1,MAP2K3,MAPK14,PIK3CB,PIK3R6,RALB,RAP2A,RXRA
Ceramide Degradation	3.45	0.429	#NUM!	ACER3,ASAH1,NAAA
Estrogen-Dependent Breast Cancer Signaling	3.44	0.101	#NUM!	AKT1,CCND1,HSD17B12,HSD17B4,PIK3CB,PIK3R6,RALB,RAP2A
Renal Cell Carcinoma Signaling	3.41	0.1	#NUM!	AKT1,PAK1,PDGFB,PIK3CB,PIK3R6,RAC1,RALB,RAP2A
PPARα/RXRα Activation	3.37	0.0667	#NUM!	AP2A2,BMPR2,CD36,GNA15,GNAQ,LPL,MAP2K3,MAPK14,PRKAR2A,PRKAR2B,RALB,RAP2A,RXRA
JAK/STAT Signaling	3.33	0.0976	#NUM!	AKT1,BCL2L1,CDKN1A,GNAQ,PIK3CB,PIK3R6,RALB,RAP2A
Xanthine and Xanthosine Salvage	3.31	1	#NUM!	LACC1,PNP
FXR/RXR Activation	3.3	0.0794	#NUM!	AKT1,APOE,C4A/C4B,CYP27A1,LPL,PCYOX1,PPARG,RXRA,SCARB1,TF
Pancreatic Adenocarcinoma Signaling	3.3	0.0794	#NUM!	AKT1,BCL2L1,CCND1,CDKN1A,HMOX1,PIK3CB,PIK3R6,PLD2,PLD4,RAC1
PFKFB4 Signaling Pathway	3.3	0.13	#NUM!	HK2,HK3,MAP2K3,PRKAR2A,PRKAR2B,XDH
Virus Entry via Endocytic Pathways	3.29	0.0865	#NUM!	AP2A2,ITGA5,ITGB1,ITGB2,PIK3CB,PIK3R6,RAC1,RALB,RAP2A
Adrenomedullin signaling pathway	3.28	0.0653	#NUM!	AKT1,GNA15,GNAQ,MAP2K3,MAPK14,PIK3CB,PIK3R6,PPARG,PRKAR2A,PRKAR2B,RALB,RAP2A,RXRA
FGF Signaling	3.26	0.0952	#NUM!	AKT1,FGFR1,MAP2K3,MAPK14,MAPKAPK2,PIK3CB,PIK3R6,RAC1
Ephrin A Signaling	3.24	0.128	#NUM!	LIMK1,PAK1,PIK3CB,PIK3R6,RAC1,VAV3
Sperm Motility	3.22	0.0588	#NUM!	AXL,CSF2RA,FES,FGFR1,GNA15,GNAQ,GNG12,HCK,MAP2K3,PDE1B,PLA2G4A,PLA2G7,PRKAR2A,PRKAR2B,TWF1
Chronic Myeloid Leukemia Signaling	3.2	0.0841	#NUM!	AKT1,BCL2L1,CCND1,CDKN1A,GAB2,PIK3CB,PIK3R6,RALB,RAP2A
Atherosclerosis Signaling	3.16	0.0763	#NUM!	APOE,CD36,ITGB2,LPL,LYZ,PCYOX1,PDGFB,PLA2G4A,PLA2G7,VCAM1
P2Y Purigenic Receptor Signaling Pathway	3.16	0.0763	#NUM!	AKT1,GNAQ,GNG12,P2RY6,PIK3CB,PIK3R6,PRKAR2A,PRKAR2B,RALB,RAP2A
BMP signaling pathway	3.16	0.092	#NUM!	BMPR2,MAGED1,MAPK14,PRKAR2A,PRKAR2B,RALB,RAP2A,SMAD1
γ-linolenate Biosynthesis II (Animals)	3.15	0.211	#NUM!	ACSL4,ACSL5,CYB5A,FADS1
Ferroptosis Signaling Pathway	3.14	0.0758	#NUM!	ACSL4,CDKN1A,CTSB,FTH1,FTL,HMOX1,RALB,RAP2A,STEAP3,TF
Ovarian Cancer Signaling	3.09	0.0696	#NUM!	AKT1,CCND1,CD44,FZD7,PIK3CB,PIK3R6,PRKAR2A,PRKAR2B,RALB,RAP2A,TCF7L2
Sphingosine and Sphingosine-1-phosphate Metabolism	3.09	0.333	#NUM!	ACER3,ASAH1,NAAA
SPINK1 General Cancer Pathway	3.08	0.101	#NUM!	AKT1,IL6R,Mt1,PIK3CB,PIK3R6,RALB,RAP2A
Thrombin Signaling	3.03	0.0613	#NUM!	AKT1,CAMK1D,GNA15,GNAQ,GNG12,MAPK14,MYL12B,PIK3CB,PIK3R6,RAC1,RALB,RAP2A,RHOBTB1
AMPK Signaling	2.97	0.0579	#NUM!	AKT1,CCND1,CDKN1A,GNA15,GNAQ,GNG12,MAP2K3,MAPK14,PIK3CB,PIK3R6,PPM1H,PRKAR2A,PRKAR2B,RAB7A
Ephrin B Signaling	2.97	0.0972	#NUM!	GNA15,GNAQ,GNG12,LIMK1,PAK1,RAC1,VAV3
GNRH Signaling	2.95	0.0632	#NUM!	EGR1,GNA15,GNAQ,GNG12,MAP2K3,MAPK14,PAK1,PRKAR2A,PRKAR2B,RAC1,RALB,RAP2A
ERBB Signaling	2.94	0.0851	#NUM!	AKT1,MAP2K3,MAPK14,PAK1,PIK3CB,PIK3R6,RALB,RAP2A
MSP-RON Signaling In Macrophages Pathway	2.92	0.0769	#NUM!	GAB2,IFNGR1,IFNGR2,ITGAM,ITGB2,PIK3CB,PIK3R6,RALB,RAP2A
Lymphotoxin β Receptor Signaling	2.88	0.109	#NUM!	AKT1,BCL2L1,LTBR,PIK3CB,PIK3R6,VCAM1
IL-1 Signaling	2.88	0.0833	#NUM!	GNA15,GNAQ,GNG12,MAP2K3,MAPK14,MYD88,PRKAR2A,PRKAR2B
Regulation of the Epithelial-Mesenchymal Transition Pathway	2.85	0.0615	#NUM!	AKT1,APH1A,EGR1,FGFR1,FZD7,ID2,MAP2K3,PIK3CB,PIK3R6,RALB,RAP2A,TCF7L2
Role of NANOG in Mammalian Embryonic Stem Cell Pluripotency	2.85	0.075	#NUM!	AKT1,BMPR2,FZD7,LIFR,PIK3CB,PIK3R6,RALB,RAP2A,SMAD1
Role of NFAT in Cardiac Hypertrophy	2.85	0.0586	#NUM!	AKT1,CAMK1D,GNAQ,GNG12,MAP2K3,MAPK14,PIK3CB,PIK3R6,PRKAR2A,PRKAR2B,RALB,RAP2A,SLC8A1
Docosahexaenoic Acid (DHA) Signaling	2.84	0.132	#NUM!	AKT1,APP,BCL2L1,PIK3CB,PIK3R6
Guanine and Guanosine Salvage I	2.84	0.667	#NUM!	LACC1,PNP
Ascorbate Recycling (Cytosolic)	2.84	0.667	#NUM!	GLRX,GSTO1
Adenine and Adenosine Salvage I	2.84	0.667	#NUM!	LACC1,PNP
Gαq Signaling	2.83	0.0647	#NUM!	AKT1,GNA15,GNAQ,GNG12,HMOX1,PIK3CB,PIK3R6,PLD2,PLD4,RAC1,RHOBTB1
Oxytocin Signaling Pathway	2.82	0.0538	#NUM!	AKT1,ARRB2,CD36,GNAQ,GNG12,LPL,MAPK14,PIK3CB,PIK3R6,PLA2G4A,PPARG,PRKAR2A,PRKAR2B,RALB,RAP2A
Vitamin-C Transport	2.82	0.174	#NUM!	GLRX,GSTO1,STOM,TXN
p53 Signaling	2.82	0.0816	#NUM!	AKT1,BCL2L1,CCND1,CDKN1A,HIPK2,MAPK14,PIK3CB,PIK3R6
UVA-Induced MAPK Signaling	2.82	0.0816	#NUM!	BCL2L1,MAPK14,PARP12,PIK3CB,PIK3R6,RALB,RAP2A,RPS6KC1
Glioblastoma Multiforme Signaling	2.81	0.0643	#NUM!	AKT1,CCND1,CDKN1A,FZD7,PDGFB,PIK3CB,PIK3R6,RAC1,RALB,RAP2A,RHOBTB1
Th1 Pathway	2.8	0.0738	#NUM!	APH1A,CD86,HAVCR2,IFNGR1,IFNGR2,IL6R,ITGB2,PIK3CB,PIK3R6
CNTF Signaling	2.8	0.105	#NUM!	AKT1,LIFR,PIK3CB,PIK3R6,RALB,RAP2A
Gap Junction Signaling	2.79	0.0606	#NUM!	AKT1,CSNK1E,GNAQ,PIK3CB,PIK3R6,PRKAR2A,PRKAR2B,RALB,RAP2A,TUBA1C,TUBB2A,TUBB6
NF-κB Activation by Viruses	2.77	0.0897	#NUM!	AKT1,ITGB1,PIK3CB,PIK3R6,RALB,RAP2A,RIPK1
MSP-RON Signaling Pathway	2.76	0.103	#NUM!	CSF2RB,ITGAM,ITGB2,PIK3CB,PIK3R6,TLR2
Glioma Signaling	2.75	0.0726	#NUM!	AKT1,CAMK1D,CCND1,CDKN1A,PDGFB,PIK3CB,PIK3R6,RALB,RAP2A
RHOA Signaling	2.75	0.0726	#NUM!	ARHGAP5,ARPC2,CDC42EP4,LIMK1,MYL12B,PIP4K2A,PLXNA1,RAPGEF2,SEPTIN9
Thyroid Cancer Signaling	2.74	0.0886	#NUM!	AKT1,CCND1,PIK3CB,PIK3R6,RALB,RAP2A,TCF7L2
FLT3 Signaling in Hematopoietic Progenitor Cells	2.71	0.0875	#NUM!	AKT1,GAB2,MAPK14,PIK3CB,PIK3R6,RALB,RAP2A
14-3-3-mediated Signaling	2.68	0.0709	#NUM!	AKT1,PIK3CB,PIK3R6,RALB,RAP2A,TNFRSF1A,TUBA1C,TUBB2A,TUBB6
Regulation of eIF4 and p70S6K Signaling	2.65	0.0615	#NUM!	AKT1,ITGA5,ITGAM,ITGAX,ITGB1,ITGB2,MAPK14,PIK3CB,PIK3R6,RALB,RAP2A
Role of MAPK Signaling in the Pathogenesis of Influenza	2.64	0.0854	#NUM!	AKT1,MAP2K3,MAPK14,PLA2G4A,PLA2G7,RALB,RAP2A
G Beta Gamma Signaling	2.63	0.0698	#NUM!	AKT1,GNA15,GNAQ,GNG12,PAK1,PRKAR2A,PRKAR2B,RALB,RAP2A
PD-1, PD-L1 cancer immunotherapy pathway	2.61	0.0755	#NUM!	AKT1,BCL2L1,IFNGR1,IFNGR2,LCP2,PIK3CB,PIK3R6,TNFRSF1A
Role of Pattern Recognition Receptors in Recognition of Bacteria and Viruses	2.59	0.0641	#NUM!	C1QA,C1QB,C1QC,C3AR1,CLEC7A,MYD88,NLRP3,PIK3CB,PIK3R6,TLR2
fMLP Signaling in Neutrophils	2.59	0.0687	#NUM!	ARPC2,GNA15,GNAQ,GNG12,PIK3CB,PIK3R6,RAC1,RALB,RAP2A
VEGF Family Ligand-Receptor Interactions	2.58	0.0833	#NUM!	AKT1,NRP1,PIK3CB,PIK3R6,PLA2G4A,RALB,RAP2A
Guanosine Nucleotides Degradation III	2.58	0.231	#NUM!	LACC1,PNP,XDH
Senescence Pathway	2.56	0.0505	#NUM!	AKT1,ATF3,BMPR2,CCND1,CDKN1A,HIPK2,MAP2K3,MAPK14,MAPKAPK2,PIK3CB,PIK3R6,RALB,RAP2A,SMAD1,TLR2
α-Adrenergic Signaling	2.55	0.0741	#NUM!	GNA15,GNAQ,GNG12,PRKAR2A,PRKAR2B,RALB,RAP2A,SLC8A1
mTOR Signaling	2.55	0.0566	#NUM!	AKT1,DDIT4,HMOX1,PIK3CB,PIK3R6,PLD2,PLD4,RAC1,RALB,RAP2A,RHOBTB1,RPS6KC1
Coronavirus Replication Pathway	2.51	0.111	#NUM!	BAG3,IFITM2,TUBA1C,TUBB2A,TUBB6
ERB2-ERBB3 Signaling	2.5	0.0923	#NUM!	AKT1,CCND1,PIK3CB,PIK3R6,RALB,RAP2A
Urate Biosynthesis/Inosine 5'-phosphate Degradation	2.49	0.214	#NUM!	LACC1,PNP,XDH
Granulocyte Adhesion and Diapedesis	2.47	0.0582	#NUM!	Ccl6,CCR1,CXCL16,ITGAM,ITGB1,ITGB2,MMP14,MMP19,SDC3,TNFRSF1A,VCAM1
Breast Cancer Regulation by Stathmin1	2.45	0.0405	#NUM!	C3AR1,CAMK1D,CCND1,CCR1,FZD7,GNAQ,GNG12,GPR35,GPRC5C,P2RY13,P2RY6,PAK1,PDGFB,PIK3CB,PIK3R6,PRKAR2A,PRKAR2B,PTGER2,RAC1,RALB,RAP2A,TUBA1C,TUBB2A,TUBB6
Th2 Pathway	2.45	0.0657	#NUM!	APH1A,BMPR2,CCR1,CD86,ITGB2,PIK3CB,PIK3R6,SPI1,TIMD4
Phospholipases	2.44	0.0896	#NUM!	HMOX1,LPL,PLA2G4A,PLA2G7,PLD2,PLD4
MSP-RON Signaling In Cancer Cells Pathway	2.43	0.0652	#NUM!	AKT1,CCND1,CSF2RB,ITGB1,PIK3CB,PIK3R6,RALB,RAP2A,TCF7L2
Role of MAPK Signaling in Promoting the Pathogenesis of Influenza	2.43	0.0708	#NUM!	ATP6AP2,ATP6V0C,MAP2K3,MAPK14,PLA2G4A,PLA2G7,RALB,RAP2A
iNOS Signaling	2.43	0.106	#NUM!	CD14,IFNGR1,IFNGR2,MAPK14,MYD88
Ceramide Signaling	2.41	0.0778	#NUM!	AKT1,CTSD,PIK3CB,PIK3R6,RALB,RAP2A,TNFRSF1A
ERBB4 Signaling	2.41	0.0882	#NUM!	AKT1,APH1A,PIK3CB,PIK3R6,RALB,RAP2A
Eicosanoid Signaling	2.41	0.0882	#NUM!	ALOX5AP,HPGDS,PLA2G4A,PLA2G7,PTGER2,TBXAS1
Choline Biosynthesis III	2.4	0.2	#NUM!	HMOX1,PLD2,PLD4
Insulin Receptor Signaling	2.39	0.0643	#NUM!	AKT1,PIK3CB,PIK3R6,PRKAR2A,PRKAR2B,RALB,RAP2A,SGK1,SYNJ1
G-Protein Coupled Receptor Signaling	2.39	0.0385	#NUM!	AKT1,ARRB2,C3AR1,CCND1,CCR1,FZD7,GNA15,GNAQ,GNG12,GPR35,GPRC5C,GRK3,MAP2K3,MAPK14,MYL12B,P2RY13,P2RY6,PAK1,PDE1B,PIK3CB,PIK3R6,PRKAR2A,PRKAR2B,PTGER2,RAC1,RALB,RAP2A
Amyotrophic Lateral Sclerosis Signaling	2.39	0.0696	#NUM!	BCL2L1,GPX1,GRINA,Naip1 (includes others),PAK1,PIK3CB,PIK3R6,RAC1
Apelin Endothelial Signaling Pathway	2.37	0.0638	#NUM!	AKT1,GNA15,GNAQ,GNG12,PIK3CB,PIK3R6,RALB,RAP2A,VCAM1
Neuregulin Signaling	2.34	0.0684	#NUM!	AKT1,ITGA5,ITGAM,ITGAX,ITGB1,ITGB2,RALB,RAP2A
LPS/IL-1 Mediated Inhibition of RXR Function	2.34	0.0512	#NUM!	ABCG1,ACSL4,ACSL5,ALDH3B1,ALDH9A1,APOE,CD14,GSTO1,MYD88,RXRA,SCARB1,TNFRSF1A,UST
IL-4 Signaling	2.34	0.0753	#NUM!	AKT1,IL13RA1,PIK3CB,PIK3R6,RALB,RAP2A,SYNJ1
ILK Signaling	2.32	0.0556	#NUM!	ACTN1,AKT1,CCND1,ITGB1,ITGB2,PARVB,PIK3CB,PIK3R6,RAC1,RHOBTB1,TNFRSF1A
Adenosine Nucleotides Degradation II	2.31	0.188	#NUM!	LACC1,PNP,XDH
Non-Small Cell Lung Cancer Signaling	2.31	0.0745	#NUM!	AKT1,CCND1,PIK3CB,PIK3R6,RALB,RAP2A,RXRA
HER-2 Signaling in Breast Cancer	2.31	0.0529	#NUM!	AKT1,CCND1,CDKN1A,CYB5A,FCER1G,HCK,ITGB1,ITGB2,PIK3CB,PIK3R6,RALB,RAP2A
IL-10 Signaling	2.28	0.0833	#NUM!	CCR1,CD14,FCGR2A,HMOX1,MAP2K3,MAPK14
ERK5 Signaling	2.28	0.0833	#NUM!	AKT1,GNAQ,RALB,RAP2A,RPS6KC1,SGK1
WNT/β-catenin Signaling	2.27	0.0578	#NUM!	AKT1,BMPR2,CCND1,CD44,CSNK1E,FZD7,GNAQ,LRP1,LRP5,TCF7L2
Melanocyte Development and Pigmentation Signaling	2.26	0.0729	#NUM!	PIK3CB,PIK3R6,PRKAR2A,PRKAR2B,RALB,RAP2A,RPS6KC1
Death Receptor Signaling	2.26	0.0729	#NUM!	LIMK1,LMNA,Naip1 (includes others),PARP12,RIPK1,TNFRSF1A,TNFRSF21
Xenobiotic Metabolism Signaling	2.26	0.0483	#NUM!	ALDH3B1,ALDH9A1,CAMK1D,FTL,GSTO1,HMOX1,MAP2K3,MAPK14,PIK3CB,PIK3R6,RALB,RAP2A,RXRA,UST
RAR Activation	2.22	0.0539	#NUM!	AKT1,CSF2RB,DHRS3,MAPK14,MAPKAPK2,PIK3CB,PRKAR2A,PRKAR2B,RAC1,RXRA,SMAD1
Gαs Signaling	2.21	0.065	#NUM!	GNA15,GNAQ,GNG12,HCK,PRKAR2A,PRKAR2B,PTGER2,RAPGEF2
3-phosphoinositide Biosynthesis	2.21	0.0537	#NUM!	ATP1A1,DUSP5,MTMR6,PI4K2A,PIK3CB,PIK3R6,PIP4K2A,PPM1H,SIRPA,SYNJ1,TNS3
Erythropoietin Signaling Pathway	2.2	0.0565	#NUM!	AKT1,BCL2L1,CCND1,CSF2RB,HBB,PIK3CB,PIK3R6,RAC1,RALB,RAP2A
Caveolar-mediated Endocytosis Signaling	2.2	0.08	#NUM!	FLOT1,ITGA5,ITGAM,ITGAX,ITGB1,ITGB2
Tight Junction Signaling	2.19	0.0562	#NUM!	AFDN,AKT1,CEBPA,CTNNA1,GPAA1,PRKAR2A,PRKAR2B,RAC1,TIAM1,TNFRSF1A
VEGF Signaling	2.19	0.0707	#NUM!	ACTN1,AKT1,BCL2L1,PIK3CB,PIK3R6,RALB,RAP2A
GDNF Family Ligand-Receptor Interactions	2.17	0.0789	#NUM!	GFRA2,PIK3CB,PIK3R6,RAC1,RALB,RAP2A
Neurotrophin/TRK Signaling	2.17	0.0789	#NUM!	AKT1,MAP2K3,PIK3CB,PIK3R6,RALB,RAP2A
Type II Diabetes Mellitus Signaling	2.14	0.0588	#NUM!	ACSL4,ACSL5,AKT1,CD36,PIK3CB,PIK3R6,PKM,PPARG,TNFRSF1A
Angiopoietin Signaling	2.14	0.0779	#NUM!	AKT1,PAK1,PIK3CB,PIK3R6,RALB,RAP2A
Antiproliferative Role of Somatostatin Receptor 2	2.14	0.0779	#NUM!	CDKN1A,GNG12,PIK3CB,PIK3R6,RALB,RAP2A
GP6 Signaling Pathway	2.13	0.063	#NUM!	AKT1,FCER1G,FYB1,LCP2,PIK3CB,PIK3R6,RAC1,VAV3
Relaxin Signaling	2.11	0.0581	#NUM!	AKT1,GNA15,GNAQ,GNG12,PDE1B,PIK3CB,PIK3R6,PRKAR2A,PRKAR2B
Interferon Signaling	2.1	0.111	#NUM!	IFITM2,IFNAR2,IFNGR1,IFNGR2
Purine Nucleotides Degradation II (Aerobic)	2.1	0.158	#NUM!	LACC1,PNP,XDH
IGF-1 Signaling	2.07	0.0673	#NUM!	AKT1,PIK3CB,PIK3R6,PRKAR2A,PRKAR2B,RALB,RAP2A
Role of IL-17A in Arthritis	2.07	0.0877	#NUM!	MAP2K3,MAPK14,MAPKAPK2,PIK3CB,PIK3R6
Chemokine Signaling	2.06	0.075	#NUM!	CAMK1D,GNAQ,LIMK1,MAPK14,RALB,RAP2A
Aryl Hydrocarbon Receptor Signaling	2.04	0.0566	#NUM!	ALDH3B1,ALDH9A1,CCND1,CDKN1A,CTSD,GSTO1,NFIX,RXRA,TGM2
Trehalose Degradation II (Trehalase)	2.02	0.286	#NUM!	HK2,HK3
Adenine and Adenosine Salvage III	2.02	0.286	#NUM!	LACC1,PNP
Estrogen Receptor Signaling	2.02	0.0419	#NUM!	AKT1,CCND1,CDKN1A,GNA15,GNAQ,GNG12,LIMK1,MMP14,MMP19,MYL12B,PAK1,PIK3CB,PIK3R6,PRKAR2A,PRKAR2B,RALB,RAP2A
Huntington's Disease Signaling	1.99	0.0463	#NUM!	AKT1,AP2A2,BCL2L1,CTSD,GNA15,GNAQ,GNG12,GPAA1,HIP1,PIK3CB,PIK3R6,SGK1,TGM2
TR/RXR Activation	1.96	0.0714	#NUM!	AKT1,PIK3CB,PIK3R6,RXRA,SCARB1,SLC16A3
IL-2 Signaling	1.95	0.082	#NUM!	AKT1,PIK3CB,PIK3R6,RALB,RAP2A
Hepatic Fibrosis / Hepatic Stellate Cell Activation	1.94	0.0515	#NUM!	CD14,ECE1,FGFR1,IFNAR2,IFNGR1,IFNGR2,IL6R,PDGFB,TNFRSF1A,VCAM1
PDGF Signaling	1.92	0.0698	#NUM!	PDGFB,PIK3CB,PIK3R6,RALB,RAP2A,SYNJ1
Prostate Cancer Signaling	1.91	0.0625	#NUM!	AKT1,CCND1,CDKN1A,PIK3CB,PIK3R6,RALB,RAP2A
Purine Ribonucleosides Degradation to Ribose-1-phosphate	1.9	0.25	#NUM!	LACC1,PNP
Thrombopoietin Signaling	1.89	0.0794	#NUM!	GAB2,PIK3CB,PIK3R6,RALB,RAP2A
Gαi Signaling	1.89	0.0571	#NUM!	GNA15,GNAQ,GNG12,P2RY13,PRKAR2A,PRKAR2B,RALB,RAP2A
CDK5 Signaling	1.87	0.0614	#NUM!	EGR1,ITGB1,MAPK14,PRKAR2A,PRKAR2B,RALB,RAP2A
Pyridoxal 5'-phosphate Salvage Pathway	1.81	0.0758	#NUM!	LIMK1,MAP2K3,PAK1,PDXK,SGK1
Superpathway of Inositol Phosphate Compounds	1.81	0.047	#NUM!	ATP1A1,DUSP5,MTMR6,PI4K2A,PIK3CB,PIK3R6,PIP4K2A,PPM1H,SIRPA,SYNJ1,TNS3
NGF Signaling	1.79	0.0593	#NUM!	AKT1,PIK3CB,PIK3R6,RAC1,RALB,RAP2A,RPS6KC1
p38 MAPK Signaling	1.79	0.0593	#NUM!	MAP2K3,MAPK14,MAPKAPK2,PLA2G4A,RPS6KC1,TIFA,TNFRSF1A
CREB Signaling in Neurons	1.79	0.0364	#NUM!	AKT1,BMPR2,C3AR1,CCR1,FGFR1,FZD7,GNA15,GNAQ,GNG12,GPR35,GPRC5C,P2RY13,P2RY6,PDGFB,PIK3CB,PIK3R6,PRKAR2A,PRKAR2B,PTGER2,RALB,RAP2A,TNFRSF11A
CD40 Signaling	1.79	0.0746	#NUM!	MAP2K3,MAPK14,MAPKAPK2,PIK3CB,PIK3R6
Cholecystokinin/Gastrin-mediated Signaling	1.77	0.0588	#NUM!	GNAQ,MAP2K3,MAPK14,RAC1,RALB,RAP2A,RHOBTB1
Role of JAK1 and JAK3 in γc Cytokine Signaling	1.74	0.0725	#NUM!	FES,PIK3CB,PIK3R6,RALB,RAP2A
Apelin Pancreas Signaling Pathway	1.73	0.087	#NUM!	PIK3CB,PIK3R6,PRKAR2A,PRKAR2B
Role of JAK1, JAK2 and TYK2 in Interferon Signaling	1.72	0.115	#NUM!	IFNAR2,IFNGR1,IFNGR2
Agrin Interactions at Neuromuscular Junction	1.71	0.0714	#NUM!	ITGB1,PAK1,RAC1,RALB,RAP2A
Factors Promoting Cardiogenesis in Vertebrates	1.71	0.053	#NUM!	BMPR2,CCND1,FZD7,LRP1,LRP5,MAPK14,SMAD1,TCF7L2
Prostanoid Biosynthesis	1.71	0.2	#NUM!	HPGDS,TBXAS1
IL-15 Production	1.7	0.0569	#NUM!	AXL,CSF2RA,FES,FGFR1,HCK,MAP2K3,TWF1
Small Cell Lung Cancer Signaling	1.7	0.0625	#NUM!	AKT1,BCL2L1,CCND1,PIK3CB,PIK3R6,RXRA
TGF-β Signaling	1.7	0.0625	#NUM!	BMPR2,MAP2K3,MAPK14,RALB,RAP2A,SMAD1
Glucocorticoid Receptor Signaling	1.7	0.0361	#NUM!	AKT1,BCL2L1,CDKN1A,CEBPA,CSF2RB,FKBP5,IL13RA1,IL6R,MAPK14,PIK3CB,PIK3R6,PLA2G4A,PLAU,PPARG,RAC1,RALB,RAP2A,RXRA,SGK1,TLR2,VCAM1
Agranulocyte Adhesion and Diapedesis	1.67	0.0467	#NUM!	Ccl6,CCR1,CXCL16,ITGA5,ITGB1,ITGB2,MMP14,MMP19,TNFRSF1A,VCAM1
Apelin Muscle Signaling Pathway	1.67	0.0833	#NUM!	AKT1,GNA15,GNAQ,GNG12
Apelin Cardiomyocyte Signaling Pathway	1.64	0.0606	#NUM!	AKT1,MAPK14,MYL12B,PIK3CB,PIK3R6,SLC8A1
Sucrose Degradation V (Mammalian)	1.63	0.182	#NUM!	KHK,TPI1
Pentose Phosphate Pathway	1.63	0.182	#NUM!	H6PD,TALDO1
GDP-glucose Biosynthesis	1.63	0.182	#NUM!	HK2,HK3
MYC Mediated Apoptosis Signaling	1.61	0.08	#NUM!	BCL2L1,PRKAR2A,PRKAR2B,TNFRSF1A
FAT10 Cancer Signaling Pathway	1.61	0.08	#NUM!	AKT1,BMPR2,TCF7L2,TNFRSF1A
Neuropathic Pain Signaling In Dorsal Horn Neurons	1.61	0.0594	#NUM!	CAMK1D,GRINA,PIK3CB,PIK3R6,PRKAR2A,PRKAR2B
Synaptic Long Term Potentiation	1.6	0.0543	#NUM!	GNA15,GNAQ,GRINA,PRKAR2A,PRKAR2B,RALB,RAP2A
Role of p14/p19ARF in Tumor Suppression	1.59	0.103	#NUM!	PIK3CB,PIK3R6,RAC1
Sonic Hedgehog Signaling	1.59	0.103	#NUM!	ARRB2,PRKAR2A,PRKAR2B
Leptin Signaling in Obesity	1.57	0.0658	#NUM!	AKT1,PIK3CB,PIK3R6,PRKAR2A,PRKAR2B
TNFR1 Signaling	1.55	0.0769	#NUM!	Naip1 (includes others),PAK1,RIPK1,TNFRSF1A
Glucose and Glucose-1-phosphate Degradation	1.55	0.167	#NUM!	HK2,HK3
UVB-Induced MAPK Signaling	1.55	0.0769	#NUM!	AKT1,MAPK14,PIK3CB,PIK3R6
Role of MAPK Signaling in Inhibiting the Pathogenesis of Influenza	1.55	0.0649	#NUM!	MAP2K3,MAPK14,MYD88,PLA2G4A,PLA2G7
Apoptosis Signaling	1.55	0.0577	#NUM!	BCL2L1,LMNA,Naip1 (includes others),RALB,RAP2A,TNFRSF1A
Gα12/13 Signaling	1.54	0.0526	#NUM!	AKT1,MYL12B,PIK3CB,PIK3R6,RALB,RAP2A,VAV3
Neurovascular Coupling Signaling Pathway	1.54	0.0444	#NUM!	APP,ENTPD1,GNAQ,GRINA,PLA2G4A,PLA2G7,PLD2,PRKAR2A,PRKAR2B,TRPV4
HOTAIR Regulatory Pathway	1.54	0.0491	#NUM!	AKT1,CD44,CDKN1A,MMP14,MMP19,PIK3CB,PIK3R6,TCF7L2
VDR/RXR Activation	1.53	0.0641	#NUM!	CD14,CDKN1A,CEBPA,LRP5,RXRA
Toll-like Receptor Signaling	1.53	0.0641	#NUM!	CD14,MAP2K3,MAPK14,MYD88,TLR2
IL-7 Signaling Pathway	1.53	0.0641	#NUM!	AKT1,CCND1,MAPK14,PIK3CB,PIK3R6
Telomerase Signaling	1.5	0.0561	#NUM!	AKT1,CDKN1A,PIK3CB,PIK3R6,RALB,RAP2A
PPAR Signaling	1.5	0.0561	#NUM!	PDGFB,PPARG,RALB,RAP2A,RXRA,TNFRSF1A
White Adipose Tissue Browning Pathway	1.5	0.0515	#NUM!	FCER1G,FGFR1,MAPK14,PPARG,PRKAR2A,PRKAR2B,RXRA
Oleate Biosynthesis II (Animals)	1.49	0.154	#NUM!	CYB5A,FADS1
NAD Phosphorylation and Dephosphorylation	1.49	0.154	#NUM!	ACP2,NADK
UDP-N-acetyl-D-galactosamine Biosynthesis II	1.49	0.154	#NUM!	HK2,HK3
Dopamine Degradation	1.48	0.0938	#NUM!	ALDH3B1,ALDH9A1,Sult1a1
EGF Signaling	1.48	0.0727	#NUM!	AKT1,MAPK14,PIK3CB,PIK3R6
BEX2 Signaling Pathway	1.47	0.0617	#NUM!	AKT1,CCND1,CDKN1A,LGALS1,TCF7L2
Circadian Rhythm Signaling	1.45	0.0414	#NUM!	CSNK1E,GNA15,GNAQ,GNG12,GRINA,HCK,MAP2K3,PRKAR2A,PRKAR2B,RALB,RAP2A
BAG2 Signaling Pathway	1.41	0.0595	#NUM!	ANXA2,CDKN1A,CTSB,MAPK14,MAPKAPK2
Hereditary Breast Cancer Signaling	1.41	0.0493	#NUM!	AKT1,CCND1,CDKN1A,PIK3CB,PIK3R6,RALB,RAP2A
Inhibition of Angiogenesis by TSP1	1.41	0.0882	#NUM!	AKT1,CD36,MAPK14
Polyamine Regulation in Colon Cancer	1.4	0.069	#NUM!	AKT1,MAP2K3,PPARG,TCF7L2
Cancer Drug Resistance By Drug Efflux	1.4	0.069	#NUM!	AKT1,PIK3CB,RALB,RAP2A
PI3K Signaling in B Lymphocytes	1.4	0.049	#NUM!	AKT1,ATF3,PIK3CB,RAC1,RALB,RAP2A,VAV3
FcγRIIB Signaling in B Lymphocytes	1.39	0.0588	#NUM!	AKT1,PIK3CB,PIK3R6,RALB,RAP2A
Fatty Acid Activation	1.37	0.133	#NUM!	ACSL4,ACSL5
Thyroid Hormone Biosynthesis	1.36	0.5	#NUM!	CTSD
Glycine Degradation (Creatine Biosynthesis)	1.36	0.5	#NUM!	GATM
Glutamate Biosynthesis II	1.36	0.5	#NUM!	GLUD1
Glutamate Degradation X	1.36	0.5	#NUM!	GLUD1
Bladder Cancer Signaling	1.35	0.0517	#NUM!	CCND1,CDKN1A,MMP14,MMP19,RALB,RAP2A
Fatty Acid β-oxidation I	1.35	0.0833	#NUM!	ACSL4,ACSL5,HSD17B4
Cardiac β-adrenergic Signaling	1.35	0.0449	#NUM!	GNA15,GNAQ,GNG12,GRK3,PDE1B,PRKAR2A,PRKAR2B,SLC8A1
Dilated Cardiomyopathy Signaling Pathway	1.33	0.0473	#NUM!	AKT1,BAG3,CAMK1D,LMNA,MAPK14,PRKAR2A,PRKAR2B
Chondroitin Sulfate Degradation (Metazoa)	1.32	0.125	#NUM!	GM2A,HEXA
Glutathione-mediated Detoxification	1.32	0.0811	#NUM!	ANPEP,GSTO1,HPGDS
Endocannabinoid Neuronal Synapse Pathway	1.32	0.047	#NUM!	GNA15,GNAQ,GNG12,GRINA,MAPK14,PRKAR2A,PRKAR2B
Nitric Oxide Signaling in the Cardiovascular System	1.31	0.0504	#NUM!	AKT1,PDE1B,PIK3CB,PIK3R6,PRKAR2A,PRKAR2B
Unfolded protein response	1.3	0.0556	#NUM!	CEBPA,CEBPD,DNAJB14,P4HB,PPARG
NAD Signaling Pathway	1.29	0.0464	#NUM!	AKT1,NADK,PARP12,PDGFB,PIK3CB,PIK3R6,TRPM2
Notch Signaling	1.29	0.0789	#NUM!	APH1A,DTX4,LFNG
RANK Signaling in Osteoclasts	1.29	0.0549	#NUM!	AKT1,MAPK14,PIK3CB,PIK3R6,TNFRSF11A
Apelin Adipocyte Signaling Pathway	1.29	0.0549	#NUM!	GPX1,MAPK14,PRKAR2A,PRKAR2B,RAC1
Dermatan Sulfate Degradation (Metazoa)	1.27	0.118	#NUM!	GM2A,HEXA
Inhibition of Matrix Metalloproteases	1.26	0.0769	#NUM!	LRP1,MMP14,MMP19
Wound Healing Signaling Pathway	1.26	0.0397	#NUM!	BMPR2,IFNGR1,IFNGR2,ITGB1,MAP2K3,PDGFB,RAC1,RALB,RAP2A,TNFRSF1A
PXR/RXR Activation	1.25	0.0615	#NUM!	AKT1,PRKAR2A,PRKAR2B,RXRA
Induction of Apoptosis by HIV1	1.25	0.0615	#NUM!	BCL2L1,Naip1 (includes others),RIPK1,TNFRSF1A
Necroptosis Signaling Pathway	1.22	0.0446	#NUM!	AXL,GLUD1,NLRP3,PLA2G4A,RIPK1,TNFRSF1A,TSPO
IL-17A Signaling in Airway Cells	1.21	0.0597	#NUM!	AKT1,MAPK14,PIK3CB,PIK3R6
L-carnitine Biosynthesis	1.19	0.333	#NUM!	ALDH9A1
S-methyl-5'-thioadenosine Degradation II	1.19	0.333	#NUM!	LACC1
Anandamide Degradation	1.19	0.333	#NUM!	NAAA
Mitochondrial L-carnitine Shuttle Pathway	1.19	0.105	#NUM!	ACSL4,ACSL5
Salvage Pathways of Pyrimidine Ribonucleotides	1.18	0.051	#NUM!	LIMK1,MAP2K3,PAK1,SGK1,UCK2
D-myo-inositol-5-phosphate Metabolism	1.16	0.041	#NUM!	ATP1A1,DUSP5,MTMR6,PIP4K2A,PPM1H,SIRPA,SYNJ1,TNS3
Oncostatin M Signaling	1.16	0.0698	#NUM!	PLAU,RALB,RAP2A
GADD45 Signaling	1.15	0.1	#NUM!	CCND1,CDKN1A
Growth Hormone Signaling	1.14	0.0563	#NUM!	CEBPA,PIK3CB,PIK3R6,RPS6KC1
G Protein Signaling Mediated by Tubby	1.13	0.0682	#NUM!	GNA15,GNAQ,GNG12
p70S6K Signaling	1.13	0.0455	#NUM!	AKT1,GNAQ,PIK3CB,PIK3R6,RALB,RAP2A
Melatonin Signaling	1.12	0.0556	#NUM!	GNAQ,MAP2K3,PRKAR2A,PRKAR2B
Glutaryl-CoA Degradation	1.11	0.0952	#NUM!	HSD17B4,TBXAS1
Histamine Degradation	1.11	0.0952	#NUM!	ALDH3B1,ALDH9A1
Fatty Acid α-oxidation	1.11	0.0952	#NUM!	ALDH3B1,ALDH9A1
IL-23 Signaling Pathway	1.09	0.0652	#NUM!	AKT1,PIK3CB,PIK3R6
Gustation Pathway	1.08	0.0394	#NUM!	CD36,LIPA,LPL,P2RX7,P2RY13,P2RY6,PRKAR2A,PRKAR2B
Putrescine Degradation III	1.07	0.0909	#NUM!	ALDH3B1,ALDH9A1
GPCR-Mediated Integration of Enteroendocrine Signaling Exemplified by an L Cell	1.07	0.0533	#NUM!	GNA15,GNAQ,PRKAR2A,PRKAR2B
Heme Degradation	1.07	0.25	#NUM!	HMOX1
Glutathione Redox Reactions II	1.07	0.25	#NUM!	GLRX
Cardiomyocyte Differentiation via BMP Receptors	1.04	0.087	#NUM!	BMPR2,SMAD1
IL-22 Signaling	1.01	0.0833	#NUM!	AKT1,MAPK14
Ethanol Degradation IV	1.01	0.0833	#NUM!	ALDH3B1,ALDH9A1
UVC-Induced MAPK Signaling	0.987	0.0588	#NUM!	MAPK14,RALB,RAP2A
D-myo-inositol (1,4,5,6)-Tetrakisphosphate Biosynthesis	0.983	0.0391	#NUM!	ATP1A1,DUSP5,MTMR6,PPM1H,SIRPA,SYNJ1,TNS3
D-myo-inositol (3,4,5,6)-tetrakisphosphate Biosynthesis	0.983	0.0391	#NUM!	ATP1A1,DUSP5,MTMR6,PPM1H,SIRPA,SYNJ1,TNS3
Role of JAK family kinases in IL-6-type Cytokine Signaling	0.979	0.08	#NUM!	IL6R,MAPK14
Creatine-phosphate Biosynthesis	0.975	0.2	#NUM!	CKB
Pentose Phosphate Pathway (Oxidative Branch)	0.975	0.2	#NUM!	H6PD
Calcium Signaling	0.967	0.037	#NUM!	ASPH,CAMK1D,GRINA,PRKAR2A,PRKAR2B,RAP2A,SLC8A1,SLC8B1
Estrogen-mediated S-phase Entry	0.951	0.0769	#NUM!	CCND1,CDKN1A
D-myo-inositol (1,4,5)-Trisphosphate Biosynthesis	0.951	0.0769	#NUM!	PI4K2A,PIP4K2A
Phospholipase C Signaling	0.928	0.0295	#NUM!	FCER1G,FCGR2A,GNAQ,GNG12,HMOX1,ITGA5,ITGAM,ITGAX,ITGB1,ITGB2,LCP2,MYL12B,PLA2G4A,PLD2,PLD4,RAC1,RALB,RAP2A,RHOBTB1,TGM2
Tryptophan Degradation X (Mammalian, via Tryptamine)	0.921	0.0741	#NUM!	ALDH3B1,ALDH9A1
Glycolysis I	0.921	0.0741	#NUM!	PKM,TPI1
Pregnenolone Biosynthesis	0.921	0.0741	#NUM!	CYP27A1,MICAL2
Protein Kinase A Signaling	0.917	0.0319	#NUM!	DUSP3,DUSP5,EBI3,GNAQ,GNG12,MYL12B,PDE1B,PRKAR2A,PRKAR2B,PTPRS,SIRPA,TCF7L2,UBASH3B
GPCR-Mediated Nutrient Sensing in Enteroendocrine Cells	0.914	0.0424	#NUM!	GNA15,GNAQ,GNG12,PRKAR2A,PRKAR2B
IL-17 Signaling	0.91	0.0374	#NUM!	AKT1,MAP2K3,MAPK14,PIK3CB,PIK3R6,RALB,RAP2A
Prolactin Signaling	0.91	0.0465	#NUM!	PIK3CB,PIK3R6,RALB,RAP2A
Arginine Biosynthesis IV	0.9	0.167	#NUM!	GLUD1
Pentose Phosphate Pathway (Non-oxidative Branch)	0.9	0.167	#NUM!	TALDO1
Tryptophan Degradation III (Eukaryotic)	0.896	0.0714	#NUM!	HSD17B4,TBXAS1
Hepatic Cholestasis	0.876	0.0366	#NUM!	CD14,CYP27A1,MYD88,PRKAR2A,PRKAR2B,RXRA,TNFRSF1A
3-phosphoinositide Degradation	0.876	0.0366	#NUM!	ATP1A1,DUSP5,MTMR6,PPM1H,SIRPA,SYNJ1,TNS3
Xenobiotic Metabolism PXR Signaling Pathway	0.86	0.0363	#NUM!	ALDH3B1,ALDH9A1,GSTO1,PRKAR2A,PRKAR2B,RXRA,UST
eNOS Signaling	0.848	0.0377	#NUM!	AKT1,GNAQ,PIK3CB,PIK3R6,PRKAR2A,PRKAR2B
Crosstalk between Dendritic Cells and Natural Killer Cells	0.845	0.044	#NUM!	CD86,CSF2RB,LTBR,TYROBP
Thioredoxin Pathway	0.839	0.143	#NUM!	TXN
TEC Kinase Signaling	0.836	0.0294	#NUM!	FCER1G,GNA15,GNAQ,GNG12,HCK,ITGA5,ITGAM,ITGAX,ITGB1,ITGB2,PAK1,PIK3CB,PIK3R6,RAC1,RHOBTB1,TNFRSF21,VAV3
Insulin Secretion Signaling Pathway	0.833	0.0333	#NUM!	GNA15,GNAQ,GPAA1,HCK,MAPK14,PIK3CB,PIK3R6,PRKAR2A,PRKAR2B
Inhibition of ARE-Mediated mRNA Degradation Pathway	0.83	0.0373	#NUM!	AKT1,MAPK14,MAPKAPK2,PRKAR2A,PRKAR2B,TNFRSF1A
Stearate Biosynthesis I (Animals)	0.788	0.0476	#NUM!	ACSL4,ACSL5,TBXAS1
Airway Inflammation in Asthma	0.783	0.0606	#NUM!	IFNGR1,IFNGR2
Androgen Signaling	0.762	0.0355	#NUM!	CCND1,GNA15,GNAQ,GNG12,PRKAR2A,PRKAR2B
Ethanol Degradation II	0.762	0.0588	#NUM!	ALDH3B1,ALDH9A1
GABA Receptor Signaling	0.762	0.0376	#NUM!	ALDH9A1,AP2A2,GNA15,GNAQ,GNG12
Role of PI3K/AKT Signaling in the Pathogenesis of Influenza	0.745	0.0455	#NUM!	AKT1,PIK3CB,PIK3R6
IL-9 Signaling	0.742	0.0571	#NUM!	PIK3CB,PIK3R6
Pathogenesis of Multiple Sclerosis	0.738	0.111	#NUM!	CCR1
Folate Transformations I	0.738	0.111	#NUM!	MTHFR
MIF-mediated Glucocorticoid Regulation	0.724	0.0556	#NUM!	CD14,PLA2G4A
TWEAK Signaling	0.706	0.0541	#NUM!	Naip1 (includes others),RIPK1
Noradrenaline and Adrenaline Degradation	0.706	0.0541	#NUM!	ALDH3B1,ALDH9A1
Calcium Transport I	0.697	0.1	#NUM!	ANXA5
IL-17A Signaling in Fibroblasts	0.688	0.0526	#NUM!	CEBPD,MAPK14
T Cell Receptor Signaling	0.688	0.0277	#NUM!	AKT1,CD86,DUSP5,FCER1G,FYB1,ITGB1,ITGB2,LCP2,MAP2K3,MAPK14,PIK3CB,PIK3R6,RAC1,RALB,RAP2A,TCF7L2,VAV3
Serotonin Degradation	0.682	0.0423	#NUM!	ALDH3B1,ALDH9A1,Sult1a1
Netrin Signaling	0.67	0.0417	#NUM!	PRKAR2A,PRKAR2B,RAC1
Purine Nucleotides De Novo Biosynthesis II	0.662	0.0909	#NUM!	ADSS1
EIF2 Signaling	0.64	0.0312	#NUM!	AKT1,ATF3,CCND1,PIK3CB,PIK3R6,RALB,RAP2A
Xenobiotic Metabolism CAR Signaling Pathway	0.609	0.0316	#NUM!	ALDH3B1,ALDH9A1,GSTO1,MAP2K3,RXRA,UST
Role of WNT/GSK-3β Signaling in the Pathogenesis of Influenza	0.604	0.0385	#NUM!	CSNK1E,FZD7,TCF7L2
γ-glutamyl Cycle	0.597	0.0769	#NUM!	ANPEP
MIF Regulation of Innate Immunity	0.593	0.0455	#NUM!	CD14,PLA2G4A
Estrogen Biosynthesis	0.58	0.0444	#NUM!	HSD17B12,HSD17B4
Synaptic Long Term Depression	0.578	0.0308	#NUM!	GNA15,GNAQ,PLA2G4A,PLA2G7,RALB,RAP2A
Retinol Biosynthesis	0.567	0.0435	#NUM!	DHRS3,LPL
Neuroprotective Role of THOP1 in Alzheimer's Disease	0.561	0.0333	#NUM!	APP,ECE1,PRKAR2A,PRKAR2B
Leukotriene Biosynthesis	0.545	0.0667	#NUM!	ALOX5AP
HIPPO signaling	0.536	0.0353	#NUM!	CD44,CSNK1E,SMAD1
Coronavirus Pathogenesis Pathway	0.53	0.0296	#NUM!	CCND1,IFNAR2,MAPK14,NLRP3,RAB7A,RIPK1
Role of Hypercytokinemia/hyperchemokinemia in the Pathogenesis of Influenza	0.527	0.0349	#NUM!	IFNAR2,MYD88,NLRP3
Aldosterone Signaling in Epithelial Cells	0.526	0.0305	#NUM!	DNAJB14,PIK3CB,PIK3R6,PIP4K2A,SGK1
D-myo-inositol (1,4,5)-trisphosphate Degradation	0.521	0.0625	#NUM!	SYNJ1
Parkinson's Signaling	0.521	0.0625	#NUM!	MAPK14
Xenobiotic Metabolism AHR Signaling Pathway	0.519	0.0345	#NUM!	ALDH3B1,ALDH9A1,GSTO1
Regulation Of The Epithelial Mesenchymal Transition In Development Pathway	0.519	0.0345	#NUM!	APH1A,FZD7,TCF7L2
Cell Cycle: G2/M DNA Damage Checkpoint Regulation	0.517	0.04	#NUM!	CDKN1A,HIPK2
1D-myo-inositol Hexakisphosphate Biosynthesis II (Mammalian)	0.499	0.0588	#NUM!	SYNJ1
D-myo-inositol (1,3,4)-trisphosphate Biosynthesis	0.499	0.0588	#NUM!	SYNJ1
Isoleucine Degradation I	0.479	0.0556	#NUM!	HSD17B4
Bile Acid Biosynthesis, Neutral Pathway	0.479	0.0556	#NUM!	CYP27A1
Phototransduction Pathway	0.472	0.037	#NUM!	PRKAR2A,PRKAR2B
Systemic Lupus Erythematosus In B Cell Signaling Pathway	0.47	0.0249	#NUM!	AKT1,BCL2L1,CCND1,FCGR2A,HCK,IFNAR2,IFNGR1,IFNGR2,IL6R,LILRB3,LILRB4,MYD88,PIK3CB,PIK3R6,RAC1,RALB,RAP2A,SYNJ1
DNA damage-induced 14-3-3σ Signaling	0.46	0.0526	#NUM!	AKT1
CSDE1 Signaling Pathway	0.452	0.0357	#NUM!	AKT1,RAC1
Oxidative Ethanol Degradation III	0.452	0.0357	#NUM!	ALDH3B1,ALDH9A1
CD27 Signaling in Lymphocytes	0.442	0.0351	#NUM!	BCL2L1,MAP2K3
Triacylglycerol Degradation	0.442	0.0351	#NUM!	ABHD12,LPL
Dopamine-DARPP32 Feedback in cAMP Signaling	0.428	0.0276	#NUM!	CSNK1E,GNAQ,GRINA,PRKAR2A,PRKAR2B
Valine Degradation I	0.426	0.0476	#NUM!	HSD17B4
NF-κB Signaling	0.416	0.0246	#NUM!	AKT1,BMPR2,FCER1G,FGFR1,LTBR,MYD88,PIK3CB,PIK3R6,RALB,RAP2A,RIPK1,TLR2,TNFRSF11A,TNFRSF1A
Retinoic acid Mediated Apoptosis Signaling	0.415	0.0333	#NUM!	PARP12,RXRA
PCP (Planar Cell Polarity) Pathway	0.415	0.0333	#NUM!	FZD7,RAC1
SPINK1 Pancreatic Cancer Pathway	0.415	0.0333	#NUM!	CPD,CTSB
The Visual Cycle	0.41	0.0455	#NUM!	DHRS3
Superpathway of D-myo-inositol (1,4,5)-trisphosphate Metabolism	0.41	0.0455	#NUM!	SYNJ1
Sumoylation Pathway	0.398	0.0291	#NUM!	CEBPA,RAC1,RHOBTB1
Pyrimidine Deoxyribonucleotides De Novo Biosynthesis I	0.395	0.0435	#NUM!	RRM2
Apelin Cardiac Fibroblast Signaling Pathway	0.395	0.0435	#NUM!	AKT1
cAMP-mediated signaling	0.385	0.0258	#NUM!	CAMK1D,P2RY13,PDE1B,PRKAR2A,PRKAR2B,PTGER2
Cellular Effects of Sildenafil (Viagra)	0.377	0.0268	#NUM!	MYL12B,PDE1B,PRKAR2A,PRKAR2B
Corticotropin Releasing Hormone Signaling	0.377	0.0268	#NUM!	GNAQ,MAPK14,PRKAR2A,PRKAR2B
Role of NFAT in Regulation of the Immune Response	0.366	0.0238	#NUM!	AKT1,CD86,CSNK1E,FCER1G,FCGR2A,FCGR3A/FCGR3B,GNA15,GNAQ,GNG12,LCP2,PIK3CB,PIK3R6,RALB,RAP2A
Glutamate Receptor Signaling	0.366	0.0303	#NUM!	GNG12,GRINA
IL-17A Signaling in Gastric Cells	0.356	0.0385	#NUM!	MAPK14
Cell Cycle: G1/S Checkpoint Regulation	0.351	0.0294	#NUM!	CCND1,CDKN1A
NAD Salvage Pathway II	0.343	0.037	#NUM!	ACP2
Glutathione Redox Reactions I	0.332	0.0357	#NUM!	GPX1
Histidine Degradation VI	0.332	0.0357	#NUM!	MICAL2
Sirtuin Signaling Pathway	0.329	0.024	#NUM!	AKT1,APP,GABARAPL1,GLUD1,PPARG,TSPO,TUBA1C
Basal Cell Carcinoma Signaling	0.322	0.0278	#NUM!	FZD7,TCF7L2
Ubiquinol-10 Biosynthesis (Eukaryotic)	0.311	0.0333	#NUM!	MICAL2
Hypoxia Signaling in the Cardiovascular System	0.31	0.027	#NUM!	AKT1,P4HB
TNFR2 Signaling	0.291	0.0312	#NUM!	Naip1 (includes others)
Dopamine Receptor Signaling	0.28	0.0253	#NUM!	PRKAR2A,PRKAR2B
Mitochondrial Dysfunction	0.279	0.0234	#NUM!	APH1A,APP,CYB5A,XDH
B Cell Receptor Signaling	0.276	0.0223	#NUM!	AKT1,BCL2L1,EGR1,FCGR2A,GAB2,MAP2K3,MAPK14,PIK3CB,PIK3R6,RAC1,RALB,RAP2A,SYNJ1,VAV3
4-1BB Signaling in T Lymphocytes	0.273	0.0294	#NUM!	MAPK14
Role of JAK2 in Hormone-like Cytokine Signaling	0.273	0.0294	#NUM!	SIRPA
Coagulation System	0.265	0.0286	#NUM!	PLAU
Pyrimidine Ribonucleotides Interconversion	0.265	0.0286	#NUM!	ENTPD1
Cyclins and Cell Cycle Regulation	0.253	0.0238	#NUM!	CCND1,CDKN1A
Cell Cycle Regulation by BTG Family Proteins	0.249	0.027	#NUM!	CCND1
Pyrimidine Ribonucleotides De Novo Biosynthesis	0.249	0.027	#NUM!	ENTPD1
tRNA Charging	0.234	0.0256	#NUM!	NARS1
Thyroid Hormone Metabolism II (via Conjugation and/or Degradation)	0.228	0.025	#NUM!	Sult1a1
April Mediated Signaling	0.215	0.0238	#NUM!	MAPK14
Retinoate Biosynthesis I	0.215	0.0238	#NUM!	DHRS3
B Cell Activating Factor Signaling	0.209	0.0233	#NUM!	MAPK14
B Cell Development	0.203	0.0227	#NUM!	CD86
BER (Base Excision Repair) Pathway	0.203	0.0227	#NUM!	MAP2K3
Role of BRCA1 in DNA Damage Response	0	0.0125	#NUM!	CDKN1A
Activation of IRF by Cytosolic Pattern Recognition Receptors	0	0.0154	#NUM!	RIPK1
Role of RIG1-like Receptors in Antiviral Innate Immunity	0	0.0217	#NUM!	RIPK1
CCR5 Signaling in Macrophages	0	0.01	#NUM!	FCER1G,GNA15,GNAQ,GNG12,MAPK14
Calcium-induced T Lymphocyte Apoptosis	0	0.00217	#NUM!	FCER1G
Cytotoxic T Lymphocyte-mediated Apoptosis of Target Cells	0	0.00235	#NUM!	FCER1G
CTLA4 Signaling in Cytotoxic T Lymphocytes	0	0.0146	#NUM!	AKT1,AP2A2,CD86,FCER1G,LCP2,PIK3CB,PIK3R6
T Helper Cell Differentiation	0	0.0127	#NUM!	CD86,FCER1G,IFNGR1,IFNGR2,IL6R,TNFRSF1A
CD28 Signaling in T Helper Cells	0	0.0174	#NUM!	AKT1,ARPC2,CD86,FCER1G,LCP2,PAK1,PIK3CB,PIK3R6,RAC1
IL-15 Signaling	0	0.0133	#NUM!	AKT1,BCL2L1,MAPK14,PIK3CB,PIK3R6,RALB,RAP2A
Dendritic Cell Maturation	0	0.022	#NUM!	AKT1,CD86,FCER1G,FCGR2A,FCGR3A/FCGR3B,LTBR,MAPK14,MYD88,PIK3CB,PIK3R6,TLR2,TNFRSF1A,TYROBP
ICOS-ICOSL Signaling in T Helper Cells	0	0.0158	#NUM!	AKT1,CD86,FCER1G,GAB2,LCP2,PIK3CB,PIK3R6,RAC1
Lipid Antigen Presentation by CD1	0	0.00721	#NUM!	AP2A2,FCER1G,PSAP
Mitotic Roles of Polo-Like Kinase	0	0.0152	#NUM!	SLK
Maturity Onset Diabetes of Young (MODY) Signaling	0	0.0128	#NUM!	APOE
Role of CHK Proteins in Cell Cycle Checkpoint Control	0	0.0175	#NUM!	CDKN1A
ATM Signaling	0	0.0206	#NUM!	CDKN1A,MAPK14
Type I Diabetes Mellitus Signaling	0	0.0177	#NUM!	CD86,FCER1G,IFNGR1,IFNGR2,MAP2K3,MAPK14,MYD88,RIPK1,TNFRSF1A
Allograft Rejection Signaling	0	0.00413	#NUM!	CD86,FCER1G
Autoimmune Thyroid Disease Signaling	0	0.00441	#NUM!	CD86,FCER1G
Graft-versus-Host Disease Signaling	0	0.00448	#NUM!	CD86,FCER1G
Communication between Innate and Adaptive Immune Cells	0	0.00431	#NUM!	CD86,FCER1G,Tlr13,TLR2
Systemic Lupus Erythematosus Signaling	0	0.0161	#NUM!	AKT1,CD86,FCER1G,FCGR2A,FCGR3A/FCGR3B,IL6R,PIK3CB,PIK3R6,RALB,RAP2A
CDC42 Signaling	0	0.0209	#NUM!	ARPC2,FCER1G,IQGAP2,ITGA5,ITGAM,ITGAX,ITGB1,ITGB2,LIMK1,MAPK14,MYL12B,PAK1
Altered T Cell and B Cell Signaling in Rheumatoid Arthritis	0	0.00813	#NUM!	CD86,FCER1G,Tlr13,TLR2
Regulation of IL-2 Expression in Activated and Anergic T Lymphocytes	0	0.0108	#NUM!	FCER1G,RAC1,RALB,RAP2A,VAV3
NUR77 Signaling in T Lymphocytes	0	0.00586	#NUM!	CD86,FCER1G,RXRA
PKCθ Signaling in T Lymphocytes	0	0.0161	#NUM!	CD86,FCER1G,LCP2,PIK3CB,PIK3R6,RAC1,RALB,RAP2A,VAV3
Antiproliferative Role of TOB in T Cell Signaling	0	0.00235	#NUM!	FCER1G
OX40 Signaling Pathway	0	0.00418	#NUM!	BCL2L1,FCER1G
Cell Cycle Control of Chromosomal Replication	0	0.0179	#NUM!	CDK14
Hematopoiesis from Pluripotent Stem Cells	0	0.00226	#NUM!	FCER1G
Transcriptional Regulatory Network in Embryonic Stem Cells	0	0.0185	#NUM!	ZFHX3
nNOS Signaling in Neurons	0	0.0213	#NUM!	GRINA
Heparan Sulfate Biosynthesis	0	0.0116	#NUM!	UST
Heparan Sulfate Biosynthesis (Late Stages)	0	0.0127	#NUM!	UST
tRNA Splicing	0	0.0217	#NUM!	PDE1B
Melatonin Degradation I	0	0.0161	#NUM!	Sult1a1
Chondroitin Sulfate Biosynthesis	0	0.0172	#NUM!	UST
Dermatan Sulfate Biosynthesis	0	0.0167	#NUM!	UST
Dermatan Sulfate Biosynthesis (Late Stages)	0	0.0213	#NUM!	UST
Chondroitin Sulfate Biosynthesis (Late Stages)	0	0.02	#NUM!	UST
Superpathway of Melatonin Degradation	0	0.0149	#NUM!	Sult1a1
Oxidative Phosphorylation	0	0.00901	#NUM!	CYB5A
WNT/Ca+ pathway	0	0.0156	#NUM!	FZD7
SAPK/JNK Signaling	0	0.0179	#NUM!	FCER1G,GNG12,MINK1,PIK3CB,PIK3R6,RAC1,RALB,RAP2A,RIPK1
Protein Ubiquitination Pathway	0	0.00364	#NUM!	DNAJB14
Th17 Activation Pathway	0	0.00826	#NUM!	FCER1G,IL6R,MYD88,PTGER2
T Cell Exhaustion Signaling Pathway	0	0.0194	#NUM!	AKT1,BMPR2,CD86,FCER1G,HAVCR2,IFNAR2,IL6R,PIK3CB,PIK3R6,RALB,RAP2A
Systemic Lupus Erythematosus In T Cell Signaling Pathway	0	0.0172	#NUM!	AKT1,CD44,CD86,FCER1G,MAP2K3,PIK3CB,PIK3R6,RAC1,RALB,RAP2A,RHOBTB1

## Sheet: BVETrp53ko,pTENko,HSC_Low
© 2000-2021 QIAGEN. All rights reserved.
Ingenuity Canonical Pathways	-log(p-value)	Ratio	z-score	Molecules
B Cell Receptor Signaling	16.2	0.11	#NUM!	AKT3,BLNK,CAMK2D,CD19,CD22,CD79A,CD79B,CSK,EBF1,ETS1,FOXO1,Ighd,Ighg2b,Ighg2c,Ighg3,IGHM,Ighv1-18,Ighv1-26,Ighv1-53,Ighv1-64,Ighv1-80,Ighv1-9,Ighv5-17,IGKC,Igkv1-110,Igkv1-117,Igkv14-111,Igkv2-137,Igkv3-10,Igkv3-2,Igkv3-5,Igkv4-57,Igkv4-70,Igkv4-74,Igkv4-91,Igkv5-43,Igkv6-17,Igkv6-25,Igkv8-19,Igkv8-21,Igkv8-27,Igkv8-28,Igkv9-120,INPP5F,INPP5K,MALT1,MAP3K1,MAP3K14,MAPK11,MAPK12,MEF2C,NFATC1,NFATC3…
Systemic Lupus Erythematosus In B Cell Signaling Pathway	14.1	0.0982	#NUM!	AKT3,BCL2,BLNK,CD19,CD22,CD40,CD5,CD79A,CD79B,CSK,FOXO1,Ighd,Ighg2b,Ighg2c,Ighg3,IGHM,Ighv1-18,Ighv1-26,Ighv1-53,Ighv1-64,Ighv1-80,Ighv1-9,Ighv5-17,IGKC,Igkv1-110,Igkv1-117,Igkv14-111,Igkv2-137,Igkv3-10,Igkv3-2,Igkv3-5,Igkv4-57,Igkv4-70,Igkv4-74,Igkv4-91,Igkv5-43,Igkv6-17,Igkv6-25,Igkv8-19,Igkv8-21,Igkv8-27,Igkv8-28,Igkv9-120,INPP5F,INPP5K,JAK1,LCK,LTB,MALT1,MAP3K14,NFATC1,NFATC3,NFKB2,PAG1,PIK3C…
PI3K Signaling in B Lymphocytes	12	0.189	#NUM!	AKT3,BLK,BLNK,CAMK2D,CD180,CD19,CD40,CD79A,CD79B,Ighg2b,IGHM,IRS2,ITPR2,ITPR3,MALT1,NFATC1,NFATC3,NFKB2,NFKBID,PLEKHA2,PPP3CA,PPP3CC,PRKCB,PTEN,REL,RRAS2,SYK
IL-7 Signaling Pathway	9.75	0.231	#NUM!	AKT3,BCL2,CXCR5,EBF1,FOXO1,Ighd,Ighg2b,Ighg2c,IGHM,IL2RG,JAK1,JAK3,MAPK11,MAPK12,NFATC1,PAX5,PIK3C2B,PIK3R4
B Cell Activating Factor Signaling	8.78	0.302	#NUM!	MAP3K1,MAP3K14,MAPK11,MAPK12,NFATC1,NFATC3,NFKB2,NFKBID,REL,TNFRSF13B,TNFRSF13C,TRAF2,TRAF3
IL-4 Signaling	8.43	0.194	#NUM!	AKT3,FCER2,H2-Eb2,HLA-A,HLA-DMB,IL2RG,INPP5F,INPP5K,IRF4,JAK1,JAK3,NFATC1,NFATC3,NR3C2,PIK3C2B,PIK3R4,RPS6KB2,RRAS2
Primary Immunodeficiency Signaling	8.21	0.25	#NUM!	BLNK,CD19,CD40,CD79A,Ighd,Ighg2b,IGHM,IGKC,IL2RG,JAK3,LCK,RFXANK,TNFRSF13B,TNFRSF13C
April Mediated Signaling	7.84	0.286	#NUM!	MAP3K1,MAP3K14,MAPK11,MAPK12,NFATC1,NFATC3,NFKB2,NFKBID,REL,TNFRSF13B,TRAF2,TRAF3
IL-15 Signaling	7.69	0.0871	#NUM!	AKT3,Ighd,Ighg2b,Ighg2c,Ighg3,IGHM,Ighv1-18,Ighv1-26,Ighv1-53,Ighv1-64,Ighv1-80,Ighv1-9,Ighv5-17,IGKC,Igkv1-110,Igkv1-117,Igkv14-111,Igkv2-137,Igkv3-10,Igkv3-2,Igkv3-5,Igkv4-57,Igkv4-70,Igkv4-74,Igkv4-91,Igkv5-43,Igkv6-17,Igkv6-25,Igkv8-19,Igkv8-21,Igkv8-27,Igkv8-28,Igkv9-120,IL2RG,JAK1,JAK3,LCK,MAPK11,MAPK12,NFKB2,PIK3C2B,PIK3R4,REL,RPS6KB2,RRAS2,SYK
NF-κB Activation by Viruses	7.09	0.192	#NUM!	AKT3,CXCR5,ITGB3,LCK,MAP3K1,MAP3K14,NFKB2,NFKBID,PIK3C2B,PIK3R4,PRKCB,PRKCE,REL,RRAS2,TRAF2
RANK Signaling in Osteoclasts	6.95	0.176	#NUM!	AKT3,BIRC2,MAP3K1,MAP3K14,MAPK11,MAPK12,NFATC1,NFKB2,NFKBID,PIK3C2B,PIK3R4,PPP3CA,PPP3CC,PTK2B,REL,TRAF2
FcγRIIB Signaling in B Lymphocytes	6.58	0.176	#NUM!	BLNK,CACNA1E,CACNA1H,CACNA1I,CD79A,CD79B,Ighg2b,IGHM,ITPR2,ITPR3,MAPK12,PIK3C2B,PIK3R4,RRAS2,SYK
B Cell Development	6.58	0.25	#NUM!	CD19,CD40,CD79A,CD79B,H2-Eb2,HLA-A,HLA-DMB,Ighd,Ighg2b,IGHM,IGKC
Type II Diabetes Mellitus Signaling	6.31	0.131	#NUM!	ACSF2,AKT3,CACNA1E,CACNA1H,CACNA1I,IRS2,ITPR2,ITPR3,MAP3K1,MAP3K14,MAPK12,NFKB2,NFKBID,PIK3C2B,PIK3R4,PRKCB,PRKCE,REL,SMPD3,TRAF2
CD40 Signaling	6.28	0.194	#NUM!	CD40,FCER2,JAK3,MAP3K14,MAPK11,MAPK12,NFKB2,NFKBID,PIK3C2B,PIK3R4,REL,TRAF2,TRAF3
IL-17A Signaling in Airway Cells	6.28	0.194	#NUM!	AKT3,IL17RA,JAK1,JAK3,MAPK11,MAPK12,NFKB2,NFKBID,PIK3C2B,PIK3R4,PTEN,REL,TRAF3IP2
PD-1, PD-L1 cancer immunotherapy pathway	6.01	0.151	#NUM!	AKT3,CD274,CSK,H2-Eb2,HLA-A,HLA-DMB,IL2RG,JAK1,JAK3,LATS2,LCK,PIK3C2B,PIK3R4,PTEN,RASGRP1,SMAD3
Molecular Mechanisms of Cancer	5.77	0.0828	#NUM!	AKT3,ARHGEF1,ARHGEF18,ARHGEF3,BCL2,BIRC2,CAMK2D,CDC25B,CDK13,CDK17,FOXO1,HDAC10,HDAC7,ITGB3,JAK1,JAK3,LEF1,MAPK11,MAPK12,NFKB2,NFKBID,PIK3C2B,PIK3R4,PRKCB,PRKCE,PRKDC,PTCH1,RAC2,RASGRP1,REL,RHOF,RHOH,RRAS2,SMAD3,SMAD7,SUFU,TCF4
Lymphotoxin β Receptor Signaling	5.54	0.2	#NUM!	AKT3,BIRC2,LTB,MAP3K14,NFKB2,NFKBID,PIK3C2B,PIK3R4,TRAF2,TRAF3,TRAF4
BEX2 Signaling Pathway	5.3	0.16	#NUM!	AKT3,BCL2,LEF1,MAPK12,NFKB2,PLXNC1,PPM1L,PTEN,REL,SMARCB1,SWAP70,TCF4,Tcf7
G-Protein Coupled Receptor Signaling	5.3	0.0699	#NUM!	ADORA2A,AKT3,AVPR2,CAMK2D,CCR6,CCR7,CNR2,FFAR1,FFAR2,FOXO1,GPR137C,GPR171,GPR174,GPR18,GRK6,LATS2,LPAR2,MAP3K1,MAP3K14,MAPK11,MAPK12,MEF2B,MEF2C,NFATC1,NFATC3,NFKB2,NFKBID,PDE3B,PDE4B,PDE7A,PIK3C2B,PIK3R4,PPP3CA,PPP3CC,PRKCB,PRKCE,PTGER1,PTK2B,RAC2,RAPGEF4,RASGRP1,REL,RGS14,RRAS2,S1PR1,S1PR3,S1PR4,TAS1R3,TBXA2R
Small Cell Lung Cancer Signaling	5.16	0.146	#NUM!	AKT3,BCL2,BIRC2,HDAC10,HDAC7,NFKB2,NFKBID,PIK3C2B,PIK3R4,PTEN,REL,TRAF2,TRAF3,TRAF4
Senescence Pathway	5.11	0.0909	#NUM!	AKT3,ARAF,CACNA1E,CBX7,CDC25B,DMTF1,ELK3,ETS1,ITPR2,ITPR3,MAPK12,NFATC1,NFATC3,NFKB2,PARP1,PHF19,PIK3C2B,PIK3R4,PML,PPM1L,PPP3CA,PPP3CC,PTEN,RRAS2,SMAD3,SMAD7,ZFP36L1
Natural Killer Cell Signaling	5.08	0.106	#NUM!	AKT3,COL10A1,HLA-A,JAK3,LCK,LIMK2,MAP3K1,MAP3K14,MAPK11,MAPK12,NFATC1,NFATC3,NFKB2,PIK3C2B,PIK3R4,PTK2B,RAC2,REL,RRAS2,STAT4,SYK
Gαq Signaling	5.01	0.112	#NUM!	AKT3,CSK,ITPR2,ITPR3,NFATC1,NFATC3,NFKB2,NFKBID,PIK3C2B,PIK3R4,PPP3CA,PPP3CC,PRKCB,PRKCE,PTK2B,RAC2,REL,RHOF,RHOH
fMLP Signaling in Neutrophils	4.8	0.122	#NUM!	ARPC5L,ITPR2,ITPR3,NFATC1,NFATC3,NFKB2,NFKBID,PIK3C2B,PIK3R4,PPP3CA,PPP3CC,PRKCB,PRKCE,RAC2,REL,RRAS2
Ceramide Signaling	4.79	0.144	#NUM!	AKT3,BCL2,MAP3K1,NFKB2,PIK3C2B,PIK3R4,PPM1L,REL,RRAS2,S1PR1,S1PR3,S1PR4,SMPD3
Hepatic Fibrosis Signaling Pathway	4.77	0.0788	#NUM!	AKT3,ARAF,BCL2,CACNA1E,CD40,COL10A1,FOXO1,IL17RA,IRAK3,IRS2,ITGB3,JAK1,LEF1,MAPK11,MAPK12,NFKB2,NFKBID,PIK3C2B,PIK3R4,PRKCB,PRKCE,PTCH1,PTEN,RAC2,REL,RHOF,RHOH,RPS6KB2,RRAS2,SMAD3,SMAD7,TCF4,Tcf7
p70S6K Signaling	4.75	0.121	#NUM!	AKT3,CD19,CD79A,CD79B,Ighg2b,IGHM,IL2RG,JAK1,PIK3C2B,PIK3R4,PPM1L,PRKCB,PRKCE,RRAS2,SFN,SYK
Acute Myeloid Leukemia Signaling	4.74	0.143	#NUM!	AKT3,ARAF,LEF1,NFKB2,PIK3C2B,PIK3R4,PIM2,PML,REL,RPS6KB2,RRAS2,TCF4,Tcf7
Gα12/13 Signaling	4.71	0.12	#NUM!	AKT3,ARHGEF1,LPAR2,MAP3K1,MAPK12,MEF2B,MEF2C,NFKB2,NFKBID,PIK3C2B,PIK3R4,PTK2B,REL,RRAS2,TBXA2R,TEC
IL-9 Signaling	4.63	0.229	#NUM!	IL2RG,IRS2,JAK1,JAK3,NFKB2,PIK3C2B,PIK3R4,REL
Cardiac Hypertrophy Signaling (Enhanced)	4.62	0.072	#NUM!	AKAP13,AKT3,ATP2A3,CACNA1E,CAMK2D,HDAC10,HDAC7,IL17RA,IL21R,IL27RA,IL2RG,INPP5F,ITGB3,ITPR2,ITPR3,LTB,MAP3K1,MAP3K14,MAPK11,MAPK12,MEF2B,MEF2C,MKNK2,NFATC1,NFATC3,NFKB2,PDE3B,PDE4B,PDE7A,PIK3C2B,PIK3R4,PPP3CA,PPP3CC,PRKCB,PRKCE,PTEN,REL,RPS6KB2,RRAS2
Th1 Pathway	4.57	0.123	#NUM!	CD274,CD40,H2-Eb2,HLA-A,HLA-DMB,ICOSLG/LOC102723996,IL27RA,JAK1,JAK3,NFATC1,NFATC3,PIK3C2B,PIK3R4,STAT4,TBX21
PI3K/AKT Signaling	4.56	0.101	#NUM!	AKT3,BCL2,FOXO1,IL17RA,IL21R,IL27RA,IL2RG,INPP5F,INPP5K,ITGB3,JAK1,JAK3,NFKB2,NFKBID,PPM1L,PTEN,REL,RPS6KB2,RRAS2,SFN
Role of JAK1 and JAK3 in γc Cytokine Signaling	4.55	0.159	#NUM!	BLNK,IL21R,IL2RG,IRS2,JAK1,JAK3,PIK3C2B,PIK3R4,PTK2B,RRAS2,SYK
MSP-RON Signaling In Cancer Cells Pathway	4.51	0.116	#NUM!	AKT3,ARAF,ELK3,ETS1,LEF1,NFKB2,PIK3C2B,PIK3R4,PTK2B,REL,RRAS2,SFN,ST14,TCF4,Tcf7,TRIM24
Insulin Secretion Signaling Pathway	4.45	0.0889	#NUM!	AGO1,CACNA1E,CACNA1H,CACNA1I,CAMK2D,EIF2AK3,FFAR1,ITPR2,ITPR3,JAK1,JAK3,KCNB1,LCK,MAPK11,MAPK12,PIK3C2B,PIK3R4,PRKCB,PRKCE,RAPGEF4,RPS6KB2,SLC2A3,STAT4,VAMP2
PEDF Signaling	4.42	0.143	#NUM!	AKT3,BCL2,MAPK11,MAPK12,NFKB2,NFKBID,PIK3C2B,PIK3R4,REL,RRAS2,TCF12,TCF4
Reelin Signaling in Neurons	4.4	0.119	#NUM!	AKT3,ARHGEF1,ARHGEF3,ARPC5L,BLK,CAMK2D,CDK5R1,CNR2,LCK,MAP4K1,MAPK12,MAPK8IP3,PIK3C2B,PIK3R4,RELN
Th1 and Th2 Activation Pathway	4.39	0.105	#NUM!	CD274,CD40,H2-Eb2,HLA-A,HLA-DMB,ICOSLG/LOC102723996,IKZF1,IL27RA,IL2RG,JAK1,JAK3,NFATC1,NFATC3,PIK3C2B,PIK3R4,S1PR1,STAT4,TBX21
Netrin Signaling	4.37	0.153	#NUM!	ABLIM1,CACNA1E,CACNA1H,CACNA1I,ITPR2,ITPR3,NFATC1,NFATC3,PPP3CA,PPP3CC,RAC2
Role of NFAT in Cardiac Hypertrophy	4.36	0.0946	#NUM!	AKT3,CACNA1E,CACNA1H,CACNA1I,CAMK2D,HDAC10,HDAC7,ITPR2,ITPR3,MAP3K1,MAPK11,MAPK12,MEF2B,MEF2C,PIK3C2B,PIK3R4,PPP3CA,PPP3CC,PRKCB,PRKCE,RRAS2
IL-2 Signaling	4.29	0.164	#NUM!	AKT3,IL2RG,JAK1,JAK3,LCK,PIK3C2B,PIK3R4,PTK2B,RRAS2,SYK
TNFR2 Signaling	3.98	0.219	#NUM!	BIRC2,MAP3K1,MAP3K14,NFKB2,NFKBID,REL,TRAF2
Role of Macrophages, Fibroblasts and Endothelial Cells in Rheumatoid Arthritis	3.97	0.0798	#NUM!	AKT3,CAMK2D,Ighg2b,IGKC,IL16,IL17RA,IRAK3,LEF1,LTB,MAP3K14,NFATC1,NFATC3,NFKBID,PIK3C2B,PIK3R4,PPP3CA,PPP3CC,PRKCB,PRKCE,RRAS2,TCF4,Tcf7,TRAF2,TRAF3,TRAF3IP2,TRAF4
EGF Signaling	3.91	0.164	#NUM!	AKT3,ITPR2,ITPR3,JAK1,MAP3K1,MAPK11,MAPK12,PIK3C2B,PIK3R4
Protein Kinase A Signaling	3.87	0.0737	#NUM!	ADD3,AKAP12,AKAP13,CAMK2D,CDC25B,H1-10,ITPR2,ITPR3,LEF1,MAP3K1,NFATC1,NFATC3,NFKB2,NFKBID,PDE3B,PDE4B,PDE7A,PPP3CA,PPP3CC,PRKCB,PRKCE,PTCH1,PTEN,PTK2B,PTPN14,REL,SFN,SMAD3,TCF4,Tcf7
4-1BB Signaling in T Lymphocytes	3.8	0.206	#NUM!	MAP3K14,MAPK11,MAPK12,NFKB2,NFKBID,REL,TRAF2
Production of Nitric Oxide and Reactive Oxygen Species in Macrophages	3.8	0.0942	#NUM!	AKT3,JAK1,JAK3,MAP3K1,MAP3K14,MAPK11,MAPK12,NFKB2,NFKBID,PIK3C2B,PIK3R4,PPM1L,PRKCB,PRKCE,RAC2,REL,RHOF,RHOH
Prostate Cancer Signaling	3.78	0.116	#NUM!	AKT3,BCL2,FOXO1,HDAC10,HDAC7,LEF1,NFKB2,NFKBID,PIK3C2B,PIK3R4,PTEN,REL,RRAS2
HER-2 Signaling in Breast Cancer	3.76	0.0881	#NUM!	AKT3,ARAF,BLK,ELK3,ETS1,FOXO1,ITGB3,LCK,NFKB2,NFKBID,NUP160,PIK3C2B,PIK3R4,PRKCB,PRKCE,PTEN,REL,RPS6KB2,RRAS2,SMAD3
LPS-stimulated MAPK Signaling	3.7	0.129	#NUM!	MAP3K14,MAPK11,MAPK12,NFKB2,NFKBID,PIK3C2B,PIK3R4,PRKCB,PRKCE,REL,RRAS2
iNOS Signaling	3.66	0.17	#NUM!	IRAK3,JAK1,JAK3,MAPK11,MAPK12,NFKB2,NFKBID,REL
D-myo-inositol (1,3,4)-trisphosphate Biosynthesis	3.63	0.294	#NUM!	INPP5A,INPP5F,INPP5K,ITPKB,PTEN
TWEAK Signaling	3.56	0.189	#NUM!	BIRC2,MAP3K14,NFKB2,NFKBID,REL,TRAF2,TRAF3
Mouse Embryonic Stem Cell Pluripotency	3.51	0.115	#NUM!	AKT3,ID3,JAK1,JAK3,LEF1,MAPK11,MAPK12,PIK3C2B,PIK3R4,RRAS2,TCF4,Tcf7
IL-17A Signaling in Fibroblasts	3.49	0.184	#NUM!	IL17RA,MAPK11,MAPK12,NFKB2,NFKBID,REL,TRAF3IP2
RAR Activation	3.45	0.0882	#NUM!	AKT3,ARID1A,CSK,MAP3K1,MAPK11,MAPK12,NFKB2,PARP1,PML,PRKCB,PRKCE,PTEN,REL,SMAD3,SMAD7,SMARCA2,SMARCB1,TRIM24
Th2 Pathway	3.44	0.102	#NUM!	CD40,H2-Eb2,HLA-A,HLA-DMB,ICOSLG/LOC102723996,IKZF1,IL2RG,JAK1,JAK3,PIK3C2B,PIK3R4,S1PR1,STAT4,TBX21
Renin-Angiotensin Signaling	3.41	0.107	#NUM!	ITPR2,ITPR3,MAP3K1,MAPK11,MAPK12,NFKB2,PIK3C2B,PIK3R4,PRKCB,PRKCE,PTK2B,REL,RRAS2
Opioid Signaling Pathway	3.41	0.0791	#NUM!	AKT3,BLK,CACNA1E,CACNA1H,CACNA1I,CAMK2D,GRK6,ITPR2,ITPR3,LCK,LEF1,MAPK12,NFKB2,PPP3CA,PPP3CC,PRKCB,PRKCE,RAC2,RGS14,RPS6KB2,RRAS2,TCF4
RAC Signaling	3.41	0.101	#NUM!	ARPC5L,CDK5R1,CYFIP2,ELK4,ITGB3,LIMK2,MAP3K1,NFKB2,PIK3C2B,PIK3R4,PTK2B,RAC2,REL,RRAS2
Role of Osteoblasts, Osteoclasts and Chondrocytes in Rheumatoid Arthritis	3.39	0.0848	#NUM!	AKT3,BCL2,BIRC2,FOXO1,ITGB3,LEF1,MAP3K14,MAPK12,NFATC1,NFATC3,NFKBID,PIK3C2B,PIK3R4,PPP3CA,PPP3CC,PTK2B,TCF4,Tcf7,TRAF2
TNFR1 Signaling	3.35	0.154	#NUM!	BIRC2,MAP3K1,MAP3K14,MAP4K2,NFKB2,NFKBID,REL,TRAF2
IL-3 Signaling	3.34	0.127	#NUM!	AKT3,FOXO1,JAK1,PIK3C2B,PIK3R4,PPP3CA,PPP3CC,PRKCB,PRKCE,RRAS2
Thyroid Cancer Signaling	3.34	0.127	#NUM!	AKT3,FOXO1,IRS2,LEF1,PIK3C2B,PIK3R4,PTEN,RRAS2,TCF4,Tcf7
Regulation Of The Epithelial Mesenchymal Transition By Growth Factors Pathway	3.31	0.0885	#NUM!	AKT3,ARAF,ETS1,FOXO1,JAK1,JAK3,LATS2,LTB,MAP3K1,MAPK11,MAPK12,NFKB2,PIK3C2B,PIK3R4,REL,RRAS2,SMAD3
Phagosome Formation	3.31	0.0608	#NUM!	ADORA2A,AKT3,ARPC5L,AVPR2,CCR6,CCR7,CNR2,FCER2,FFAR1,FFAR2,GPR137C,GPR171,GPR174,GPR18,Ighg2b,IGHM,IGKC,ITGB3,ITPR2,ITPR3,LCK,LIMK2,LPAR2,MALT1,MAPK12,PIK3C2B,PIK3R4,PRKCB,PRKCE,PTGER1,PTK2B,RAC2,RAPGEF4,RASGRP1,RPS6KB2,RRAS2,S1PR1,S1PR3,S1PR4,SYK,TAS1R3,TBXA2R
Hereditary Breast Cancer Signaling	3.28	0.0986	#NUM!	AKT3,ARID1A,FANCC,FANCM,HDAC10,HDAC7,PIK3C2B,PIK3R4,PTEN,RFC2,RRAS2,SFN,SMARCA2,SMARCB1
Thrombin Signaling	3.25	0.0849	#NUM!	AKT3,ARHGEF1,ARHGEF3,CAMK2D,ITPR2,ITPR3,MAPK11,MAPK12,NFKB2,PIK3C2B,PIK3R4,PRKCB,PRKCE,RAC2,REL,RHOF,RHOH,RRAS2
Autophagy	3.23	0.0845	#NUM!	AKT3,ATG4B,BCL2,EIF2AK3,FOXO1,IRS2,MAPK12,NFKB2,PIK3C2B,PIK3R4,PPM1D,PPM1L,PPP3CA,PPP3CC,PTEN,RIPK2,TFEB,TRAF3
JAK/STAT Signaling	3.21	0.122	#NUM!	AKT3,JAK1,JAK3,NFKB2,PIAS4,PIK3C2B,PIK3R4,REL,RRAS2,STAT4
p53 Signaling	3.16	0.112	#NUM!	AKT3,BCL2,COQ8A,PIK3C2B,PIK3R4,PML,PPP1R13B,PRKDC,PTEN,SFN,TP53INP1
GM-CSF Signaling	3.11	0.129	#NUM!	AKT3,CAMK2D,ETS1,PIK3C2B,PIK3R4,PPP3CA,PPP3CC,PRKCB,RRAS2
Role of Tissue Factor in Cancer	3.08	0.103	#NUM!	AKT3,BLK,ITGB3,LCK,LIMK2,MAPK11,MAPK12,PIK3C2B,PIK3R4,PTEN,PTK2B,RRAS2
Role of IL-17A in Arthritis	3.08	0.14	#NUM!	IL17RA,MAPK11,MAPK12,NFKB2,NFKBID,PIK3C2B,PIK3R4,REL
Superpathway of D-myo-inositol (1,4,5)-trisphosphate Metabolism	3.06	0.227	#NUM!	INPP5A,INPP5F,INPP5K,ITPKB,PTEN
Neuroinflammation Signaling Pathway	3.05	0.073	#NUM!	AKT3,BCL2,BIRC2,CD40,H2-Eb2,HLA-A,HLA-DMB,IRAK3,JAK1,JAK3,MAPK11,MAPK12,NFATC1,NFATC3,NFKB2,PIK3C2B,PIK3R4,PPP3CA,PPP3CC,RAC2,REL,SYK,TRAF3
Fc Epsilon RI Signaling	3.01	0.102	#NUM!	AKT3,INPP5F,INPP5K,MAPK11,MAPK12,PIK3C2B,PIK3R4,PRKCB,PRKCE,RAC2,RRAS2,SYK
NGF Signaling	3.01	0.102	#NUM!	AKT3,MAP3K1,MAP3K14,MAPK12,NFKB2,PIK3C2B,PIK3R4,REL,RPS6KB2,RRAS2,SMPD3,TRAF4
Cholecystokinin/Gastrin-mediated Signaling	2.98	0.101	#NUM!	ITPR2,ITPR3,MAPK12,MEF2B,MEF2C,PRKCB,PRKCE,PTK2B,RAC2,RHOF,RHOH,RRAS2
Sumoylation Pathway	2.98	0.107	#NUM!	CBX4,ETS1,MAPK12,NFKB2,PIAS4,PML,RAC2,RFC2,RHOF,RHOH,SENP7
Apelin Pancreas Signaling Pathway	2.97	0.152	#NUM!	EIF2AK3,MAPK12,NFKB2,PDE3B,PIK3C2B,PIK3R4,REL
DNA Double-Strand Break Repair by Non-Homologous End Joining	2.93	0.286	#NUM!	PARP1,PRKDC,XRCC1,XRCC5
GNRH Signaling	2.92	0.0842	#NUM!	CACNA1E,CACNA1H,CACNA1I,CAMK2D,ITPR2,ITPR3,MAP3K1,MAP3K14,MAPK11,MAPK12,NFKB2,PRKCB,PRKCE,PTK2B,REL,RRAS2
Pulmonary Fibrosis Idiopathic Signaling Pathway	2.86	0.0706	#NUM!	AKT3,ARAF,BCL2,COL10A1,FOXO1,IL17RA,LATS2,LEF1,MAPK11,MAPK12,NFKB2,PIK3C2B,PIK3R4,PTEN,PTK2B,REL,RPS6KB2,RRAS2,RTEL1,SMAD3,TCF4,Tcf7,TERC
Insulin Receptor Signaling	2.85	0.0929	#NUM!	AKT3,FOXO1,INPP5F,INPP5K,IRS2,JAK1,PDE3B,PIK3C2B,PIK3R4,PTEN,RPS6KB2,RRAS2,VAMP2
Apelin Endothelial Signaling Pathway	2.82	0.0922	#NUM!	AKT3,MAPK12,MEF2B,MEF2C,NFKB2,PIK3C2B,PIK3R4,PRKCB,PRKCE,REL,RPS6KB2,RRAS2,SMAD3
Angiopoietin Signaling	2.81	0.117	#NUM!	AKT3,ANGPTL1,FOXO1,NFKB2,NFKBID,PIK3C2B,PIK3R4,REL,RRAS2
Erythropoietin Signaling Pathway	2.8	0.0847	#NUM!	AKT3,BIRC2,IRS2,ITPR2,ITPR3,LTB,NFKB2,NFKBID,PIK3C2B,PIK3R4,PRKCB,PRKCE,RAC2,REL,RRAS2
Pancreatic Adenocarcinoma Signaling	2.77	0.0952	#NUM!	AKT3,BCL2,HDAC10,HDAC7,JAK1,JAK3,MAPK12,NFKB2,PIK3C2B,PIK3R4,REL,SMAD3
Induction of Apoptosis by HIV1	2.7	0.123	#NUM!	BCL2,BIRC2,MAP3K14,MAPK12,NFKB2,NFKBID,REL,TRAF2
UVC-Induced MAPK Signaling	2.7	0.137	#NUM!	ARAF,MAPK11,MAPK12,PRKCB,PRKCE,RRAS2,SMPD3
HGF Signaling	2.6	0.0909	#NUM!	AKT3,ELK3,ETS1,ITGB3,MAP3K1,MAP3K14,MAPK12,PIK3C2B,PIK3R4,PRKCB,PRKCE,RRAS2
1D-myo-inositol Hexakisphosphate Biosynthesis II (Mammalian)	2.59	0.235	#NUM!	INPP5A,INPP5F,INPP5K,ITPKB
PTEN Signaling	2.58	0.0867	#NUM!	AKT3,BCL2,FOXO1,INPP5F,INPP5K,ITGB3,MAGI3,NFKB2,PTEN,RAC2,REL,RPS6KB2,RRAS2
VEGF Signaling	2.58	0.101	#NUM!	AKT3,BCL2,FOXO1,PIK3C2B,PIK3R4,PRKCB,PTK2B,RRAS2,SFN,SH2D2A
Glucocorticoid Receptor Signaling	2.52	0.0585	#NUM!	AKT3,ARID1A,BCL2,CREBZF,H2-Eb2,H2-T24,HLA-A,HLA-DMB,IL17RA,IL21R,IL27RA,IL2RG,JAK1,JAK3,MAP3K1,MAP3K14,MAPK11,MAPK12,NFATC1,NFATC3,NFKB2,NFKBID,NR3C2,PCK2,PIK3C2B,PIK3R4,PPP3CA,PPP3CC,RRAS2,SMAD3,SMARCA2,SMARCB1,TAF4B,TRAF2
GPCR-Mediated Nutrient Sensing in Enteroendocrine Cells	2.51	0.0932	#NUM!	CACNA1E,CACNA1H,CACNA1I,FFAR1,FFAR2,ITPR2,ITPR3,PRKCB,PRKCE,RAPGEF4,TAS1R3
PDGF Signaling	2.48	0.105	#NUM!	INPP5F,INPP5K,JAK1,JAK3,MAP3K1,PIK3C2B,PIK3R4,PRKCB,RRAS2
IL-8 Signaling	2.45	0.0758	#NUM!	AKT3,ARAF,BCL2,IRAK3,ITGB3,LIMK2,MAPK12,PIK3C2B,PIK3R4,PRKCB,PRKCE,PTK2B,RAC2,RHOF,RHOH,RRAS2
Sphingosine-1-phosphate Signaling	2.45	0.0917	#NUM!	AKT3,PIK3C2B,PIK3R4,PTK2B,RAC2,RHOF,RHOH,S1PR1,S1PR3,S1PR4,SMPD3
CD27 Signaling in Lymphocytes	2.42	0.123	#NUM!	MAP3K1,MAP3K14,MAPK12,NFKB2,NFKBID,REL,TRAF2
cAMP-mediated signaling	2.4	0.073	#NUM!	ADORA2A,AKAP12,AKAP13,AVPR2,CAMK2D,CNR2,PDE3B,PDE4B,PDE7A,PKIG,PPP3CA,PPP3CC,RAPGEF4,RGS14,S1PR1,S1PR3,TBXA2R
IL-15 Production	2.37	0.0894	#NUM!	BLK,CSK,JAK1,JAK3,LCK,LMTK2,NFKB2,PTK2B,REL,SYK,TEC
BER (Base Excision Repair) Pathway	2.37	0.136	#NUM!	MBD4,NEIL1,PARP1,POLG,RFC2,XRCC1
Calcium Signaling	2.36	0.0741	#NUM!	ATP2A3,CACNA1E,CACNA1H,CACNA1I,CAMK2D,CHRNB2,HDAC10,HDAC7,ITPR2,ITPR3,MEF2B,MEF2C,NFATC1,NFATC3,PPP3CA,PPP3CC
Telomerase Signaling	2.34	0.0935	#NUM!	AKT3,ELK3,ETS1,HDAC10,HDAC7,IL2RG,PIK3C2B,PIK3R4,PPM1L,RRAS2
Tumor Microenvironment Pathway	2.33	0.0782	#NUM!	AKT3,ARAF,BCL2,CD274,FOXO1,HLA-A,ITGB3,MAP3K14,NFKB2,PIK3C2B,PIK3R4,REL,RRAS2,SLC2A3
ILK Signaling	2.33	0.0758	#NUM!	AKT3,IRS2,ITGB3,LEF1,MAPK12,NACA,NFKB2,PIK3C2B,PIK3R4,PPM1L,PTEN,RAC2,REL,RHOF,RHOH
Crosstalk between Dendritic Cells and Natural Killer Cells	2.31	0.0989	#NUM!	CAMK2D,CCR7,CD40,CD69,HLA-A,IL2RG,LTB,NFKB2,REL
GDNF Family Ligand-Receptor Interactions	2.27	0.105	#NUM!	IRS2,ITPR2,ITPR3,MAPK12,PDLIM7,PIK3C2B,PIK3R4,RRAS2
IL-23 Signaling Pathway	2.27	0.13	#NUM!	AKT3,NFKB2,PIK3C2B,PIK3R4,REL,STAT4
GP6 Signaling Pathway	2.26	0.0866	#NUM!	AKT3,COL10A1,ITGB3,LAMB3,LAMC1,PIK3C2B,PIK3R4,PRKCB,PRKCE,RASGRP2,SYK
IL-6 Signaling	2.24	0.0859	#NUM!	AKT3,MAP3K14,MAPK11,MAPK12,NFKB2,NFKBID,PIK3C2B,PIK3R4,REL,RRAS2,TRAF2
AMPK Signaling	2.24	0.0702	#NUM!	AKT3,ARID1A,CHRNB2,FOXO1,IRS2,MAPK11,MAPK12,ORAI2,PCK2,PIK3C2B,PIK3R4,PPM1D,PPM1L,SMARCA2,SMARCB1,STIM1,TBC1D1
Coronavirus Pathogenesis Pathway	2.23	0.0739	#NUM!	BCL2,EIF2AK3,HDAC10,HDAC7,IL17RA,JAK1,MAPK11,MAPK12,NFKB2,NFKBID,REL,RPS13,RPS15,SMAD3,TRAF3
Fcγ Receptor-mediated Phagocytosis in Macrophages and Monocytes	2.22	0.0957	#NUM!	AKT3,ARPC5L,PRKCB,PRKCE,PTEN,PTK2B,RAC2,RPS6KB2,SYK
Toll-like Receptor Signaling	2.21	0.103	#NUM!	IRAK3,MAP3K1,MAP3K14,MAPK11,MAPK12,NFKB2,REL,TRAF4
Corticotropin Releasing Hormone Signaling	2.17	0.0805	#NUM!	CACNA1E,CACNA1H,CACNA1I,ITPR2,ITPR3,MAPK11,MAPK12,MEF2B,MEF2C,PRKCB,PRKCE,PTCH1
Role of BRCA1 in DNA Damage Response	2.14	0.1	#NUM!	ARID1A,ATRIP,FANCC,FANCM,POU2F1,RFC2,SMARCA2,SMARCB1
HIF1α Signaling	2.14	0.0721	#NUM!	AKT3,ARAF,CAMK2D,HIF1AN,MKNK2,PIK3C2B,PIK3R4,PPP3CA,PPP3CC,PRKCB,PRKCE,RAC2,RPS6KB2,RRAS2,SLC2A3
Xenobiotic Metabolism Signaling	2.12	0.0655	#NUM!	CAMK2D,CHST10,CHST15,CHST3,EIF2AK3,HS3ST1,IL4I1,MAP3K1,MAP3K14,MAPK11,MAPK12,NFKB2,PIK3C2B,PIK3R4,PPM1L,PRKCB,PRKCE,REL,RRAS2
Colorectal Cancer Metastasis Signaling	2.09	0.0664	#NUM!	AKT3,JAK1,JAK3,LEF1,MAPK12,MSH3,NFKB2,PIK3C2B,PIK3R4,PTGER1,RAC2,REL,RHOF,RHOH,RRAS2,SMAD3,TCF4,Tcf7
Apelin Cardiomyocyte Signaling Pathway	2.08	0.0909	#NUM!	AKT3,ATP2A3,MAPK11,MAPK12,PIK3C2B,PIK3R4,PRKCB,PRKCE,SLC9A8
Leukocyte Extravasation Signaling	2.05	0.0725	#NUM!	ARHGAP4,MAPK11,MAPK12,PIK3C2B,PIK3R4,PRKCB,PRKCE,PTK2B,RAC2,RAPGEF4,RASGRP1,RHOH,SIPA1,TEC
IL-12 Signaling and Production in Macrophages	2.05	0.0809	#NUM!	AKT3,CD40,MAPK11,MAPK12,NFKB2,PIK3C2B,PIK3R4,PRKCB,PRKCE,REL,STAT4
p38 MAPK Signaling	2.04	0.0847	#NUM!	CDC25B,IRAK3,MAP4K1,MAPK11,MAPK12,MEF2B,MEF2C,MKNK2,RPS6KB2,TRAF2
ERK/MAPK Signaling	2.03	0.0701	#NUM!	ARAF,ELK3,ETS1,ITGB3,MKNK2,NFATC1,PIK3C2B,PIK3R4,PPM1L,PRKCB,PRKCE,PTK2B,RAC2,RAPGEF4,RRAS2
IL-22 Signaling	2.03	0.167	#NUM!	AKT3,JAK1,MAPK11,MAPK12
Nitric Oxide Signaling in the Cardiovascular System	2.02	0.084	#NUM!	AKT3,ATP2A3,CACNA1E,ITPR2,ITPR3,PDE3B,PIK3C2B,PIK3R4,PRKCB,PRKCE
Regulation of the Epithelial-Mesenchymal Transition Pathway	2.01	0.0718	#NUM!	AKT3,ARAF,ETS1,JAK1,JAK3,LEF1,NFKB2,PIK3C2B,PIK3R4,REL,RRAS2,SMAD3,TCF4,Tcf7
UVB-Induced MAPK Signaling	2.01	0.115	#NUM!	MAPK11,MAPK12,PIK3C2B,PIK3R4,PRKCB,PRKCE
Docosahexaenoic Acid (DHA) Signaling	1.98	0.132	#NUM!	AKT3,BCL2,FOXO1,PIK3C2B,PIK3R4
Ovarian Cancer Signaling	1.98	0.0759	#NUM!	AKT3,BCL2,HDAC10,HDAC7,LEF1,PIK3C2B,PIK3R4,PTEN,RPS6KB2,RRAS2,TCF4,Tcf7
IGF-1 Signaling	1.94	0.0865	#NUM!	AKT3,FOXO1,IRS2,JAK1,PIK3C2B,PIK3R4,RPS6KB2,RRAS2,SFN
Apoptosis Signaling	1.94	0.0865	#NUM!	BCL2,BIRC2,MAP3K14,NFKB2,NFKBID,PARP1,PRKCE,REL,RRAS2
Adrenomedullin signaling pathway	1.94	0.0704	#NUM!	AKT3,ARAF,BCL2,CSK,ITPR2,ITPR3,MAPK11,MAPK12,NFKB2,PIK3C2B,PIK3R4,PTK2B,REL,RRAS2
Glioma Signaling	1.9	0.0806	#NUM!	AKT3,CAMK2D,HDAC10,HDAC7,PIK3C2B,PIK3R4,PRKCB,PRKCE,PTEN,RRAS2
Xenobiotic Metabolism General Signaling Pathway	1.89	0.0769	#NUM!	AKT3,EIF2AK3,MAP3K1,MAP3K14,MAPK11,MAPK12,PIK3C2B,PIK3R4,PRKCB,PRKCE,RRAS2
IL-10 Signaling	1.87	0.0972	#NUM!	JAK1,MAP3K14,MAPK11,MAPK12,NFKB2,NFKBID,REL
ERK5 Signaling	1.87	0.0972	#NUM!	ELK4,MEF2B,MEF2C,RPS6KB2,RRAS2,SFN,SH2D2A
Chronic Myeloid Leukemia Signaling	1.87	0.0841	#NUM!	AKT3,HDAC10,HDAC7,NFKB2,PIK3C2B,PIK3R4,REL,RRAS2,SMAD3
Glioma Invasiveness Signaling	1.84	0.0959	#NUM!	ITGB3,PIK3C2B,PIK3R4,RAC2,RHOF,RHOH,RRAS2
14-3-3-mediated Signaling	1.83	0.0787	#NUM!	AKT3,FOXO1,MAPK12,PIK3C2B,PIK3R4,PRKCB,PRKCE,RRAS2,SFN,TRAF2
Human Embryonic Stem Cell Pluripotency	1.82	0.0723	#NUM!	AKT3,FOXO1,LEF1,PIK3C2B,PIK3R4,S1PR1,S1PR3,S1PR4,SMAD3,SMAD7,TCF4,Tcf7
HMGB1 Signaling	1.8	0.0719	#NUM!	AKT3,LTB,MAPK11,MAPK12,NFKB2,PIK3C2B,PIK3R4,RAC2,REL,RHOF,RHOH,RRAS2
Dilated Cardiomyopathy Signaling Pathway	1.79	0.0743	#NUM!	AKT3,BCL2,CACNA1E,CACNA1H,CACNA1I,CAMK2D,ITPR2,ITPR3,MAPK11,MAPK12,PRKCE
Chondroitin Sulfate Biosynthesis	1.79	0.103	#NUM!	CHST10,CHST15,CHST3,CHSY1,HS3ST1,XYLT1
Endocannabinoid Neuronal Synapse Pathway	1.77	0.0738	#NUM!	CACNA1E,CACNA1H,CACNA1I,CNR2,FAAH,ITPR2,ITPR3,MAPK11,MAPK12,PPP3CA,PPP3CC
Tryptophan Degradation to 2-amino-3-carboxymuconate Semialdehyde	1.77	0.333	#NUM!	KMO,KYNU
CXCR4 Signaling	1.76	0.071	#NUM!	AKT3,ITPR2,ITPR3,MAPK12,PIK3C2B,PIK3R4,PRKCB,PRKCE,RAC2,RHOF,RHOH,RRAS2
Granzyme B Signaling	1.76	0.188	#NUM!	NUMA1,PARP1,PRKDC
Mismatch Repair in Eukaryotes	1.76	0.188	#NUM!	MSH3,POLD1,RFC2
D-myo-inositol (1,4,5)-trisphosphate Degradation	1.76	0.188	#NUM!	INPP5A,INPP5F,INPP5K
Non-Small Cell Lung Cancer Signaling	1.74	0.0851	#NUM!	AKT3,HDAC10,HDAC7,ITPR2,ITPR3,PIK3C2B,PIK3R4,RRAS2
ERBB Signaling	1.74	0.0851	#NUM!	FOXO1,MAPK11,MAPK12,PIK3C2B,PIK3R4,PRKCB,PRKCE,RRAS2
Glioblastoma Multiforme Signaling	1.73	0.0702	#NUM!	AKT3,FOXO1,ITPR2,ITPR3,LEF1,PIK3C2B,PIK3R4,PTEN,RAC2,RHOF,RHOH,RRAS2
Endometrial Cancer Signaling	1.72	0.1	#NUM!	AKT3,LEF1,PIK3C2B,PIK3R4,PTEN,RRAS2
Dermatan Sulfate Biosynthesis	1.72	0.1	#NUM!	CHST10,CHST15,CHST3,CHSY1,HS3ST1,XYLT1
Sperm Motility	1.71	0.0627	#NUM!	BLK,CACNA1H,CACNA1I,CSK,ITPR2,ITPR3,JAK1,JAK3,LCK,LMTK2,PDE4B,PRKCB,PRKCE,PTK2B,SYK,TEC
IL-1 Signaling	1.69	0.0833	#NUM!	IRAK3,MAP3K1,MAP3K14,MAPK11,MAPK12,NFKB2,NFKBID,REL
Death Receptor Signaling	1.69	0.0833	#NUM!	BCL2,BIRC2,MAP3K14,NFKB2,NFKBID,PARP1,REL,TRAF2
TGF-β Signaling	1.69	0.0833	#NUM!	BCL2,MAP4K1,MAPK11,MAPK12,PIAS4,RRAS2,SMAD3,SMAD7
Oxytocin Signaling Pathway	1.67	0.0609	#NUM!	AKT3,CACNA1E,ITPR2,ITPR3,MAPK11,MAPK12,MEF2C,NFATC1,NFKB2,PIK3C2B,PIK3R4,PPP3CA,PPP3CC,PRKCB,PRKCE,REL,RRAS2
CCR3 Signaling in Eosinophils	1.66	0.0741	#NUM!	ITPR2,ITPR3,LIMK2,MAPK11,MAPK12,PIK3C2B,PIK3R4,PRKCB,PRKCE,RRAS2
Semaphorin Signaling in Neurons	1.66	0.0968	#NUM!	LIMK2,RAC2,RHOF,RHOH,SEMA4D,SEMA7A
Role of RIG1-like Receptors in Antiviral Innate Immunity	1.65	0.109	#NUM!	NFKB2,NFKBID,REL,TRAF2,TRAF3
UVA-Induced MAPK Signaling	1.64	0.0816	#NUM!	MAPK11,MAPK12,PARP1,PIK3C2B,PIK3R4,RPS6KB2,RRAS2,SMPD3
Neuregulin Signaling	1.64	0.0769	#NUM!	AKT3,CDK5R1,ITGB3,PRKCB,PRKCE,PTEN,RNF41,RPS6KB2,RRAS2
FLT3 Signaling in Hematopoietic Progenitor Cells	1.64	0.0875	#NUM!	AKT3,MAPK11,MAPK12,PIK3C2B,PIK3R4,RRAS2,STAT4
Chemokine Signaling	1.64	0.0875	#NUM!	CAMK2D,LIMK2,MAPK11,MAPK12,PRKCB,PTK2B,RRAS2
Thrombopoietin Signaling	1.63	0.0952	#NUM!	IRS2,PIK3C2B,PIK3R4,PRKCB,PRKCE,RRAS2
Epithelial Adherens Junction Signaling	1.62	0.0701	#NUM!	AKT3,ARPC5L,LATS2,LEF1,LIMK2,PPM1L,PTEN,RRAS2,SFN,TCF4,Tcf7
Pulmonary Healing Signaling Pathway	1.6	0.0653	#NUM!	ARAF,BLK,LCK,LEF1,MAPK11,MAPK12,NFATC1,NFKB2,PRKCB,PRKCE,RRAS2,TCF4,Tcf7
nNOS Signaling in Skeletal Muscle Cells	1.58	0.104	#NUM!	CACNA1E,CACNA1H,CACNA1I,ITPR2,ITPR3
Activation of IRF by Cytosolic Pattern Recognition Receptors	1.57	0.0923	#NUM!	CD40,MAPK12,NFKB2,NFKBID,REL,TRAF3
ERB2-ERBB3 Signaling	1.57	0.0923	#NUM!	FOXO1,JAK3,PIK3C2B,PIK3R4,PTEN,RRAS2
Role of PI3K/AKT Signaling in the Pathogenesis of Influenza	1.54	0.0909	#NUM!	AKT3,NFKB2,NFKBID,PIK3C2B,PIK3R4,REL
Signaling by Rho Family GTPases	1.53	0.0597	#NUM!	ARHGEF1,ARHGEF18,ARHGEF3,ARPC5L,ITGB3,LIMK2,MAPK12,NFKB2,PIK3C2B,PIK3R4,PTK2B,RAC2,REL,RHOF,RHOH,SEPTIN1
HOTAIR Regulatory Pathway	1.52	0.0675	#NUM!	AGO1,AKT3,KMT2A,LEF1,NFKB2,PIK3C2B,PIK3R4,PTEN,REL,TCF4,Tcf7
HIPPO signaling	1.51	0.0824	#NUM!	BTRC,LATS2,PATJ,PPM1L,SFN,SMAD3,TEAD2
Inhibition of Angiogenesis by TSP1	1.51	0.118	#NUM!	AKT3,MAPK11,MAPK12,SDC1
Virus Entry via Endocytic Pathways	1.51	0.0769	#NUM!	HLA-A,ITGB3,PIK3C2B,PIK3R4,PRKCB,PRKCE,RAC2,RRAS2
Melanoma Signaling	1.51	0.1	#NUM!	AKT3,PIK3C2B,PIK3R4,PTEN,RRAS2
Chondroitin Sulfate Biosynthesis (Late Stages)	1.51	0.1	#NUM!	CHST10,CHST15,CHST3,CHSY1,HS3ST1
Cell Cycle: G2/M DNA Damage Checkpoint Regulation	1.51	0.1	#NUM!	BTRC,CDC25B,PPM1D,PRKDC,SFN
Breast Cancer Regulation by Stathmin1	1.5	0.0507	#NUM!	ADORA2A,ARHGEF1,ARHGEF18,ARHGEF3,AVPR2,CAMK2D,CCR6,CCR7,CNR2,FFAR1,FFAR2,GPR137C,GPR171,GPR174,GPR18,LPAR2,NFKB2,PIK3C2B,PIK3R4,PPM1L,PRKCB,PRKCE,PTGER1,RAC2,RRAS2,S1PR1,S1PR3,S1PR4,TAS1R3,TBXA2R
Endocannabinoid Developing Neuron Pathway	1.48	0.072	#NUM!	AKT3,ARAF,CNR2,MAPK11,MAPK12,PIK3C2B,PIK3R4,RAC2,RRAS2
Amyloid Processing	1.47	0.098	#NUM!	AKT3,CDK5R1,MAPK11,MAPK12,PRKCE
IL-17 Signaling	1.47	0.0642	#NUM!	AKT3,IL17RA,JAK1,LTB,MAP3K14,MAPK11,MAPK12,PIK3C2B,PIK3R4,RRAS2,TRAF2,TRAF3IP2
Regulation Of The Epithelial Mesenchymal Transition In Development Pathway	1.46	0.0805	#NUM!	LEF1,NFKB2,PTCH1,REL,SUFU,TCF4,Tcf7
SPINK1 General Cancer Pathway	1.46	0.087	#NUM!	AKT3,JAK1,JAK3,PIK3C2B,PIK3R4,RRAS2
Paxillin Signaling	1.42	0.0741	#NUM!	CSK,ITGB3,MAPK11,MAPK12,PIK3C2B,PIK3R4,PTK2B,RRAS2
Androgen Signaling	1.42	0.0651	#NUM!	CACNA1E,CACNA1H,CACNA1I,ITPR2,ITPR3,NFKB2,PRKCB,PRKCE,REL,SMAD3,TAF4B
mTOR Signaling	1.41	0.0613	#NUM!	AKT3,PIK3C2B,PIK3R4,PPM1L,PRKCB,PRKCE,RAC2,RHOF,RHOH,RPS13,RPS15,RPS6KB2,RRAS2
Superpathway of Inositol Phosphate Compounds	1.41	0.0598	#NUM!	CDC25B,INPP5A,INPP5F,INPP5K,ITPKB,NUDT15,PIK3C2B,PIK3R4,PPM1L,PPP1R13B,PPP1R16B,PPP3CA,PPP3CC,PTEN
CREB Signaling in Neurons	1.4	0.0497	#NUM!	ADORA2A,AKT3,AVPR2,CACNA1E,CACNA1H,CACNA1I,CAMK2D,CCR6,CCR7,CNR2,FFAR1,FFAR2,GPR137C,GPR171,GPR174,GPR18,ITPR2,ITPR3,LPAR2,PIK3C2B,PIK3R4,PRKCB,PRKCE,PTGER1,RRAS2,S1PR1,S1PR3,S1PR4,TAS1R3,TBXA2R
G Beta Gamma Signaling	1.4	0.0698	#NUM!	AKT3,CACNA1E,CACNA1H,CACNA1I,ITPR2,ITPR3,PRKCB,PRKCE,RRAS2
Integrin Signaling	1.4	0.061	#NUM!	AKT3,ARPC5L,BCAR3,ITGB3,NEDD9,PIK3C2B,PIK3R4,PTEN,RAC2,RHOF,RHOH,RRAS2,TSPAN5
Germ Cell-Sertoli Cell Junction Signaling	1.39	0.0643	#NUM!	LIMK2,MAP3K1,MAP3K14,MAPK12,PIK3C2B,PIK3R4,RAC2,RHOF,RHOH,RRAS2,SORBS1
P2Y Purigenic Receptor Signaling Pathway	1.37	0.0687	#NUM!	AKT3,ITGB3,NFKB2,PIK3C2B,PIK3R4,PRKCB,PRKCE,REL,RRAS2
Cardiac Hypertrophy Signaling	1.36	0.0577	#NUM!	CACNA1E,MAP3K1,MAP3K14,MAPK11,MAPK12,MEF2B,MEF2C,PIK3C2B,PIK3R4,PPP3CA,PPP3CC,RAC2,RHOF,RHOH,RRAS2
CNTF Signaling	1.3	0.0877	#NUM!	JAK1,PIK3C2B,PIK3R4,RPS6KB2,RRAS2
Role of Pattern Recognition Receptors in Recognition of Bacteria and Viruses	1.3	0.0641	#NUM!	LTB,MAPK12,NFKB2,PIK3C2B,PIK3R4,PRKCB,PRKCE,REL,RIPK2,SYK
Circadian Rhythm Signaling	1.29	0.0564	#NUM!	ARAF,ARNTL,BLK,BTRC,CACNA1E,CACNA1H,CACNA1I,CAMK2D,ITPR2,ITPR3,LCK,MKNK2,PRKCB,PRKCE,RRAS2
Macropinocytosis Signaling	1.28	0.0789	#NUM!	ITGB3,PIK3C2B,PIK3R4,PRKCB,PRKCE,RRAS2
Regulation of eIF4 and p70S6K Signaling	1.27	0.0615	#NUM!	AGO1,AKT3,ITGB3,MAPK11,MAPK12,PIK3C2B,PIK3R4,PPM1L,RPS13,RPS15,RRAS2
Cancer Drug Resistance By Drug Efflux	1.27	0.0862	#NUM!	AKT3,ARAF,FOXO1,PTEN,RRAS2
Role of JAK family kinases in IL-6-type Cytokine Signaling	1.25	0.12	#NUM!	JAK1,MAPK11,MAPK12
Estrogen-Dependent Breast Cancer Signaling	1.22	0.0759	#NUM!	AKT3,NFKB2,PIK3C2B,PIK3R4,REL,RRAS2
IL-17A Signaling in Gastric Cells	1.2	0.115	#NUM!	IL17RA,MAPK11,MAPK12
Role of JAK1, JAK2 and TYK2 in Interferon Signaling	1.2	0.115	#NUM!	JAK1,NFKB2,REL
Acute Phase Response Signaling	1.19	0.0595	#NUM!	AKT3,MAP3K1,MAP3K14,MAPK11,MAPK12,NFKB2,NFKBID,REL,RRAS2,TCF4,TRAF2
Neuropathic Pain Signaling In Dorsal Horn Neurons	1.18	0.0693	#NUM!	CAMK2D,ITPR2,ITPR3,PIK3C2B,PIK3R4,PRKCB,PRKCE
MIF Regulation of Innate Immunity	1.16	0.0909	#NUM!	MAPK12,NFKB2,NFKBID,REL
Role of IL-17F in Allergic Inflammatory Airway Diseases	1.13	0.0889	#NUM!	IL17RA,NFKB2,REL,TRAF3IP2
NAD biosynthesis II (from tryptophan)	1.12	0.154	#NUM!	KMO,KYNU
WNT/Ca+ pathway	1.12	0.0781	#NUM!	NFATC1,NFATC3,NFKB2,PPP3CA,REL
VEGF Family Ligand-Receptor Interactions	1.11	0.0714	#NUM!	AKT3,PIK3C2B,PIK3R4,PRKCB,PRKCE,RRAS2
FGF Signaling	1.11	0.0714	#NUM!	AKT3,MAP3K1,MAPK11,MAPK12,PIK3C2B,PIK3R4
Hepatic Cholestasis	1.11	0.0576	#NUM!	IRAK3,LTB,MAP3K14,MAP4K2,MAPK12,NFKB2,NFKBID,PRKCB,PRKCE,REL,TRAF2
3-phosphoinositide Degradation	1.11	0.0576	#NUM!	CDC25B,INPP4B,INPP5F,INPP5K,NUDT15,PPM1L,PPP1R13B,PPP1R16B,PPP3CA,PPP3CC,PTEN
nNOS Signaling in Neurons	1.08	0.0851	#NUM!	PPP3CA,PPP3CC,PRKCB,PRKCE
Dermatan Sulfate Biosynthesis (Late Stages)	1.08	0.0851	#NUM!	CHST10,CHST15,CHST3,HS3ST1
Estrogen Receptor Signaling	1.07	0.0493	#NUM!	AKT3,BCL2,CACNA1E,FOXO1,JAK1,JAK3,LIMK2,MED12,MED13,MED13L,NFKB2,PIK3C2B,PIK3R4,PRKCB,PRKCE,PRKDC,PTEN,REL,RPS6KB2,RRAS2
Synaptic Long Term Potentiation	1.06	0.062	#NUM!	CAMK2D,ITPR2,ITPR3,PPP3CA,PPP3CC,PRKCB,PRKCE,RRAS2
BMP signaling pathway	1.06	0.069	#NUM!	MAPK11,MAPK12,NFKB2,REL,RRAS2,SMAD7
NAD Signaling Pathway	1.06	0.0596	#NUM!	AKT3,ARNTL,EIF2AK3,H1-10,NFKB2,NT5E,PARP1,PIK3C2B,PIK3R4
Semaphorin Neuronal Repulsive Signaling Pathway	1.06	0.0596	#NUM!	AKT3,ITGB3,LIMK2,PDE4B,Pde4d,PIK3C2B,PIK3R4,SEMA4D,SEMA5A
ERBB4 Signaling	1.03	0.0735	#NUM!	PIK3C2B,PIK3R4,PRKCB,PRKCE,RRAS2
Cell Cycle: G1/S Checkpoint Regulation	1.03	0.0735	#NUM!	BTRC,FOXO1,HDAC10,HDAC7,SMAD3
Unfolded protein response	1	0.0667	#NUM!	BCL2,DNAJB5,DNAJC9,EIF2AK3,SYVN1,TRAF2
Relaxin Signaling	1	0.0581	#NUM!	AKT3,NFKB2,NFKBID,PDE3B,PDE4B,PDE7A,PIK3C2B,PIK3R4,REL
FAT10 Cancer Signaling Pathway	1	0.08	#NUM!	AKT3,NFKB2,REL,SMAD3
Diphthamide Biosynthesis	0.991	0.333	#NUM!	DPH5
Tetrahydrobiopterin Biosynthesis I	0.991	0.333	#NUM!	GCH1
Anandamide Degradation	0.991	0.333	#NUM!	FAAH
Tetrahydrobiopterin Biosynthesis II	0.991	0.333	#NUM!	GCH1
Growth Hormone Signaling	0.975	0.0704	#NUM!	PIK3C2B,PIK3R4,PRKCB,PRKCE,RPS6KB2
STAT3 Pathway	0.975	0.0593	#NUM!	BCL2,IL17RA,IL21R,IL27RA,IL2RG,MAPK11,MAPK12,RRAS2
Adipogenesis pathway	0.975	0.0593	#NUM!	ARNTL,DGKD,EBF1,FOXO1,HDAC10,HDAC7,KMT2B,SMAD3
Gustation Pathway	0.975	0.0542	#NUM!	CACNA1E,CACNA1H,CACNA1I,ITPR2,ITPR3,ORAI2,PANX1,PDE3B,SCN4A,STIM1,TAS1R3
Role of MAPK Signaling in Promoting the Pathogenesis of Influenza	0.975	0.0619	#NUM!	ARAF,BCL2,MAPK11,MAPK12,NFKB2,NFKBID,RRAS2
Parkinson's Signaling	0.967	0.125	#NUM!	MAPK11,MAPK12
Role of PKR in Interferon Induction and Antiviral Response	0.963	0.0588	#NUM!	FANCC,JAK1,MAPK11,MAPK12,NFKB2,NFKBID,REL,TRAF3
CDK5 Signaling	0.963	0.0614	#NUM!	CDK5R1,LAMB3,LAMC1,MAPK11,MAPK12,PPM1L,RRAS2
White Adipose Tissue Browning Pathway	0.963	0.0588	#NUM!	CACNA1E,CACNA1H,CACNA1I,HIF1AN,ITPR2,ITPR3,MAPK11,MAPK12
Pyroptosis Signaling Pathway	0.955	0.0645	#NUM!	IRF2,MAPK11,MAPK12,NFKB2,PANX1,TRAF3
Basal Cell Carcinoma Signaling	0.955	0.0694	#NUM!	LEF1,PTCH1,SUFU,TCF4,Tcf7
Actin Nucleation by ARP-WASP Complex	0.955	0.0645	#NUM!	ARPC5L,ITGB3,RAC2,RHOF,RHOH,RRAS2
eNOS Signaling	0.955	0.0566	#NUM!	AKT3,CHRNB2,ITPR2,ITPR3,LPAR2,PIK3C2B,PIK3R4,PRKCB,PRKCE
3-phosphoinositide Biosynthesis	0.951	0.0537	#NUM!	CDC25B,INPP5F,NUDT15,PIK3C2B,PIK3R4,PPM1L,PPP1R13B,PPP1R16B,PPP3CA,PPP3CC,PTEN
Amyotrophic Lateral Sclerosis Signaling	0.947	0.0609	#NUM!	AKT3,BCL2,BIRC2,CACNA1E,PIK3C2B,PIK3R4,PPP3CA
Role of JAK2 in Hormone-like Cytokine Signaling	0.928	0.0882	#NUM!	IRS2,JAK1,SH2B1
FAK Signaling	0.917	0.0598	#NUM!	AKT3,CSK,ITGB3,PIK3C2B,PIK3R4,PTEN,RRAS2
Phospholipase C Signaling	0.917	0.0443	#NUM!	ARHGEF1,ARHGEF18,ARHGEF3,BLNK,CD79A,CD79B,HDAC10,HDAC7,Ighg2b,IGHM,IGKC,ITGB3,ITPR2,ITPR3,LCK,MEF2B,MEF2C,NFATC1,NFATC3,NFKB2,PPP3CA,PPP3CC,PRKCB,PRKCE,RAC2,REL,RHOF,RHOH,RRAS2,SYK
Hypoxia Signaling in the Cardiovascular System	0.917	0.0676	#NUM!	HIF1AN,NFKBID,PTEN,UBE2H,UBE2R2
MSP-RON Signaling In Macrophages Pathway	0.917	0.0598	#NUM!	HLA-DMB,NFKB2,PIK3C2B,PIK3R4,REL,RRAS2,ST14
DNA Methylation and Transcriptional Repression Signaling	0.903	0.0857	#NUM!	ARID4B,CHD3,H4-16
PAK Signaling	0.903	0.0593	#NUM!	ITGB3,LIMK2,MAPK12,PIK3C2B,PIK3R4,PTK2B,RRAS2
Osteoarthritis Pathway	0.896	0.0513	#NUM!	COL10A1,ITGB3,LEF1,MEF2C,NFKB2,PTCH1,REL,S1PR3,SMAD3,SMAD7,TCF4,Tcf7
Aldosterone Signaling in Epithelial Cells	0.893	0.0549	#NUM!	DNAJB5,DNAJC9,ITPR2,ITPR3,NR3C2,PIK3C2B,PIK3R4,PRKCB,PRKCE
Leptin Signaling in Obesity	0.883	0.0658	#NUM!	AKT3,FOXO1,PDE3B,PIK3C2B,PIK3R4
MIF-mediated Glucocorticoid Regulation	0.876	0.0833	#NUM!	NFKB2,NFKBID,REL
ICOS-ICOSL Signaling in T Helper Cells	0.873	0.0454	#NUM!	AKT3,CAMK2D,CD40,CSK,H2-Eb2,HLA-A,HLA-DMB,ICOSLG/LOC102723996,IL2RG,ITPR2,ITPR3,LCK,NFATC1,NFATC3,NFKB2,NFKBID,PIK3C2B,PIK3R4,PLEKHA2,PPP3CA,PPP3CC,PTEN,REL
Melatonin Degradation II	0.873	0.25	#NUM!	IL4I1
Acetate Conversion to Acetyl-CoA	0.873	0.25	#NUM!	ACSS1
PKCθ Signaling in T Lymphocytes	0.87	0.0448	#NUM!	CACNA1E,CACNA1H,CACNA1I,CAMK2D,H2-Eb2,HLA-A,HLA-DMB,ITPR2,ITPR3,LCK,MALT1,MAP3K1,MAP3K14,NFATC1,NFATC3,NFKB2,NFKBID,PIK3C2B,PIK3R4,POU2F1,PPP3CA,PPP3CC,RAC2,REL,RRAS2
CSDE1 Signaling Pathway	0.866	0.0714	#NUM!	AGO1,AKT3,PTEN,RPL9
Axonal Guidance Signaling	0.866	0.0453	#NUM!	ABLIM1,ADAMTS6,AKT3,ARPC5L,ITGB3,LIMK2,NFATC1,NFATC3,PIK3C2B,PIK3R4,PLXNC1,PPP3CA,PPP3CC,PRKCB,PRKCE,PTCH1,RAC2,RRAS2,SEMA4B,SEMA4D,SEMA5A,SEMA7A,SUFU
TREM1 Signaling	0.866	0.0649	#NUM!	AKT3,CD40,NFKB2,NLRC3,REL
Role of MAPK Signaling in Inhibiting the Pathogenesis of Influenza	0.866	0.0649	#NUM!	ARAF,MAPK11,MAPK12,NFKB2,NFKBID
Endocannabinoid Cancer Inhibition Pathway	0.848	0.0552	#NUM!	AKT3,CNR2,LEF1,PIK3C2B,PIK3R4,SMPD3,TCF4,Tcf7
Endothelin-1 Signaling	0.842	0.0521	#NUM!	ARAF,ITPR2,ITPR3,MAPK11,MAPK12,PIK3C2B,PIK3R4,PRKCB,PRKCE,RRAS2
DNA damage-induced 14-3-3σ Signaling	0.842	0.105	#NUM!	AKT3,SFN
T Cell Receptor Signaling	0.842	0.044	#NUM!	AKT3,CSK,H2-Eb2,H2-T24,HLA-A,HLA-DMB,ICOSLG/LOC102723996,LCK,LEF1,MALT1,MAP3K1,MAPK11,MAPK12,NFATC1,NFATC3,NFKB2,PAG1,PIK3C2B,PIK3R4,PPP3CA,PPP3CC,PTK2B,RASGRP1,REL,RRAS2,TCF4,Tcf7
Polyamine Regulation in Colon Cancer	0.83	0.069	#NUM!	AKT3,ARAF,STIM1,TCF4
RHOA Signaling	0.824	0.0565	#NUM!	ARHGAP4,ARHGEF1,ARPC5L,LIMK2,LPAR2,PTK2B,SEPTIN1
Communication between Innate and Adaptive Immune Cells	0.818	0.042	#NUM!	CCR7,CD40,CD79A,CD79B,HLA-A,Ighd,Ighg2b,Ighg2c,Ighg3,IGHM,Ighv1-18,Ighv1-26,Ighv1-53,Ighv1-64,Ighv1-80,Ighv1-9,Ighv5-17,IGKC,Igkv1-110,Igkv1-117,Igkv14-111,Igkv2-137,Igkv3-10,Igkv3-2,Igkv3-5,Igkv4-57,Igkv4-70,Igkv4-74,Igkv4-91,Igkv5-43,Igkv6-17,Igkv6-25,Igkv8-19,Igkv8-21,Igkv8-27,Igkv8-28,Igkv9-120,TNFRSF13B,TNFRSF13C
Renal Cell Carcinoma Signaling	0.815	0.0625	#NUM!	AKT3,ETS1,PIK3C2B,PIK3R4,RRAS2
PPARα/RXRα Activation	0.812	0.0513	#NUM!	HELZ2,MAP3K14,MED12,MEF2C,NFKB2,NFKBID,PRKCB,REL,RRAS2,SMAD3
Inflammasome pathway	0.807	0.1	#NUM!	NFKB2,PANX1
NER (Nucleotide Excision Repair, Enhanced Pathway)	0.804	0.0583	#NUM!	ERCC6,H4-16,POLD1,POLD4,RFC2,XRCC1
WNT/β-catenin Signaling	0.796	0.052	#NUM!	AKT3,BTRC,LEF1,MAP4K1,MARK2,PPM1L,TCF4,Tcf7,TLE4
Role of MAPK Signaling in the Pathogenesis of Influenza	0.785	0.061	#NUM!	AKT3,BCL2,MAPK11,MAPK12,RRAS2
Gap Junction Signaling	0.783	0.0505	#NUM!	AKT3,ITPR2,ITPR3,PIK3C2B,PIK3R4,PPP3CA,PPP3CC,PRKCB,PRKCE,RRAS2
CMP-N-acetylneuraminate Biosynthesis I (Eukaryotes)	0.783	0.2	#NUM!	GNE
Myo-inositol Biosynthesis	0.783	0.2	#NUM!	INPP5F
Factors Promoting Cardiogenesis in Vertebrates	0.777	0.053	#NUM!	CAMK2D,LEF1,MAPK12,MEF2C,PRKCB,PRKCE,TCF4,Tcf7
Endoplasmic Reticulum Stress Pathway	0.772	0.0952	#NUM!	EIF2AK3,TRAF2
TR/RXR Activation	0.754	0.0595	#NUM!	AKT3,PDE3B,PIK3C2B,PIK3R4,STRBP
PPAR Signaling	0.75	0.0561	#NUM!	MAP3K14,NFKB2,NFKBID,REL,RRAS2,TRAF2
Cardiac β-adrenergic Signaling	0.745	0.0506	#NUM!	AKAP12,AKAP13,ATP2A3,CACNA1E,PDE3B,PDE4B,PDE7A,PKIG,PPM1L
D-myo-inositol (1,4,5,6)-Tetrakisphosphate Biosynthesis	0.735	0.0503	#NUM!	CDC25B,INPP5F,NUDT15,PPM1L,PPP1R13B,PPP1R16B,PPP3CA,PPP3CC,PTEN
D-myo-inositol (3,4,5,6)-tetrakisphosphate Biosynthesis	0.735	0.0503	#NUM!	CDC25B,INPP5F,NUDT15,PPM1L,PPP1R13B,PPP1R16B,PPP3CA,PPP3CC,PTEN
Prolactin Signaling	0.726	0.0581	#NUM!	PIK3C2B,PIK3R4,PRKCB,PRKCE,RRAS2
Heparan Sulfate Biosynthesis	0.726	0.0581	#NUM!	CHST10,CHST15,CHST3,HS3ST1,XYLT1
Dopamine-DARPP32 Feedback in cAMP Signaling	0.717	0.0497	#NUM!	ATP2A3,CACNA1E,ITPR2,ITPR3,PPM1L,PPP3CA,PPP3CC,PRKCB,PRKCE
Oncostatin M Signaling	0.712	0.0698	#NUM!	JAK1,JAK3,RRAS2
Chondroitin and Dermatan Biosynthesis	0.712	0.167	#NUM!	CHSY1
Zymosterol Biosynthesis	0.712	0.167	#NUM!	LBR
Sertoli Cell-Sertoli Cell Junction Signaling	0.71	0.0485	#NUM!	AKT3,ITGB3,MAP3K1,MAP3K14,MAPK11,MAPK12,PTEN,RRAS2,SORBS1,SPTBN1
PXR/RXR Activation	0.706	0.0615	#NUM!	AKT3,FOXO1,PCK2,SCD
Role of NFAT in Regulation of the Immune Response	0.701	0.0424	#NUM!	AKT3,BLNK,CD79A,CD79B,H2-Eb2,HLA-A,HLA-DMB,Ighg2b,IGHM,ITPR2,ITPR3,LCK,MEF2B,MEF2C,NFATC1,NFATC3,NFKB2,NFKBID,PIK3C2B,PIK3R4,PPP3CA,PPP3CC,REL,RRAS2,SYK
Pyridoxal 5'-phosphate Salvage Pathway	0.688	0.0606	#NUM!	ARAF,GRK6,LIMK2,PRKCE
Antioxidant Action of Vitamin C	0.688	0.0536	#NUM!	MAPK11,MAPK12,NFKB2,NFKBID,REL,SLC2A3
Inhibition of ARE-Mediated mRNA Degradation Pathway	0.676	0.0497	#NUM!	AGO1,AKT3,LTB,MAPK11,MAPK12,PPM1L,SFN,ZFP36L1
CD28 Signaling in T Helper Cells	0.67	0.0426	#NUM!	AKT3,ARPC5L,CSK,H2-Eb2,HLA-A,HLA-DMB,ITPR2,ITPR3,LCK,MALT1,MAP3K1,MAPK12,NFATC1,NFATC3,NFKB2,NFKBID,PIK3C2B,PIK3R4,PPP3CA,PPP3CC,REL,SYK
tRNA Splicing	0.656	0.0652	#NUM!	PDE3B,PDE4B,PDE7A
Phosphatidylcholine Biosynthesis I	0.652	0.143	#NUM!	PHKA1
Glycoaminoglycan-protein Linkage Region Biosynthesis	0.652	0.143	#NUM!	XYLT1
RHOGDI Signaling	0.636	0.0465	#NUM!	ARHGAP4,ARHGEF1,ARHGEF18,ARHGEF3,ARPC5L,ITGB3,LIMK2,RAC2,RHOF,RHOH
Apelin Liver Signaling Pathway	0.631	0.0769	#NUM!	COL10A1,MAPK12
Agrin Interactions at Neuromuscular Junction	0.629	0.0571	#NUM!	LAMC1,MAPK12,RAC2,RRAS2
Sirtuin Signaling Pathway	0.629	0.0445	#NUM!	ARNTL,ATG16L2,ATG4B,ATG4D,FOXO1,H1-10,MAPK12,NFKB2,PARP1,PCK2,PRKDC,REL,XRCC5
Clathrin-mediated Endocytosis Signaling	0.613	0.0466	#NUM!	ARPC5L,HIP1R,ITGB3,MYO1E,PIK3C2B,PIK3R4,PPP3CA,PPP3CC,SH3KBP1
Melatonin Signaling	0.602	0.0556	#NUM!	ARAF,CAMK2D,PRKCB,PRKCE
Sphingomyelin Metabolism	0.602	0.125	#NUM!	SMPD3
Actin Cytoskeleton Signaling	0.6	0.0449	#NUM!	ARHGAP24,ARHGEF1,ARPC5L,CSK,CYFIP2,ITGB3,LIMK2,PIK3C2B,PIK3R4,RAC2,RRAS2
Role of NANOG in Mammalian Embryonic Stem Cell Pluripotency	0.6	0.05	#NUM!	AKT3,JAK1,JAK3,PIK3C2B,PIK3R4,RRAS2
Melanocyte Development and Pigmentation Signaling	0.599	0.0521	#NUM!	BCL2,PIK3C2B,PIK3R4,RPS6KB2,RRAS2
Synaptic Long Term Depression	0.595	0.0462	#NUM!	CACNA1E,CACNA1H,CACNA1I,ITPR2,ITPR3,PPM1L,PRKCB,PRKCE,RRAS2
D-myo-inositol-5-phosphate Metabolism	0.595	0.0462	#NUM!	CDC25B,INPP5F,NUDT15,PPM1L,PPP1R13B,PPP1R16B,PPP3CA,PPP3CC,PTEN
MYC Mediated Apoptosis Signaling	0.587	0.06	#NUM!	BCL2,NFKB2,TRAF2
Tryptophan Degradation III (Eukaryotic)	0.585	0.0714	#NUM!	KMO,KYNU
EIF2 Signaling	0.569	0.0446	#NUM!	AGO1,AKT3,BCL2,EIF2AK3,PIK3C2B,PIK3R4,RPL9,RPS13,RPS15,RRAS2
Role of p14/p19ARF in Tumor Suppression	0.564	0.069	#NUM!	PIK3C2B,PIK3R4
Sonic Hedgehog Signaling	0.564	0.069	#NUM!	PTCH1,SUFU
Phosphatidylethanolamine Biosynthesis II	0.558	0.111	#NUM!	ETNK1
Leucine Degradation I	0.558	0.111	#NUM!	AUH
Wound Healing Signaling Pathway	0.553	0.0437	#NUM!	COL10A1,JAK1,LAMB3,LAMC1,LTB,MAP3K14,MAPK12,NFKB2,NFKBID,RRAS2,TRAF2
Tight Junction Signaling	0.53	0.0449	#NUM!	AKT3,MARK2,NFKB2,PATJ,PPM1L,PTEN,REL,VAMP2
VDR/RXR Activation	0.527	0.0513	#NUM!	FOXO1,PRKCB,PRKCE,SERPINB1
Embryonic Stem Cell Differentiation into Cardiac Lineages	0.52	0.1	#NUM!	SP4
Calcium Transport I	0.52	0.1	#NUM!	ATP2A3
α-tocopherol Degradation	0.52	0.1	#NUM!	CYP4F2
Heparan Sulfate Biosynthesis (Late Stages)	0.516	0.0506	#NUM!	CHST10,CHST15,CHST3,HS3ST1
Cell Cycle Control of Chromosomal Replication	0.499	0.0536	#NUM!	CDK13,CDK17,POLD1
Synaptogenesis Signaling Pathway	0.496	0.0414	#NUM!	AKT3,ARPC5L,CAMK2D,LCK,PIK3C2B,PIK3R4,PRKCE,RASGRP1,RASGRP2,RELN,RPS6KB2,RRAS2,VAMP2
Necroptosis Signaling Pathway	0.495	0.0446	#NUM!	BIRC2,CAMK2D,CYLD,JAK1,PPP3CA,PPP3CC,TRAF2
Sucrose Degradation V (Mammalian)	0.485	0.0909	#NUM!	TKFC
α-Adrenergic Signaling	0.475	0.0463	#NUM!	ITPR2,ITPR3,PRKCB,PRKCE,RRAS2
Cyclins and Cell Cycle Regulation	0.462	0.0476	#NUM!	BTRC,HDAC10,HDAC7,PPM1L
Glycogen Degradation II	0.455	0.0833	#NUM!	GDPGP1
Pyrimidine Ribonucleotides Interconversion	0.453	0.0571	#NUM!	CTPS2,NUDT15
Fatty Acid β-oxidation I	0.438	0.0556	#NUM!	ACSF2,AUH
Interferon Signaling	0.438	0.0556	#NUM!	BCL2,JAK1
Oleate Biosynthesis II (Animals)	0.427	0.0769	#NUM!	SCD
Cholesterol Biosynthesis I	0.427	0.0769	#NUM!	LBR
Cholesterol Biosynthesis II (via 24,25-dihydrolanosterol)	0.427	0.0769	#NUM!	LBR
Guanosine Nucleotides Degradation III	0.427	0.0769	#NUM!	NT5E
Cholesterol Biosynthesis III (via Desmosterol)	0.427	0.0769	#NUM!	LBR
Xenobiotic Metabolism PXR Signaling Pathway	0.427	0.0415	#NUM!	CAMK2D,CHST10,CHST15,CHST3,HS3ST1,IL4I1,PRKCB,PRKCE
Gαi Signaling	0.426	0.0429	#NUM!	CNR2,RGS14,RRAS2,S1PR1,S1PR3,TBXA2R
Pyrimidine Ribonucleotides De Novo Biosynthesis	0.423	0.0541	#NUM!	CTPS2,NUDT15
Hepatic Fibrosis / Hepatic Stellate Cell Activation	0.421	0.0412	#NUM!	BCL2,CCR7,CD40,COL10A1,NFKB2,REL,SMAD3,SMAD7
Regulation of Actin-based Motility by Rho	0.408	0.0431	#NUM!	ARPC5L,ITGB3,RAC2,RHOF,RHOH
Role of IL-17A in Psoriasis	0.402	0.0714	#NUM!	IL17RA
Glycogen Degradation III	0.402	0.0714	#NUM!	GDPGP1
Urate Biosynthesis/Inosine 5'-phosphate Degradation	0.402	0.0714	#NUM!	NT5E
Phenylalanine Degradation IV (Mammalian, via Side Chain)	0.402	0.0714	#NUM!	IL4I1
Neurovascular Coupling Signaling Pathway	0.398	0.04	#NUM!	ADORA2A,CACNA1E,CACNA1H,CACNA1I,ITPR2,ITPR3,ORAI2,STIM1,TBXA2R
Antigen Presentation Pathway	0.395	0.0513	#NUM!	HLA-A,HLA-DMB
Telomere Extension by Telomerase	0.38	0.0667	#NUM!	XRCC5
Fatty Acid Activation	0.38	0.0667	#NUM!	ACSF2
Choline Biosynthesis III	0.38	0.0667	#NUM!	PHKA1
Ephrin Receptor Signaling	0.38	0.0398	#NUM!	AKT3,ARPC5L,ITGB3,LIMK2,MAP3K14,RAC2,RRAS2,SORBS1
Mechanisms of Viral Exit from Host Cells	0.369	0.0488	#NUM!	PRKCB,PRKCE
Adenosine Nucleotides Degradation II	0.359	0.0625	#NUM!	NT5E
ATM Signaling	0.347	0.0412	#NUM!	MAPK11,MAPK12,PPM1D,PPM1L
Salvage Pathways of Pyrimidine Ribonucleotides	0.34	0.0408	#NUM!	ARAF,GRK6,LIMK2,PRKCE
NRF2-mediated Oxidative Stress Response	0.336	0.038	#NUM!	DNAJB5,DNAJC9,EIF2AK3,MAP3K1,PIK3C2B,PIK3R4,PRKCB,PRKCE,RRAS2
FXR/RXR Activation	0.336	0.0397	#NUM!	AKT3,FOXO1,MAPK12,PCK2,SDC1
Serotonin Receptor Signaling	0.323	0.0444	#NUM!	GCH1,IL4I1
Isoleucine Degradation I	0.321	0.0556	#NUM!	AUH
Role of OCT4 in Mammalian Embryonic Stem Cell Pluripotency	0.312	0.0435	#NUM!	KDM5B,PARP1
Granzyme A Signaling	0.305	0.0526	#NUM!	H1-10
γ-linolenate Biosynthesis II (Animals)	0.305	0.0526	#NUM!	ACSF2
Purine Nucleotides Degradation II (Aerobic)	0.305	0.0526	#NUM!	NT5E
Mitochondrial L-carnitine Shuttle Pathway	0.305	0.0526	#NUM!	ACSF2
Ephrin A Signaling	0.303	0.0426	#NUM!	PIK3C2B,PIK3R4
Neurotrophin/TRK Signaling	0.296	0.0395	#NUM!	PIK3C2B,PIK3R4,RRAS2
GABA Receptor Signaling	0.294	0.0376	#NUM!	CACNA1E,CACNA1H,CACNA1I,ITPR2,ITPR3
Xenobiotic Metabolism CAR Signaling Pathway	0.293	0.0368	#NUM!	CHST10,CHST15,CHST3,HS3ST1,PPM1L,PRKCB,PRKCE
Antiproliferative Role of Somatostatin Receptor 2	0.288	0.039	#NUM!	PIK3C2B,PIK3R4,RRAS2
Maturity Onset Diabetes of Young (MODY) Signaling	0.281	0.0385	#NUM!	BLK,CACNA1E,NFKB2
Role of WNT/GSK-3β Signaling in the Pathogenesis of Influenza	0.281	0.0385	#NUM!	LEF1,TCF4,Tcf7
Valine Degradation I	0.276	0.0476	#NUM!	AUH
Dopamine Receptor Signaling	0.274	0.038	#NUM!	GCH1,IL4I1,PPM1L
Putrescine Degradation III	0.262	0.0455	#NUM!	IL4I1
Cardiomyocyte Differentiation via BMP Receptors	0.249	0.0435	#NUM!	MEF2C
Methionine Degradation I (to Homocysteine)	0.249	0.0435	#NUM!	NSUN4
Vitamin-C Transport	0.249	0.0435	#NUM!	SLC2A3
Apelin Cardiac Fibroblast Signaling Pathway	0.249	0.0435	#NUM!	AKT3
Transcriptional Regulatory Network in Embryonic Stem Cells	0.242	0.037	#NUM!	H4-16,TRIM24
Ethanol Degradation IV	0.238	0.0417	#NUM!	ACSS1
CDP-diacylglycerol Biosynthesis I	0.227	0.04	#NUM!	CDS2
Cysteine Biosynthesis III (mammalia)	0.227	0.04	#NUM!	NSUN4
NAD Salvage Pathway II	0.206	0.037	#NUM!	NT5E
Tryptophan Degradation X (Mammalian, via Tryptamine)	0.206	0.037	#NUM!	IL4I1
Phosphatidylglycerol Biosynthesis II (Non-plastidic)	0.206	0.037	#NUM!	CDS2
Huntington's Disease Signaling	0	0.032	#NUM!	AKT3,CDK5R1,HDAC10,HDAC7,PIK3C2B,PIK3R4,PRKCB,PRKCE,VAMP2
Aryl Hydrocarbon Receptor Signaling	0	0.0126	#NUM!	NFKB2,REL
LPS/IL-1 Mediated Inhibition of RXR Function	0	0.0315	#NUM!	ACSF2,CHST10,CHST15,CHST3,HS3ST1,IL4I1,MAP3K1,TRAF2
LXR/RXR Activation	0	0.0244	#NUM!	NFKB2,REL,SCD
Mitochondrial Dysfunction	0	0.0175	#NUM!	BCL2,LRRK2,MAPK12
Caveolar-mediated Endocytosis Signaling	0	0.0267	#NUM!	HLA-A,ITGB3
CCR5 Signaling in Macrophages	0	0.02	#NUM!	CACNA1E,CACNA1H,CACNA1I,ITPR2,ITPR3,MAPK11,MAPK12,PRKCB,PRKCE,PTK2B
Calcium-induced T Lymphocyte Apoptosis	0	0.0239	#NUM!	ATP2A3,H2-Eb2,HLA-A,HLA-DMB,ITPR2,ITPR3,LCK,PPP3CA,PPP3CC,PRKCB,PRKCE
Cytotoxic T Lymphocyte-mediated Apoptosis of Target Cells	0	0.00471	#NUM!	BCL2,HLA-A
Airway Pathology in Chronic Obstructive Pulmonary Disease	0	0.00847	#NUM!	LTB
CTLA4 Signaling in Cytotoxic T Lymphocytes	0	0.0146	#NUM!	AKT3,HLA-A,LCK,PIK3C2B,PIK3R4,PPM1L,SYK
T Helper Cell Differentiation	0	0.0212	#NUM!	CD40,CXCR5,H2-Eb2,HLA-A,HLA-DMB,ICOSLG/LOC102723996,IL21R,IL2RG,STAT4,TBX21
Dendritic Cell Maturation	0	0.0322	#NUM!	AKT3,CCR7,CD40,COL10A1,H2-Eb2,HLA-A,HLA-DMB,Ighg2b,IGKC,LTB,MAP3K14,MAPK11,MAPK12,NFKB2,NFKBID,PIK3C2B,PIK3R4,REL,STAT4
Cellular Effects of Sildenafil (Viagra)	0	0.0336	#NUM!	CACNA1E,ITPR2,ITPR3,PDE3B,PDE4B
Cell Cycle Regulation by BTG Family Proteins	0	0.027	#NUM!	PPM1L
Mitotic Roles of Polo-Like Kinase	0	0.0303	#NUM!	CDC25B,PPM1L
Role of CHK Proteins in Cell Cycle Checkpoint Control	0	0.0351	#NUM!	PPM1L,RFC2
Type I Diabetes Mellitus Signaling	0	0.0236	#NUM!	BCL2,H2-Eb2,HLA-A,HLA-DMB,JAK1,MAP3K14,MAPK11,MAPK12,NFKB2,NFKBID,REL,TRAF2
Allograft Rejection Signaling	0	0.0145	#NUM!	CD40,H2-Eb2,H2-T24,HLA-A,HLA-DMB,Ighg2b,IGKC
Autoimmune Thyroid Disease Signaling	0	0.0132	#NUM!	CD40,H2-Eb2,HLA-A,HLA-DMB,Ighg2b,IGKC
Bladder Cancer Signaling	0	0.0259	#NUM!	HDAC10,HDAC7,RRAS2
Graft-versus-Host Disease Signaling	0	0.00673	#NUM!	H2-Eb2,HLA-A,HLA-DMB
G Protein Signaling Mediated by Tubby	0	0.0227	#NUM!	LCK
Systemic Lupus Erythematosus Signaling	0	0.0273	#NUM!	AKT3,CD22,CD40,CD79A,CD79B,HLA-A,Ighg2b,IGHM,IGKC,LCK,NFATC1,NFATC3,PIK3C2B,PIK3R4,PIM2,RRAS2,TNFRSF13C
CDC42 Signaling	0	0.0157	#NUM!	ARPC5L,H2-Eb2,H2-T24,HLA-A,HLA-DMB,ITGB3,LIMK2,MAPK11,MAPK12
Retinoic acid Mediated Apoptosis Signaling	0	0.0167	#NUM!	PARP1
Altered T Cell and B Cell Signaling in Rheumatoid Arthritis	0	0.0325	#NUM!	CD40,CD79A,CD79B,H2-Eb2,HLA-A,HLA-DMB,Ighg2b,IGHM,LTB,MAP3K14,NFKB2,REL,SLAMF1,TNFRSF13B,TNFRSF13C,TRAF3
Atherosclerosis Signaling	0	0.0305	#NUM!	CD40,COL10A1,NFKB2,REL
Neuroprotective Role of THOP1 in Alzheimer's Disease	0	0.0167	#NUM!	HLA-A,ST14
Regulation of IL-2 Expression in Activated and Anergic T Lymphocytes	0	0.0282	#NUM!	LCK,MALT1,MAP3K1,MAPK12,NFATC1,NFATC3,NFKB2,NFKBID,PPP3CA,PPP3CC,REL,RRAS2,SMAD3
NUR77 Signaling in T Lymphocytes	0	0.0215	#NUM!	BCL2,H2-Eb2,H2-T24,HDAC7,HLA-A,HLA-DMB,NFATC1,PPP3CA,PPP3CC,PRKCB,PRKCE
Role of Hypercytokinemia/hyperchemokinemia in the Pathogenesis of Influenza	0	0.0349	#NUM!	JAK1,NFKB2,S1PR1
Antiproliferative Role of TOB in T Cell Signaling	0	0.00235	#NUM!	SMAD3
MSP-RON Signaling Pathway	0	0.0345	#NUM!	PIK3C2B,PIK3R4
OX40 Signaling Pathway	0	0.023	#NUM!	BCL2,H2-Eb2,H2-T24,HLA-A,HLA-DMB,MAPK12,NFKB2,NFKBID,REL,TRAF2,TRAF3
Intrinsic Prothrombin Activation Pathway	0	0.0238	#NUM!	COL10A1
Assembly of RNA Polymerase II Complex	0	0.02	#NUM!	TAF4B
Hematopoiesis from Pluripotent Stem Cells	0	0.00905	#NUM!	Ighd,Ighg2b,IGHM,IGKC
Ephrin B Signaling	0	0.0139	#NUM!	RAC2
Dopamine Degradation	0	0.0312	#NUM!	IL4I1
Triacylglycerol Degradation	0	0.0351	#NUM!	ABHD2,FAAH
Serotonin Degradation	0	0.0141	#NUM!	IL4I1
Superpathway of Melatonin Degradation	0	0.0149	#NUM!	IL4I1
Stearate Biosynthesis I (Animals)	0	0.0159	#NUM!	ACSF2
Noradrenaline and Adrenaline Degradation	0	0.027	#NUM!	IL4I1
Oxidative Ethanol Degradation III	0	0.0179	#NUM!	ACSS1
Ethanol Degradation II	0	0.0294	#NUM!	ACSS1
Superpathway of Methionine Degradation	0	0.0263	#NUM!	NSUN4
Superpathway of Cholesterol Biosynthesis	0	0.0345	#NUM!	LBR
Gαs Signaling	0	0.0325	#NUM!	ADD3,ADORA2A,AVPR2,RAPGEF4
Inhibition of Matrix Metalloproteases	0	0.0256	#NUM!	SDC1
Regulation of Cellular Mechanics by Calpain Protease	0	0.0225	#NUM!	ITGB3,RRAS2
Remodeling of Epithelial Adherens Junctions	0	0.0147	#NUM!	ARPC5L
Agranulocyte Adhesion and Diapedesis	0	0.0234	#NUM!	CCR6,CCR7,CXCR5,ICAM2,SELL
Granulocyte Adhesion and Diapedesis	0	0.0317	#NUM!	CCR6,CCR7,CXCR5,ICAM2,SDC1,SELL
TEC Kinase Signaling	0	0.0311	#NUM!	BLK,ITGB3,JAK1,JAK3,LCK,MAPK12,NFKB2,PIK3C2B,PIK3R4,PRKCB,PRKCE,PTK2B,RAC2,REL,RHOF,RHOH,STAT4,TEC
PCP (Planar Cell Polarity) Pathway	0	0.0167	#NUM!	MAPK12
Nucleotide Excision Repair Pathway	0	0.0286	#NUM!	ERCC6
SAPK/JNK Signaling	0	0.0299	#NUM!	LCK,MAP3K1,MAP4K1,MAP4K2,MAP4K5,MAPK12,MAPK8IP3,NFATC1,NFATC3,PIK3C2B,PIK3R4,RAC2,RRAS2,SH2D2A,TRAF2
Protein Ubiquitination Pathway	0	0.0291	#NUM!	BIRC2,BTRC,DNAJB5,DNAJC9,HLA-A,PAN2,UBE2H,UBE2R2
Notch Signaling	0	0.0263	#NUM!	DTX1
NF-κB Signaling	0	0.0298	#NUM!	AKT3,ARAF,BTRC,CD40,IRAK3,LCK,MALT1,MAP3K1,MAP3K14,NFKB2,NFKBID,PIK3C2B,PIK3R4,PRKCB,RRAS2,TRAF2,TRAF3
GPCR-Mediated Integration of Enteroendocrine Signaling Exemplified by an L Cell	0	0.0267	#NUM!	ITPR2,ITPR3
Phagosome Maturation	0	0.0252	#NUM!	CTSO,HLA-A,RAC2,VAMP2
Iron homeostasis signaling pathway	0	0.0288	#NUM!	BTRC,JAK1,JAK3,SMAD3
Th17 Activation Pathway	0	0.0227	#NUM!	CCR6,IL21R,IRAK3,IRF4,JAK1,JAK3,NFATC1,NFATC3,NFKB2,REL,STAT4
SPINK1 Pancreatic Cancer Pathway	0	0.0333	#NUM!	CPM,SMAD3
Apelin Adipocyte Signaling Pathway	0	0.033	#NUM!	MAPK11,MAPK12,RAC2
Apelin Muscle Signaling Pathway	0	0.0208	#NUM!	AKT3
BAG2 Signaling Pathway	0	0.0238	#NUM!	NFKB2,REL
T Cell Exhaustion Signaling Pathway	0	0.0318	#NUM!	AKT3,CD274,FOXO1,HLA-A,HLA-DMB,IRF4,JAK1,JAK3,MAPK12,NFATC1,NFATC3,PIK3C2B,PIK3R4,PPM1L,RRAS2,SMAD3,STAT4,TBX21
Systemic Lupus Erythematosus In T Cell Signaling Pathway	0	0.0313	#NUM!	AKT3,H2-Eb2,H2-T24,HLA-A,HLA-DMB,ICOSLG/LOC102723996,IRF4,PIK3C2B,PIK3R4,PPM1L,PPP3CA,PPP3CC,RAC2,RHOF,RHOH,RPS6KB2,RRAS2,S1PR3,STIM1,SYK
Xenobiotic Metabolism AHR Signaling Pathway	0	0.023	#NUM!	NFKB2,REL
Eicosanoid Signaling	0	0.0294	#NUM!	PTGER1,TBXA2R
Ferroptosis Signaling Pathway	0	0.0303	#NUM!	ARAF,EIF2AK3,GCH1,RRAS2

## Sheet: BVETrp53ko,HSCVE_High
© 2000-2021 QIAGEN. All rights reserved.
Ingenuity Canonical Pathways	-log(p-value)	Ratio	z-score	Molecules
Clathrin-mediated Endocytosis Signaling	7.76	0.0984	#NUM!	AP1S1,AP2M1,AP2S1,ARPC1A,ARPC1B,ARRB2,CTTN,DAB2,HIP1,IGF1,ITGB1,ITGB5,PCYOX1,PIK3R5,RAB5C,SH3GLB1,SRC,TF,TFRC
Phagosome Maturation	7.54	0.107	#NUM!	ATP6AP1,ATP6AP2,ATP6V0B,ATP6V0C,ATP6V0D1,ATP6V1B2,ATP6V1G1,CTSA,CTSV,CTSZ,EEA1,LAMP1,PRDX2,PRDX5,RAB5C,TCIRG1,YKT6
Iron homeostasis signaling pathway	6.77	0.108	#NUM!	ACO1,ATP6AP1,ATP6AP2,ATP6V0B,ATP6V0C,ATP6V0D1,ATP6V1B2,ATP6V1G1,HFE,ISCU,MAPK3,SKP2,TCIRG1,TF,TFRC
Phagosome Formation	6.07	0.0507	#NUM!	ADGRE1,ADGRL3,AP1S1,ARPC1A,ARPC1B,C3,C3AR1,C5AR1,CD14,CLEC7A,CMKLR1,FCER1G,FCGR2A,FCGR3A/FCGR3B,FPR1,FPR2,ITGA9,ITGAM,ITGB1,ITGB5,MAPK3,MARCO,MRC1,MSR1,OCRL,P2RY12,P2RY13,P2RY2,PIK3R5,PLA2G7,PTAFR,RAP2B,SRC,TLR7,TLR8
Role of MAPK Signaling in Promoting the Pathogenesis of Influenza	5.47	0.106	#NUM!	ATP6AP1,ATP6AP2,ATP6V0B,ATP6V0C,ATP6V0D1,ATP6V1B2,ATP6V1G1,CASP3,MAPK3,PLA2G7,RAP2B,TCIRG1
Role of Pattern Recognition Receptors in Recognition of Bacteria and Viruses	4.71	0.0833	#NUM!	C1QB,C1QC,C3,C3AR1,C5AR1,CLEC7A,IFIH1,MAPK3,NOD1,PIK3R5,TLR7,TLR8,TNFSF13
Spermine and Spermidine Degradation I	4.48	0.75	#NUM!	PAOX,SAT1,SMOX
Virus Entry via Endocytic Pathways	4.28	0.0962	#NUM!	AP1S1,AP2M1,AP2S1,ITGB1,ITGB5,ITSN1,PIK3R5,RAP2B,SRC,TFRC
Ferroptosis Signaling Pathway	4.07	0.0833	#NUM!	ABCA1,ANGPTL4,ARF1,MAPK3,NCOA4,NFE2L2,RAP2B,SAT1,TF,TFRC,TXNRD1
Complement System	4.03	0.162	#NUM!	C1QB,C1QC,C3,C3AR1,C5AR1,ITGAM
Integrin Signaling	3.89	0.0657	#NUM!	ARF1,ARPC1A,ARPC1B,CTTN,ILK,ITGA9,ITGAM,ITGB1,ITGB5,MAPK3,PIK3R5,RAP2B,SRC,TSPAN4
Gαi Signaling	3.84	0.0786	#NUM!	ADCY9,FPR1,FPR2,GNA12,GNB1,GNB2,MAPK3,P2RY12,P2RY13,RAP2B,SRC
Macropinocytosis Signaling	3.8	0.105	#NUM!	CD14,CSF1R,ITGB1,ITGB5,MRC1,PIK3R5,RAP2B,SRC
PI3K/AKT Signaling	3.63	0.0653	#NUM!	EIF4EBP1,GAB1,IKBKE,IL11RA,ILK,ITGA9,ITGAM,ITGB1,ITGB5,MAPK3,OCRL,PPP2CB,RAP2B
Ephrin Receptor Signaling	3.59	0.0647	#NUM!	ARPC1A,ARPC1B,GNA12,GNB1,GNB2,ITGA9,ITGAM,ITGB1,ITGB5,ITSN1,MAPK3,RAP2B,SRC
PTEN Signaling	3.58	0.0733	#NUM!	CASP3,IKBKE,ILK,ITGA9,ITGAM,ITGB1,ITGB5,MAPK3,OCRL,PIK3R5,RAP2B
fMLP Signaling in Neutrophils	3.44	0.0763	#NUM!	ARPC1A,ARPC1B,FPR1,FPR2,GNA12,GNB1,GNB2,MAPK3,PIK3R5,RAP2B
Paxillin Signaling	3.43	0.0833	#NUM!	ARF1,ITGA9,ITGAM,ITGB1,ITGB5,PIK3R5,PTPN12,RAP2B,SRC
IL-8 Signaling	3.38	0.0616	#NUM!	ARRB2,CSTB,EIF4EBP1,GNA12,GNB1,GNB2,IKBKE,ITGAM,MAPK3,PIK3R5,RAP2B,SRC,VCAM1
Aryl Hydrocarbon Receptor Signaling	3.36	0.0692	#NUM!	ALDH16A1,ALDH2,CDK6,GSTO1,MAPK3,MGST1,NFE2L2,NFIA,NFIX,SRC,TGM2
Regulation of Cellular Mechanics by Calpain Protease	3.33	0.0899	#NUM!	CDK6,ITGA9,ITGAM,ITGB1,ITGB5,MAPK3,RAP2B,SRC
Actin Nucleation by ARP-WASP Complex	3.2	0.086	#NUM!	ARPC1A,ARPC1B,GNA12,ITGA9,ITGAM,ITGB1,ITGB5,RAP2B
Fcγ Receptor-mediated Phagocytosis in Macrophages and Monocytes	3.17	0.0851	#NUM!	ARPC1A,ARPC1B,FCGR2A,FCGR3A/FCGR3B,FYB1,LCP2,MAPK3,SRC
PAK Signaling	3.15	0.0763	#NUM!	ARHGAP10,CASP3,ITGA9,ITGAM,ITGB1,ITGB5,MAPK3,PIK3R5,RAP2B
Mitochondrial Dysfunction	3.1	0.0643	#NUM!	ACO1,APP,CASP3,COX6A1,NCSTN,NDUFB8,PRDX5,UQCR11,UQCRQ,VPS9D1,XDH
Neuroinflammation Signaling Pathway	3.1	0.0508	#NUM!	APP,CASP3,CD200R1,CSF1R,GLUL,IKBKE,MAPK3,NCSTN,NFE2L2,P2RX7,PIK3R5,RIPK1,TLR7,TLR8,TYROBP,VCAM1
Natural Killer Cell Signaling	3.08	0.0603	#NUM!	COL11A2,FCER1G,FCGR2A,FCGR3A/FCGR3B,ITGB1,LAIR1,LCP2,MAPK3,NECTIN2,PIK3R5,RAP2B,TYROBP
Caveolar-mediated Endocytosis Signaling	3.08	0.0933	#NUM!	ITGA9,ITGAM,ITGB1,ITGB5,ITSN1,RAB5C,SRC
Molecular Mechanisms of Cancer	3.03	0.0447	#NUM!	ADCY9,CASP3,CDK6,E2F4,E2F8,GAB1,GNA12,GNB1,GNB2,ITGA9,ITGAM,ITGB1,ITGB5,LRP5,LRP6,MAPK3,NCSTN,PIK3R5,RAP2B,SRC
LXR/RXR Activation	3.02	0.0732	#NUM!	ABCA1,C3,CD14,ECHS1,MSR1,NR1H3,PCYOX1,TF,TNFRSF1B
Glioma Signaling	3	0.0726	#NUM!	CAMK1,CDK6,E2F4,E2F8,IDH1,IGF1,MAPK3,PIK3R5,RAP2B
NF-κB Activation by Viruses	2.97	0.0897	#NUM!	IKBKE,ITGB1,MAPK3,PIK3R5,RAP2B,RIPK1,TNFRSF14
Role of Macrophages, Fibroblasts and Endothelial Cells in Rheumatoid Arthritis	2.94	0.0491	#NUM!	C5AR1,CEBPD,FCGR3A/FCGR3B,IKBKE,LRP5,LRP6,MAPK3,PIK3R5,RAP2B,RIPK1,SOCS3,SRC,TLR7,TLR8,TNFRSF1B,VCAM1
Pentose Phosphate Pathway	2.91	0.273	#NUM!	G6PD,PGD,TKT
Mechanisms of Viral Exit from Host Cells	2.85	0.122	#NUM!	CHMP2A,CHMP2B,CHMP4B,PDCD6IP,SH3GLB1
Colorectal Cancer Metastasis Signaling	2.85	0.0517	#NUM!	ADCY9,CASP3,E2F4,GNA12,GNB1,GNB2,LRP5,LRP6,MAPK3,PIK3R5,RAP2B,SRC,TLR7,TLR8
Tryptophan Degradation X (Mammalian, via Tryptamine)	2.69	0.148	#NUM!	AKR1A1,Akr1b10,ALDH2,SMOX
RAC Signaling	2.67	0.0652	#NUM!	ARPC1A,ARPC1B,ITGA9,ITGAM,ITGB1,ITGB5,MAPK3,PIK3R5,RAP2B
Breast Cancer Regulation by Stathmin1	2.59	0.0389	#NUM!	ADGRE1,ADGRL3,C3AR1,C5AR1,CAMK1,CDK6,CMKLR1,E2F4,E2F8,FPR1,FPR2,GNB1,GNB2,IGF1,MAPK3,P2RY12,P2RY13,P2RY2,PIK3R5,PPP1R14B,PPP2CB,PTAFR,RAP2B
Role of Tissue Factor in Cancer	2.58	0.069	#NUM!	ARRB2,CASP3,GNA12,ITGB1,MAPK3,PIK3R5,RAP2B,SRC
FAK Signaling	2.56	0.0684	#NUM!	ITGA9,ITGAM,ITGB1,ITGB5,MAPK3,PIK3R5,RAP2B,SRC
Sertoli Cell-Sertoli Cell Junction Signaling	2.46	0.0534	#NUM!	ILK,ITGA9,ITGAM,ITGB1,ITGB5,MAPK3,MYO7A,NECTIN2,RAP2B,SRC,YBX3
Salvage Pathways of Pyrimidine Ribonucleotides	2.41	0.0714	#NUM!	ADPGK,APOBEC1,CDK6,MAPK3,NME4,PLK1,POMK
Pentose Phosphate Pathway (Oxidative Branch)	2.4	0.4	#NUM!	G6PD,PGD
Axonal Guidance Signaling	2.39	0.0394	#NUM!	ADAM9,ARPC1A,ARPC1B,GNA12,GNB1,GNB2,IGF1,ITGA9,ITGAM,ITGB1,ITGB5,ITSN1,MAPK3,PIK3R5,PITRM1,PLXNB2,RAP2B,SEMA6B,SEMA6D,SLIT1
ERK/MAPK Signaling	2.34	0.0514	#NUM!	EIF4EBP1,ITGA9,ITGAM,ITGB1,ITGB5,MAPK3,PIK3R5,PPP1R14B,PPP2CB,RAP2B,SRC
Acute Phase Response Signaling	2.32	0.0541	#NUM!	C1QB,C1QC,C3,IKBKE,MAPK3,RAP2B,RIPK1,SOCS3,TF,TNFRSF1B
TREM1 Signaling	2.31	0.0779	#NUM!	ITGB1,MAPK3,NOD1,TLR7,TLR8,TYROBP
Antiproliferative Role of Somatostatin Receptor 2	2.31	0.0779	#NUM!	GNB1,GNB2,MAPK3,PIK3R5,RAP2B,SRC
Lymphotoxin β Receptor Signaling	2.29	0.0909	#NUM!	CASP3,IKBKE,MAPK3,PIK3R5,VCAM1
P2Y Purigenic Receptor Signaling Pathway	2.26	0.0611	#NUM!	ADCY9,GNB1,GNB2,MAPK3,P2RY12,P2RY2,PIK3R5,RAP2B
Dopamine Receptor Signaling	2.26	0.0759	#NUM!	ADCY9,COMT,PPP1R14B,PPP2CB,QDPR,SMOX
HGF Signaling	2.24	0.0606	#NUM!	GAB1,ITGA9,ITGAM,ITGB1,ITGB5,MAPK3,PIK3R5,RAP2B
Hepatic Fibrosis Signaling Pathway	2.23	0.0406	#NUM!	CASP3,COL11A2,IKBKE,ITGA9,ITGAM,ITGB1,ITGB5,LRP5,LRP6,MAPK3,PIK3R5,RAP2B,RIPK1,TF,TFRC,TNFRSF1B,VCAM1
Fatty Acid β-oxidation I	2.22	0.111	#NUM!	ACAA2,ECHS1,ECI2,SCP2
Chronic Myeloid Leukemia Signaling	2.2	0.0654	#NUM!	CDK6,E2F4,E2F8,IKBKE,MAPK3,PIK3R5,RAP2B
Cell Cycle Regulation by BTG Family Proteins	2.18	0.108	#NUM!	E2F4,E2F8,NOCT,PPP2CB
Noradrenaline and Adrenaline Degradation	2.18	0.108	#NUM!	AKR1A1,ALDH2,COMT,SMOX
HER-2 Signaling in Breast Cancer	2.15	0.0485	#NUM!	ARF1,CASP3,COX6A1,FCER1G,IKBKE,ITGB1,ITGB5,MAPK3,PIK3R5,RAP2B,SRC
Docosahexaenoic Acid (DHA) Signaling	2.14	0.105	#NUM!	APP,BCL2A1,CASP3,PIK3R5
Insulin Receptor Signaling	2.09	0.0571	#NUM!	EIF4EBP1,GAB1,MAPK3,OCRL,PIK3R5,PPP1R14B,RAP2B,SOCS3
Apelin Endothelial Signaling Pathway	2.08	0.0567	#NUM!	ADCY9,GNA12,GNB1,GNB2,MAPK3,PIK3R5,RAP2B,VCAM1
CDK5 Signaling	2.05	0.0614	#NUM!	ADCY9,CABLES1,ITGB1,MAPK3,PPP1R14B,PPP2CB,RAP2B
Xenobiotic Metabolism General Signaling Pathway	2.04	0.0559	#NUM!	GSTO1,MAF,MAPK3,MGST1,NFE2L2,NR1H3,PIK3R5,RAP2B
Signaling by Rho Family GTPases	2.03	0.0448	#NUM!	ARPC1A,ARPC1B,CDC42EP2,GNA12,GNB1,GNB2,ITGA9,ITGAM,ITGB1,ITGB5,MAPK3,PIK3R5
Putrescine Degradation III	2.01	0.136	#NUM!	ALDH2,SAT1,SMOX
Neuregulin Signaling	2	0.0598	#NUM!	ITGA9,ITGAM,ITGB1,ITGB5,MAPK3,RAP2B,SRC
Fc Epsilon RI Signaling	1.97	0.0593	#NUM!	FCER1G,GAB1,LCP2,MAPK3,OCRL,PIK3R5,RAP2B
Acute Myeloid Leukemia Signaling	1.97	0.0659	#NUM!	CSF1R,EIF4EBP1,IDH1,MAPK3,PIK3R5,RAP2B
Vitamin-C Transport	1.96	0.13	#NUM!	GSTO1,STOM,TXNRD1
Pyridoxal 5'-phosphate Salvage Pathway	1.95	0.0758	#NUM!	ADPGK,CDK6,MAPK3,PLK1,POMK
Regulation of eIF4 and p70S6K Signaling	1.94	0.0503	#NUM!	EIF4EBP1,ITGA9,ITGAM,ITGB1,ITGB5,MAPK3,PIK3R5,PPP2CB,RAP2B
Actin Cytoskeleton Signaling	1.91	0.0449	#NUM!	ARPC1A,ARPC1B,CD14,GNA12,ITGA9,ITGAM,ITGB1,ITGB5,MAPK3,PIK3R5,RAP2B
Synaptogenesis Signaling Pathway	1.9	0.0414	#NUM!	ADCY9,AP2M1,AP2S1,ARPC1A,ARPC1B,EIF4EBP1,ITSN1,MAPK3,PIK3R5,RAB5C,RAP2B,SRC,YKT6
RHOGDI Signaling	1.88	0.0465	#NUM!	ARPC1A,ARPC1B,GNA12,GNB1,GNB2,ITGA9,ITGAM,ITGB1,ITGB5,SRC
Melanocyte Development and Pigmentation Signaling	1.86	0.0625	#NUM!	ADCY9,MAPK3,MITF,PIK3R5,RAP2B,SRC
Agrin Interactions at Neuromuscular Junction	1.85	0.0714	#NUM!	CTTN,ITGB1,MAPK3,RAP2B,SRC
Endocannabinoid Developing Neuron Pathway	1.85	0.056	#NUM!	ADCY9,GNB1,GNB2,MAPK3,PIK3R5,RAP2B,SRC
Reelin Signaling in Neurons	1.83	0.0556	#NUM!	APP,ARPC1A,ARPC1B,ITGB1,MAPK3,PIK3R5,SRC
Estrogen-mediated S-phase Entry	1.81	0.115	#NUM!	E2F4,E2F8,SKP2
IL-10 Signaling	1.8	0.0694	#NUM!	BLVRA,CD14,FCGR2A,IKBKE,SOCS3
Ephrin B Signaling	1.8	0.0694	#NUM!	GNA12,GNB1,GNB2,ITSN1,MAPK3
Granulocyte Adhesion and Diapedesis	1.8	0.0476	#NUM!	C5AR1,CCL24,Ccl9,FPR1,FPR2,ITGAM,ITGB1,TNFRSF1B,VCAM1
IL-6 Signaling	1.8	0.0547	#NUM!	CD14,IKBKE,MAPK3,PIK3R5,RAP2B,SOCS3,TNFRSF1B
Xenobiotic Metabolism Signaling	1.79	0.0414	#NUM!	ALDH16A1,ALDH2,CAMK1,GSTO1,MAF,MAPK3,MGST1,NFE2L2,PIK3R5,PPP2CB,RAP2B,SMOX
Prostanoid Biosynthesis	1.78	0.2	#NUM!	HPGDS,TBXAS1
Endothelin-1 Signaling	1.76	0.0469	#NUM!	ADCY9,CASP3,GAB1,GNA12,MAPK3,PIK3R5,PLA2G7,RAP2B,SRC
Melanoma Signaling	1.73	0.08	#NUM!	MAPK3,MITF,PIK3R5,RAP2B
GABA Receptor Signaling	1.71	0.0526	#NUM!	ADCY9,AP2M1,AP2S1,GNA12,GNB1,GNB2,KCNN4
GDNF Family Ligand-Receptor Interactions	1.71	0.0658	#NUM!	DOK2,GAB1,MAPK3,PIK3R5,RAP2B
Apoptosis Signaling	1.71	0.0577	#NUM!	BCL2A1,CASP3,IKBKE,MAPK3,RAP2B,TNFRSF1B
Glutamine Biosynthesis I	1.69	1	#NUM!	GLUL
ILK Signaling	1.69	0.0455	#NUM!	CASP3,FBLIM1,ILK,ITGB1,ITGB5,MAPK3,PIK3R5,PPP1R14B,PPP2CB
CCR3 Signaling in Eosinophils	1.68	0.0519	#NUM!	CCL24,GNA12,GNB1,GNB2,MAPK3,PIK3R5,RAP2B
Role of PKR in Interferon Induction and Antiviral Response	1.67	0.0515	#NUM!	CASP3,IFIH1,IKBKE,MAPK3,MARCO,METAP2,MSR1
Estrogen-Dependent Breast Cancer Signaling	1.65	0.0633	#NUM!	IGF1,MAPK3,PIK3R5,RAP2B,SRC
CXCR4 Signaling	1.64	0.0473	#NUM!	ADCY9,GNA12,GNB1,GNB2,MAPK3,PIK3R5,RAP2B,SRC
α-Adrenergic Signaling	1.63	0.0556	#NUM!	ADCY9,GNA12,GNB1,GNB2,MAPK3,RAP2B
Chemokine Signaling	1.63	0.0625	#NUM!	CAMK1,CCL24,MAPK3,RAP2B,SRC
Germ Cell-Sertoli Cell Junction Signaling	1.61	0.0468	#NUM!	ILK,ITGB1,MAPK3,MYO7A,NECTIN2,PIK3R5,RAP2B,SRC
Glioblastoma Multiforme Signaling	1.61	0.0468	#NUM!	CDK6,E2F4,E2F8,IGF1,MAPK3,PIK3R5,RAP2B,SRC
3-phosphoinositide Biosynthesis	1.6	0.0439	#NUM!	NOCT,NUDT9,OCRL,PALD1,PIK3R5,PPP1R14B,PPP2CB,PTPN12,SOCS3
Dopamine Degradation	1.57	0.0938	#NUM!	ALDH2,COMT,SMOX
NAD Phosphorylation and Dephosphorylation	1.56	0.154	#NUM!	ACP2,NADK2
Opioid Signaling Pathway	1.55	0.0396	#NUM!	ADCY9,AP2M1,AP2S1,ARRB2,CAMK1,GNA12,GNB1,GNB2,MAPK3,RAP2B,SRC
Cyclins and Cell Cycle Regulation	1.55	0.0595	#NUM!	CDK6,E2F4,E2F8,PPP2CB,SKP2
Role of CHK Proteins in Cell Cycle Checkpoint Control	1.54	0.0702	#NUM!	E2F4,E2F8,PLK1,PPP2CB
LPS-stimulated MAPK Signaling	1.53	0.0588	#NUM!	CD14,IKBKE,MAPK3,PIK3R5,RAP2B
Thrombin Signaling	1.52	0.0425	#NUM!	ADCY9,CAMK1,GNA12,GNB1,GNB2,MAPK3,PIK3R5,RAP2B,SRC
Amyotrophic Lateral Sclerosis Signaling	1.52	0.0522	#NUM!	CASP3,GLUL,IGF1,NEFH,PIK3R5,RAB5C
Cancer Drug Resistance By Drug Efflux	1.52	0.069	#NUM!	ABCG2,MAPK3,RAP2B,YBX1
D-myo-inositol (1,4,5,6)-Tetrakisphosphate Biosynthesis	1.51	0.0447	#NUM!	NOCT,NUDT9,OCRL,PALD1,PPP1R14B,PPP2CB,PTPN12,SOCS3
D-myo-inositol (3,4,5,6)-tetrakisphosphate Biosynthesis	1.51	0.0447	#NUM!	NOCT,NUDT9,OCRL,PALD1,PPP1R14B,PPP2CB,PTPN12,SOCS3
G-Protein Coupled Receptor Signaling	1.51	0.0314	#NUM!	ADCY9,ADGRE1,ADGRL3,ARRB2,C3AR1,C5AR1,CMKLR1,FPR1,FPR2,GNA12,GNB1,GNB2,IKBKE,KCNN4,MAPK3,P2RY12,P2RY13,P2RY2,PIK3R5,PTAFR,RAP2B,SRC
PDGF Signaling	1.51	0.0581	#NUM!	MAPK3,OCRL,PIK3R5,RAP2B,SRC
Regulation of Actin-based Motility by Rho	1.5	0.0517	#NUM!	ARPC1A,ARPC1B,ITGA9,ITGAM,ITGB1,ITGB5
Phenylalanine Degradation IV (Mammalian, via Side Chain)	1.49	0.143	#NUM!	ALDH2,SMOX
Xenobiotic Metabolism AHR Signaling Pathway	1.49	0.0575	#NUM!	ABCG2,ALDH16A1,ALDH2,GSTO1,MGST1
MSP-RON Signaling In Macrophages Pathway	1.49	0.0513	#NUM!	IKBKE,ITGAM,MAPK3,PIK3R5,RAP2B,SOCS3
Endometrial Cancer Signaling	1.47	0.0667	#NUM!	ILK,MAPK3,PIK3R5,RAP2B
Semaphorin Neuronal Repulsive Signaling Pathway	1.45	0.0464	#NUM!	ITGA9,ITGAM,ITGB1,ITGB5,PIK3R5,SEMA6B,SEMA6D
LPS/IL-1 Mediated Inhibition of RXR Function	1.44	0.0394	#NUM!	ABCA1,ALDH16A1,ALDH2,CD14,FABP5,GSTO1,MGST1,NR1H3,SMOX,TNFRSF1B
Ceramide Signaling	1.43	0.0556	#NUM!	MAPK3,PIK3R5,PPP2CB,RAP2B,TNFRSF1B
RANK Signaling in Osteoclasts	1.42	0.0549	#NUM!	IKBKE,MAPK3,MITF,PIK3R5,SRC
Role of NFAT in Cardiac Hypertrophy	1.41	0.0405	#NUM!	ADCY9,CAMK1,GNB1,GNB2,IGF1,MAPK3,PIK3R5,RAP2B,SRC
TWEAK Signaling	1.41	0.0811	#NUM!	CASP3,IKBKE,RIPK1
Glutathione-mediated Detoxification	1.41	0.0811	#NUM!	GSTO1,HPGDS,MGST1
Gαs Signaling	1.4	0.0488	#NUM!	ADCY9,GNA12,GNB1,GNB2,MAPK3,SRC
L-DOPA Degradation	1.39	0.5	#NUM!	COMT
Role of Osteoblasts, Osteoclasts and Chondrocytes in Rheumatoid Arthritis	1.39	0.0402	#NUM!	CSF1R,IGF1,IKBKE,LRP5,LRP6,MAPK3,PIK3R5,SRC,TNFRSF1B
Extrinsic Prothrombin Activation Pathway	1.39	0.125	#NUM!	F13A1,THBD
Pyroptosis Signaling Pathway	1.38	0.0538	#NUM!	CASP3,P2RX7,TLR7,TLR8,TNFRSF1B
CREB Signaling in Neurons	1.38	0.0315	#NUM!	ADCY9,ADGRE1,ADGRL3,C3AR1,C5AR1,CMKLR1,FPR1,FPR2,GNA12,GNB1,GNB2,IGF1,MAPK3,P2RY12,P2RY13,P2RY2,PIK3R5,PTAFR,RAP2B
IL-17A Signaling in Fibroblasts	1.38	0.0789	#NUM!	CEBPD,IKBKE,MAPK3
3-phosphoinositide Degradation	1.37	0.0419	#NUM!	NOCT,NUDT9,OCRL,PALD1,PPP1R14B,PPP2CB,PTPN12,SOCS3
Non-Small Cell Lung Cancer Signaling	1.36	0.0532	#NUM!	CDK6,E2F4,MAPK3,PIK3R5,RAP2B
Induction of Apoptosis by HIV1	1.36	0.0615	#NUM!	CASP3,IKBKE,RIPK1,TNFRSF1B
Regulation Of The Epithelial Mesenchymal Transition By Growth Factors Pathway	1.36	0.0417	#NUM!	GAB1,IKBKE,MAPK3,PIK3R5,RAP2B,TNFRSF1B,TNFSF13,ZEB2
Small Cell Lung Cancer Signaling	1.33	0.0521	#NUM!	CDK6,E2F4,IKBKE,PIK3R5,SKP2
IL-1 Signaling	1.33	0.0521	#NUM!	ADCY9,GNA12,GNB1,GNB2,IKBKE
D-myo-inositol-5-phosphate Metabolism	1.33	0.041	#NUM!	NOCT,NUDT9,OCRL,PALD1,PPP1R14B,PPP2CB,PTPN12,SOCS3
G Beta Gamma Signaling	1.31	0.0465	#NUM!	GNA12,GNB1,GNB2,MAPK3,RAP2B,SRC
ERBB4 Signaling	1.3	0.0588	#NUM!	MAPK3,NCSTN,PIK3R5,RAP2B
Remodeling of Epithelial Adherens Junctions	1.3	0.0588	#NUM!	ARPC1A,ARPC1B,RAB5C,SRC
Cell Cycle: G1/S Checkpoint Regulation	1.3	0.0588	#NUM!	CDK6,E2F4,E2F8,SKP2
Eicosanoid Signaling	1.3	0.0588	#NUM!	FPR2,HPGDS,PLA2G7,TBXAS1
cAMP-mediated signaling	1.3	0.0386	#NUM!	ADCY9,AKAP1,CAMK1,FPR1,FPR2,MAPK3,P2RY12,P2RY13,SRC
Isoleucine Degradation I	1.29	0.111	#NUM!	ACAA2,ECHS1
Superpathway of Inositol Phosphate Compounds	1.29	0.0385	#NUM!	NOCT,NUDT9,OCRL,PALD1,PIK3R5,PPP1R14B,PPP2CB,PTPN12,SOCS3
Atherosclerosis Signaling	1.29	0.0458	#NUM!	COL11A2,MSR1,PCYOX1,PLA2G7,TNFRSF14,VCAM1
Role of JAK1 and JAK3 in γc Cytokine Signaling	1.28	0.058	#NUM!	MAPK3,PIK3R5,RAP2B,SOCS3
p70S6K Signaling	1.27	0.0455	#NUM!	EEF2K,MAPK3,PIK3R5,PPP2CB,RAP2B,SRC
Cardiac Hypertrophy Signaling (Enhanced)	1.27	0.0314	#NUM!	ADCY9,EIF4EBP1,GNA12,GNB1,GNB2,IGF1,IKBKE,IL11RA,ITGA9,ITGAM,ITGB1,ITGB5,MAPK3,PIK3R5,RAP2B,TNFRSF1B,TNFSF13
Intrinsic Prothrombin Activation Pathway	1.27	0.0714	#NUM!	COL11A2,F13A1,THBD
GM-CSF Signaling	1.26	0.0571	#NUM!	BCL2A1,MAPK3,PIK3R5,RAP2B
NRF2-mediated Oxidative Stress Response	1.26	0.038	#NUM!	AKR1A1,GSTO1,MAF,MAPK3,MGST1,NFE2L2,PIK3R5,RAP2B,TXNRD1
Gα12/13 Signaling	1.26	0.0451	#NUM!	GNA12,IKBKE,MAPK3,PIK3R5,RAP2B,SRC
Neuropathic Pain Signaling In Dorsal Horn Neurons	1.25	0.0495	#NUM!	CAMK1,KCNN4,MAPK3,PIK3R5,SRC
Coronavirus Pathogenesis Pathway	1.25	0.0394	#NUM!	ADAM9,ATP6AP1,CASP3,E2F4,E2F8,MAPK3,RIPK1,TLR7
Growth Hormone Signaling	1.24	0.0563	#NUM!	IGF1,MAPK3,PIK3R5,SOCS3
Androgen Signaling	1.23	0.0414	#NUM!	GNA12,GNB1,GNB2,MAPK3,NCOA4,SRC,TAF11
STAT3 Pathway	1.23	0.0444	#NUM!	IGF1,IL11RA,MAPK3,RAP2B,SOCS3,SRC
ERK5 Signaling	1.23	0.0556	#NUM!	GAB1,GNA12,RAP2B,SRC
Methylglyoxal Degradation I	1.22	0.333	#NUM!	HAGH
1,25-dihydroxyvitamin D3 Biosynthesis	1.22	0.333	#NUM!	POR
Ascorbate Recycling (Cytosolic)	1.22	0.333	#NUM!	GSTO1
D-glucuronate Degradation I	1.22	0.333	#NUM!	AKR1A1
Glycerol-3-phosphate Shuttle	1.22	0.333	#NUM!	GPD1
G Protein Signaling Mediated by Tubby	1.22	0.0682	#NUM!	GNA12,GNB1,GNB2
IGF-1 Signaling	1.21	0.0481	#NUM!	IGF1,MAPK3,PIK3R5,RAP2B,SOCS3
Huntington's Disease Signaling	1.2	0.0356	#NUM!	CASP3,GNB1,GNB2,HIP1,IGF1,MAPK3,PIK3R5,PSMC1,TGM2,YKT6
Serotonin Receptor Signaling	1.2	0.0667	#NUM!	ADCY9,QDPR,SMOX
HIF1α Signaling	1.2	0.0385	#NUM!	CAMK1,EIF4EBP1,IGF1,MAPK3,PIK3R5,RAP2B,SAT1,TF
Role of RIG1-like Receptors in Antiviral Innate Immunity	1.17	0.0652	#NUM!	IFIH1,IKBKE,RIPK1
Role of OCT4 in Mammalian Embryonic Stem Cell Pluripotency	1.17	0.0652	#NUM!	NR2F6,SH3GLB1,TDRD7
Retinol Biosynthesis	1.17	0.0652	#NUM!	Akr1b10,DAGLB,DHRS3
PFKFB4 Signaling Pathway	1.17	0.0652	#NUM!	MAPK3,TKT,XDH
Glutaryl-CoA Degradation	1.17	0.0952	#NUM!	ACAA2,TBXAS1
Telomerase Signaling	1.17	0.0467	#NUM!	MAPK3,PIK3R5,PPP2CB,RAP2B,TPP1
PPAR Signaling	1.17	0.0467	#NUM!	IKBKE,MAPK3,NR1H3,RAP2B,TNFRSF1B
Leptin Signaling in Obesity	1.16	0.0526	#NUM!	ADCY9,MAPK3,PIK3R5,SOCS3
Neurotrophin/TRK Signaling	1.16	0.0526	#NUM!	GAB1,MAPK3,PIK3R5,RAP2B
iNOS Signaling	1.15	0.0638	#NUM!	CD14,HMGA1,IKBKE
Autophagy	1.15	0.0376	#NUM!	DRAM1,IGF1,LAMP1,MAPK3,PIK3R5,PPP2CB,RIPK1,TNFRSF1B
Angiopoietin Signaling	1.14	0.0519	#NUM!	DOK2,IKBKE,PIK3R5,RAP2B
Tight Junction Signaling	1.14	0.0393	#NUM!	CASK,NECTIN2,PPP2CB,TNFRSF1B,VAPA,YBX3,YKT6
Cardiac β-adrenergic Signaling	1.14	0.0393	#NUM!	ADCY9,AKAP1,GNA12,GNB1,GNB2,PPP1R14B,PPP2CB
The Visual Cycle	1.14	0.0909	#NUM!	Akr1b10,DHRS3
Apelin Muscle Signaling Pathway	1.13	0.0625	#NUM!	GNA12,GNB1,GNB2
Oxidative Phosphorylation	1.12	0.045	#NUM!	COX6A1,NDUFB8,UQCR11,UQCRQ,VPS9D1
Thyroid Cancer Signaling	1.11	0.0506	#NUM!	IGF1,MAPK3,PIK3R5,RAP2B
Heme Degradation	1.1	0.25	#NUM!	BLVRA
Phenylethylamine Degradation I	1.1	0.25	#NUM!	ALDH2
Methylmalonyl Pathway	1.1	0.25	#NUM!	PCCB
Melatonin Degradation II	1.1	0.25	#NUM!	SMOX
Phenylalanine Degradation I (Aerobic)	1.1	0.25	#NUM!	QDPR
Antioxidant Action of Vitamin C	1.1	0.0446	#NUM!	GSTO1,IKBKE,MAPK3,PLA2G7,TXNRD1
Fatty Acid β-oxidation III (Unsaturated, Odd Number)	1.1	0.25	#NUM!	ECI2
FLT3 Signaling in Hematopoietic Progenitor Cells	1.09	0.05	#NUM!	EIF4EBP1,MAPK3,PIK3R5,RAP2B
Renal Cell Carcinoma Signaling	1.09	0.05	#NUM!	GAB1,MAPK3,PIK3R5,RAP2B
MYC Mediated Apoptosis Signaling	1.09	0.06	#NUM!	CASP3,IKBKE,TNFRSF1B
IL-22 Signaling	1.07	0.0833	#NUM!	MAPK3,SOCS3
UVC-Induced MAPK Signaling	1.07	0.0588	#NUM!	MAPK3,RAP2B,SRC
Amyloid Processing	1.07	0.0588	#NUM!	APP,MAPK3,NCSTN
Role of MAPK Signaling in the Pathogenesis of Influenza	1.06	0.0488	#NUM!	CASP3,MAPK3,PLA2G7,RAP2B
JAK/STAT Signaling	1.06	0.0488	#NUM!	MAPK3,PIK3R5,RAP2B,SOCS3
NAD Signaling Pathway	1.05	0.0397	#NUM!	IGF1,PIK3R5,SLC29A1,SLC36A4,TPCN1,TPCN2
TNFR1 Signaling	1.05	0.0577	#NUM!	CASP3,IKBKE,RIPK1
UVB-Induced MAPK Signaling	1.05	0.0577	#NUM!	EIF4EBP1,MAPK3,PIK3R5
Role of JAK family kinases in IL-6-type Cytokine Signaling	1.04	0.08	#NUM!	MAPK3,SOCS3
PEDF Signaling	1.03	0.0476	#NUM!	IKBKE,MAPK3,PIK3R5,RAP2B
NGF Signaling	1.03	0.0424	#NUM!	GAB1,IKBKE,MAPK3,PIK3R5,RAP2B
Xenobiotic Metabolism CAR Signaling Pathway	1.02	0.0368	#NUM!	ALDH16A1,ALDH2,GSTO1,MAPK3,MGST1,PPP2CB,SRC
Production of Nitric Oxide and Reactive Oxygen Species in Macrophages	1.02	0.0366	#NUM!	IKBKE,MAPK3,PCYOX1,PIK3R5,PPP1R14B,PPP2CB,TNFRSF1B
Relaxin Signaling	1.01	0.0387	#NUM!	ADCY9,GNA12,GNB1,GNB2,MAPK3,PIK3R5
Arsenate Detoxification I (Glutaredoxin)	1.01	0.2	#NUM!	GSTO1
Tetrahydrofolate Salvage from 5,10-methenyltetrahydrofolate	1.01	0.2	#NUM!	MTHFD1
2-oxobutanoate Degradation I	1.01	0.2	#NUM!	PCCB
Lactose Degradation III	1.01	0.2	#NUM!	GLB1
Folate Polyglutamylation	1.01	0.2	#NUM!	MTHFD1
Prolactin Signaling	1.01	0.0465	#NUM!	MAPK3,PIK3R5,RAP2B,SOCS3
Sphingosine-1-phosphate Signaling	1	0.0417	#NUM!	ADCY9,CASP3,GNA12,MAPK3,PIK3R5
Epithelial Adherens Junction Signaling	0.991	0.0382	#NUM!	ARPC1A,ARPC1B,NECTIN2,PPP2CB,RAP2B,SRC
EGF Signaling	0.991	0.0545	#NUM!	MAPK3,PIK3R5,SRC
PPARα/RXRα Activation	0.979	0.0359	#NUM!	ABCA1,ADCY9,GPD1,IKBKE,ITGB5,MAPK3,RAP2B
Osteoarthritis Pathway	0.971	0.0342	#NUM!	CASP3,ITGA9,ITGAM,ITGB1,ITGB5,OCRL,P2RX7,TNFRSF1B
CNTF Signaling	0.959	0.0526	#NUM!	MAPK3,PIK3R5,RAP2B
RHOA Signaling	0.959	0.0403	#NUM!	ARPC1A,ARPC1B,CDC42EP2,GNA12,IGF1
Tryptophan Degradation III (Eukaryotic)	0.955	0.0714	#NUM!	ACAA2,TBXAS1
Adrenomedullin signaling pathway	0.947	0.0352	#NUM!	ADCY9,C3,CASP3,KCNN4,MAPK3,PIK3R5,RAP2B
Polyamine Regulation in Colon Cancer	0.943	0.0517	#NUM!	MAPK3,SAT1,SMOX
Crosstalk between Dendritic Cells and Natural Killer Cells	0.939	0.044	#NUM!	NECTIN2,TLR7,TNFRSF1B,TYROBP
Pentose Phosphate Pathway (Non-oxidative Branch)	0.936	0.167	#NUM!	TKT
Glycerol Degradation I	0.936	0.167	#NUM!	GPD1
Methylglyoxal Degradation III	0.932	0.069	#NUM!	AKR1A1,Akr1b10
14-3-3-mediated Signaling	0.928	0.0394	#NUM!	MAPK3,PDCD6IP,PIK3R5,RAP2B,SRC
GP6 Signaling Pathway	0.928	0.0394	#NUM!	COL11A2,FCER1G,FYB1,LCP2,PIK3R5
IL-4 Signaling	0.914	0.043	#NUM!	HMGA1,OCRL,PIK3R5,RAP2B
Gustation Pathway	0.914	0.0345	#NUM!	ADCY9,DAGLB,KCNN4,P2RX7,P2RY12,P2RY13,P2RY2
HMGB1 Signaling	0.896	0.0359	#NUM!	MAPK3,PIK3R5,RAP2B,TNFRSF1B,TNFSF13,VCAM1
IL-2 Signaling	0.893	0.0492	#NUM!	MAPK3,PIK3R5,RAP2B
Death Receptor Signaling	0.876	0.0417	#NUM!	CASP3,IKBKE,RIPK1,TNFRSF1B
TGF-β Signaling	0.876	0.0417	#NUM!	MAPK3,RAP2B,TFE3,ZFYVE9
Thioredoxin Pathway	0.873	0.143	#NUM!	TXNRD1
Gαq Signaling	0.87	0.0353	#NUM!	GNA12,GNB1,GNB2,IKBKE,MAPK3,PIK3R5
Thrombopoietin Signaling	0.863	0.0476	#NUM!	MAPK3,PIK3R5,RAP2B
TNFR2 Signaling	0.86	0.0625	#NUM!	IKBKE,TNFRSF1B
UVA-Induced MAPK Signaling	0.854	0.0408	#NUM!	CASP3,MAPK3,PIK3R5,RAP2B
WNT/β-catenin Signaling	0.845	0.0347	#NUM!	APPL2,ILK,LRP5,LRP6,PPP2CB,SRC
VEGF Signaling	0.842	0.0404	#NUM!	MAPK3,PIK3R5,RAP2B,SRC
Sirtuin Signaling Pathway	0.842	0.0308	#NUM!	ABCA1,AGTRAP,APP,ATG4C,G6PD,MAPK3,NDUFB8,NFE2L2,NR1H3
IL-12 Signaling and Production in Macrophages	0.839	0.0368	#NUM!	IKBKE,MAF,MAPK3,PCYOX1,PIK3R5
Activation of IRF by Cytosolic Pattern Recognition Receptors	0.833	0.0462	#NUM!	IFIH1,IKBKE,RIPK1
ERB2-ERBB3 Signaling	0.833	0.0462	#NUM!	MAPK3,PIK3R5,RAP2B
Mitotic Roles of Polo-Like Kinase	0.821	0.0455	#NUM!	CDC20,PLK1,PPP2CB
Sperm Motility	0.821	0.0314	#NUM!	CSF1R,GNA12,GNB1,GNB2,MERTK,PLA2G7,SLC16A10,SRC
Glutamate Receptor Signaling	0.821	0.0455	#NUM!	GLUL,GNB1,GNB2
4-1BB Signaling in T Lymphocytes	0.818	0.0588	#NUM!	IKBKE,MAPK3
Histidine Degradation III	0.818	0.125	#NUM!	MTHFD1
Ethanol Degradation II	0.818	0.0588	#NUM!	AKR1A1,ALDH2
MSP-RON Signaling In Cancer Cells Pathway	0.818	0.0362	#NUM!	ITGB1,MAPK3,PIK3R5,RAP2B,SRC
Senescence Pathway	0.812	0.0303	#NUM!	CDK6,E2F4,E2F8,EIF4EBP1,IKBKE,MAPK3,PIK3R5,PPP2CB,RAP2B
CD40 Signaling	0.807	0.0448	#NUM!	IKBKE,MAPK3,PIK3R5
IL-17A Signaling in Airway Cells	0.807	0.0448	#NUM!	IKBKE,MAPK3,PIK3R5
Coagulation System	0.799	0.0571	#NUM!	F13A1,THBD
IL-9 Signaling	0.799	0.0571	#NUM!	PIK3R5,SOCS3
Cardiac Hypertrophy Signaling	0.788	0.0308	#NUM!	ADCY9,GNA12,GNB1,GNB2,IGF1,MAPK3,PIK3R5,RAP2B
MIF-mediated Glucocorticoid Regulation	0.78	0.0556	#NUM!	CD14,MAPK3
SPINK1 General Cancer Pathway	0.78	0.0435	#NUM!	MAPK3,PIK3R5,RAP2B
Folate Transformations I	0.772	0.111	#NUM!	MTHFD1
PD-1, PD-L1 cancer immunotherapy pathway	0.767	0.0377	#NUM!	LCP2,PIK3R5,SKP2,TNFRSF1B
Endocannabinoid Cancer Inhibition Pathway	0.757	0.0345	#NUM!	ADCY9,CASP3,MAPK3,PIK3R5,SRC
Serotonin Degradation	0.754	0.0423	#NUM!	AKR1A1,ALDH2,SMOX
Circadian Rhythm Signaling	0.752	0.0301	#NUM!	ADCY9,EIF4EBP1,GNB1,GNB2,MAPK3,NFIL3,RAP2B,SRC
Notch Signaling	0.742	0.0526	#NUM!	NCSTN,RFNG
Dilated Cardiomyopathy Signaling Pathway	0.733	0.0338	#NUM!	ADCY9,CAMK1,GAB1,ILK,MAPK3
Glioma Invasiveness Signaling	0.73	0.0411	#NUM!	MAPK3,PIK3R5,RAP2B
Ketolysis	0.73	0.1	#NUM!	ACAA2
GNRH Signaling	0.717	0.0316	#NUM!	ADCY9,GNB1,GNB2,MAPK3,RAP2B,SRC
Hepatic Cholestasis	0.71	0.0314	#NUM!	ADCY9,CD14,IKBKE,NR1H3,TNFRSF1B,TNFSF13
Prostate Cancer Signaling	0.71	0.0357	#NUM!	E2F4,MAPK3,PIK3R5,RAP2B
Leukocyte Extravasation Signaling	0.695	0.0311	#NUM!	CTTN,ITGAM,ITGB1,PIK3R5,SRC,VCAM1
Xenobiotic Metabolism PXR Signaling Pathway	0.695	0.0311	#NUM!	ALDH16A1,ALDH2,GSTO1,MGST1,PPP1R14B,SMOX
Type II Diabetes Mellitus Signaling	0.693	0.0327	#NUM!	IKBKE,MAPK3,PIK3R5,SOCS3,TNFRSF1B
Ketogenesis	0.693	0.0909	#NUM!	ACAA2
Role of MAPK Signaling in Inhibiting the Pathogenesis of Influenza	0.684	0.039	#NUM!	CASP3,MAPK3,PLA2G7
Synaptic Long Term Depression	0.682	0.0308	#NUM!	GNA12,IGF1,MAPK3,PLA2G7,PPP2CB,RAP2B
Regulation of the Epithelial-Mesenchymal Transition Pathway	0.682	0.0308	#NUM!	GAB1,MAPK3,NCSTN,PIK3R5,RAP2B,ZEB2
Estrogen Receptor Signaling	0.682	0.0271	#NUM!	ADCY9,EIF4EBP1,GNA12,GNB1,GNB2,IGF1,MAPK3,NDUFB8,PIK3R5,RAP2B,SRC
Oxytocin Signaling Pathway	0.676	0.0287	#NUM!	ARRB2,GNA12,GNB1,GNB2,MAPK3,NFE2L2,PIK3R5,RAP2B
April Mediated Signaling	0.676	0.0476	#NUM!	IKBKE,TNFSF13
Retinoate Biosynthesis I	0.676	0.0476	#NUM!	Akr1b10,DHRS3
VDR/RXR Activation	0.674	0.0385	#NUM!	CD14,LRP5,THBD
Toll-like Receptor Signaling	0.674	0.0385	#NUM!	CD14,TLR7,TLR8
Necroptosis Signaling Pathway	0.664	0.0318	#NUM!	GLUL,MERTK,MLKL,RIPK1,TNFRSF1B
IL-3 Signaling	0.662	0.038	#NUM!	MAPK3,PIK3R5,RAP2B
Oncostatin M Signaling	0.662	0.0465	#NUM!	MAPK3,RAP2B
Ovarian Cancer Signaling	0.656	0.0316	#NUM!	E2F4,MAPK3,PIK3R5,RAP2B,SRC
Pulmonary Fibrosis Idiopathic Signaling Pathway	0.654	0.0276	#NUM!	COL11A2,EIF4EBP1,GNA12,IL11RA,ILK,ITGB1,MAPK3,PIK3R5,RAP2B
Role of BRCA1 in DNA Damage Response	0.652	0.0375	#NUM!	E2F4,E2F8,PLK1
Cholecystokinin/Gastrin-mediated Signaling	0.648	0.0336	#NUM!	GNA12,MAPK3,RAP2B,SRC
AMPK Signaling	0.648	0.0289	#NUM!	EEF2K,EIF4EBP1,GNA12,GNB1,GNB2,PIK3R5,PPP2CB
MIF Regulation of Innate Immunity	0.646	0.0455	#NUM!	CD14,MAPK3
Role of NANOG in Mammalian Embryonic Stem Cell Pluripotency	0.64	0.0333	#NUM!	GAB1,MAPK3,PIK3R5,RAP2B
Inhibition of ARE-Mediated mRNA Degradation Pathway	0.635	0.0311	#NUM!	MAPK3,PPP2CB,PSMC1,TNFRSF1B,TNFSF13
Role of IL-17F in Allergic Inflammatory Airway Diseases	0.633	0.0444	#NUM!	IGF1,MAPK3
γ-glutamyl Cycle	0.629	0.0769	#NUM!	GGT5
Guanosine Nucleotides Degradation III	0.629	0.0769	#NUM!	XDH
Renin-Angiotensin Signaling	0.623	0.0328	#NUM!	ADCY9,MAPK3,PIK3R5,RAP2B
Th1 Pathway	0.623	0.0328	#NUM!	NCSTN,NFIL3,PIK3R5,SOCS3
IL-23 Signaling Pathway	0.618	0.0435	#NUM!	PIK3R5,SOCS3
TR/RXR Activation	0.611	0.0357	#NUM!	NCOA4,PIK3R5,THRA
VEGF Family Ligand-Receptor Interactions	0.611	0.0357	#NUM!	MAPK3,PIK3R5,RAP2B
FGF Signaling	0.611	0.0357	#NUM!	GAB1,MAPK3,PIK3R5
BAG2 Signaling Pathway	0.611	0.0357	#NUM!	CASP3,MAPK3,PSMC1
Glycogen Degradation III	0.602	0.0714	#NUM!	GAA
Urate Biosynthesis/Inosine 5'-phosphate Degradation	0.602	0.0714	#NUM!	XDH
Mevalonate Pathway I	0.602	0.0714	#NUM!	ACAA2
HIPPO signaling	0.602	0.0353	#NUM!	PPP1R14B,PPP2CB,SKP2
FXR/RXR Activation	0.593	0.0317	#NUM!	C3,NR1H3,PCYOX1,TF
Pancreatic Adenocarcinoma Signaling	0.593	0.0317	#NUM!	E2F4,E2F8,MAPK3,PIK3R5
Leukotriene Biosynthesis	0.575	0.0667	#NUM!	GGT5
Cell Cycle: G2/M DNA Damage Checkpoint Regulation	0.567	0.04	#NUM!	PLK1,SKP2
FAT10 Cancer Signaling Pathway	0.567	0.04	#NUM!	IKBKE,TNFRSF1B
Th1 and Th2 Activation Pathway	0.562	0.0291	#NUM!	MAF,NCSTN,NFIL3,PIK3R5,SOCS3
Granzyme B Signaling	0.551	0.0625	#NUM!	CASP3
D-myo-inositol (1,4,5)-trisphosphate Degradation	0.551	0.0625	#NUM!	OCRL
Adenosine Nucleotides Degradation II	0.551	0.0625	#NUM!	XDH
Parkinson's Signaling	0.551	0.0625	#NUM!	CASP3
Apelin Adipocyte Signaling Pathway	0.548	0.033	#NUM!	ADCY9,MAPK3,MGST1
Erythropoietin Signaling Pathway	0.533	0.0282	#NUM!	MAPK3,PIK3R5,RAP2B,SRC,TNFSF13
1D-myo-inositol Hexakisphosphate Biosynthesis II (Mammalian)	0.53	0.0588	#NUM!	OCRL
D-myo-inositol (1,3,4)-trisphosphate Biosynthesis	0.53	0.0588	#NUM!	OCRL
ERBB Signaling	0.523	0.0319	#NUM!	MAPK3,PIK3R5,RAP2B
Th2 Pathway	0.516	0.0292	#NUM!	MAF,NCSTN,PIK3R5,SOCS3
Bile Acid Biosynthesis, Neutral Pathway	0.509	0.0556	#NUM!	SCP2
Superpathway of Geranylgeranyldiphosphate Biosynthesis I (via Mevalonate)	0.509	0.0556	#NUM!	ACAA2
CD27 Signaling in Lymphocytes	0.489	0.0351	#NUM!	CASP3,IKBKE
Role of IL-17A in Arthritis	0.489	0.0351	#NUM!	MAPK3,PIK3R5
Purine Nucleotides Degradation II (Aerobic)	0.489	0.0526	#NUM!	XDH
MSP-RON Signaling Pathway	0.48	0.0345	#NUM!	ITGAM,PIK3R5
PI3K Signaling in B Lymphocytes	0.478	0.028	#NUM!	C3,IKBKE,MAPK3,RAP2B
Inflammasome pathway	0.472	0.05	#NUM!	P2RX7
SPINK1 Pancreatic Cancer Pathway	0.461	0.0333	#NUM!	CPQ,CTSA
Valine Degradation I	0.455	0.0476	#NUM!	ECHS1
Histamine Degradation	0.455	0.0476	#NUM!	ALDH2
Fatty Acid α-oxidation	0.455	0.0476	#NUM!	ALDH2
Endoplasmic Reticulum Stress Pathway	0.455	0.0476	#NUM!	CASP3
Mouse Embryonic Stem Cell Pluripotency	0.449	0.0288	#NUM!	MAPK3,PIK3R5,RAP2B
Hepatic Fibrosis / Hepatic Stellate Cell Activation	0.442	0.0258	#NUM!	CD14,COL11A2,IGF1,TNFRSF1B,VCAM1
Semaphorin Signaling in Neurons	0.442	0.0323	#NUM!	ITGB1,MAPK3
Endocannabinoid Neuronal Synapse Pathway	0.442	0.0268	#NUM!	ADCY9,GNB1,GNB2,MAPK3
Superpathway of D-myo-inositol (1,4,5)-trisphosphate Metabolism	0.439	0.0455	#NUM!	OCRL
Stearate Biosynthesis I (Animals)	0.434	0.0317	#NUM!	ELOVL1,TBXAS1
Role of Lipids/Lipid Rafts in the Pathogenesis of Influenza	0.424	0.0435	#NUM!	RSAD2
Pyrimidine Deoxyribonucleotides De Novo Biosynthesis I	0.424	0.0435	#NUM!	NME4
TCA Cycle II (Eukaryotic)	0.424	0.0435	#NUM!	ACO1
Gap Junction Signaling	0.423	0.0253	#NUM!	ADCY9,MAPK3,PIK3R5,RAP2B,SRC
Role of PI3K/AKT Signaling in the Pathogenesis of Influenza	0.409	0.0303	#NUM!	MAPK3,PIK3R5
Tumoricidal Function of Hepatic Natural Killer Cells	0.409	0.0417	#NUM!	CASP3
Ethanol Degradation IV	0.409	0.0417	#NUM!	ALDH2
Kinetochore Metaphase Signaling Pathway	0.405	0.027	#NUM!	CDC20,PLK1,PPP1R14B
Superpathway of Melatonin Degradation	0.401	0.0299	#NUM!	POR,SMOX
RAR Activation	0.396	0.0245	#NUM!	ADCY9,Akr1b10,DHRS3,NR2F6,SRC
Bupropion Degradation	0.396	0.04	#NUM!	POR
Wound Healing Signaling Pathway	0.389	0.0238	#NUM!	COL11A2,ITGB1,MAPK3,RAP2B,TNFRSF1B,TNFSF13
IL-17A Signaling in Gastric Cells	0.382	0.0385	#NUM!	MAPK3
Apelin Liver Signaling Pathway	0.382	0.0385	#NUM!	COL11A2
Bladder Cancer Signaling	0.375	0.0259	#NUM!	E2F4,MAPK3,RAP2B
NAD Salvage Pathway II	0.371	0.037	#NUM!	ACP2
mTOR Signaling	0.363	0.0236	#NUM!	EIF4EBP1,MAPK3,PIK3R5,PPP2CB,RAP2B
Glutathione Redox Reactions I	0.359	0.0357	#NUM!	MGST1
Human Embryonic Stem Cell Pluripotency	0.358	0.0241	#NUM!	GNA12,GNB1,GNB2,PIK3R5
Agranulocyte Adhesion and Diapedesis	0.355	0.0234	#NUM!	C5AR1,CCL24,Ccl9,ITGB1,VCAM1
Superpathway of Cholesterol Biosynthesis	0.347	0.0345	#NUM!	ACAA2
Role of p14/p19ARF in Tumor Suppression	0.347	0.0345	#NUM!	PIK3R5
Sonic Hedgehog Signaling	0.347	0.0345	#NUM!	ARRB2
IL-15 Production	0.338	0.0244	#NUM!	CSF1R,MERTK,SRC
Insulin Secretion Signaling Pathway	0.326	0.0222	#NUM!	ADCY9,EIF4EBP1,MAPK3,PIK3R5,SRC,YKT6
IL-7 Signaling Pathway	0.324	0.0256	#NUM!	MAPK3,PIK3R5
Synaptic Long Term Potentiation	0.31	0.0233	#NUM!	MAPK3,PPP1R14B,RAP2B
Tumor Microenvironment Pathway	0.305	0.0223	#NUM!	IGF1,MAPK3,PIK3R5,RAP2B
Inhibition of Angiogenesis by TSP1	0.298	0.0294	#NUM!	CASP3
Role of JAK2 in Hormone-like Cytokine Signaling	0.298	0.0294	#NUM!	SOCS3
Pyrimidine Ribonucleotides Interconversion	0.289	0.0286	#NUM!	NME4
Phospholipase C Signaling	0.288	0.0207	#NUM!	ADCY9,FCER1G,FCGR2A,GNB1,GNB2,ITGA9,ITGAM,ITGB1,ITGB5,LCP2,MAPK3,RAP2B,SRC,TGM2
FcγRIIB Signaling in B Lymphocytes	0.285	0.0235	#NUM!	PIK3R5,RAP2B
Interferon Signaling	0.281	0.0278	#NUM!	IFITM2
Role of Hypercytokinemia/hyperchemokinemia in the Pathogenesis of Influenza	0.28	0.0233	#NUM!	RSAD2,TLR7
White Adipose Tissue Browning Pathway	0.279	0.0221	#NUM!	ADCY9,FCER1G,THRA
IL-17 Signaling	0.275	0.0214	#NUM!	MAPK3,PIK3R5,RAP2B,TNFSF13
BMP signaling pathway	0.274	0.023	#NUM!	MAPK3,RAP2B
Pyrimidine Ribonucleotides De Novo Biosynthesis	0.273	0.027	#NUM!	NME4
Superpathway of Methionine Degradation	0.265	0.0263	#NUM!	PCCB
Unfolded protein response	0.26	0.0222	#NUM!	CEBPD,NFE2L2
Hereditary Breast Cancer Signaling	0.256	0.0211	#NUM!	CDK6,PIK3R5,RAP2B
Acetone Degradation I (to Methylglyoxal)	0.251	0.025	#NUM!	POR
B Cell Activating Factor Signaling	0.231	0.0233	#NUM!	IKBKE
p53 Signaling	0.225	0.0204	#NUM!	DRAM1,PIK3R5
BER (Base Excision Repair) Pathway	0.225	0.0227	#NUM!	MAPK3
Estrogen Biosynthesis	0.219	0.0222	#NUM!	POR
Coronavirus Replication Pathway	0.219	0.0222	#NUM!	IFITM2
Apelin Pancreas Signaling Pathway	0.213	0.0217	#NUM!	PIK3R5
Ephrin A Signaling	0.208	0.0213	#NUM!	PIK3R5
nNOS Signaling in Skeletal Muscle Cells	0.202	0.0208	#NUM!	SNTA1
Spliceosomal Cycle	0.197	0.0204	#NUM!	CWC15
CSDE1 Signaling Pathway	0	0.0179	#NUM!	CTTN
Neurovascular Coupling Signaling Pathway	0	0.0133	#NUM!	APP,KCNN4,PLA2G7
Pulmonary Healing Signaling Pathway	0	0.0201	#NUM!	MAPK3,RAP2B,SRC,TNFRSF1B
Glucocorticoid Receptor Signaling	0	0.0189	#NUM!	BAG1,IGF1,IKBKE,IL11RA,MAPK3,NDUFB8,PIK3R5,RAP2B,SRC,TAF11,VCAM1
Role of NFAT in Regulation of the Immune Response	0	0.0187	#NUM!	FCER1G,FCGR2A,FCGR3A/FCGR3B,GNA12,GNB1,GNB2,IKBKE,LCP2,MAPK3,PIK3R5,RAP2B
CCR5 Signaling in Macrophages	0	0.00802	#NUM!	FCER1G,GNA12,GNB1,GNB2
Calcium-induced T Lymphocyte Apoptosis	0	0.00217	#NUM!	FCER1G
Cytotoxic T Lymphocyte-mediated Apoptosis of Target Cells	0	0.00471	#NUM!	CASP3,FCER1G
Airway Pathology in Chronic Obstructive Pulmonary Disease	0	0.00847	#NUM!	TNFSF13
CTLA4 Signaling in Cytotoxic T Lymphocytes	0	0.0146	#NUM!	AP1S1,AP2M1,AP2S1,FCER1G,LCP2,PIK3R5,PPP2CB
T Helper Cell Differentiation	0	0.00425	#NUM!	FCER1G,TNFRSF1B
CD28 Signaling in T Helper Cells	0	0.0116	#NUM!	ARPC1A,ARPC1B,FCER1G,IKBKE,LCP2,PIK3R5
IL-15 Signaling	0	0.00568	#NUM!	MAPK3,PIK3R5,RAP2B
Dendritic Cell Maturation	0	0.0153	#NUM!	COL11A2,FCER1G,FCGR2A,FCGR3A/FCGR3B,IKBKE,MAPK3,PIK3R5,TNFRSF1B,TYROBP
Melatonin Signaling	0	0.0139	#NUM!	MAPK3
Cellular Effects of Sildenafil (Viagra)	0	0.0134	#NUM!	ADCY9,KCNN4
Factors Promoting Cardiogenesis in Vertebrates	0	0.0132	#NUM!	LRP5,LRP6
ICOS-ICOSL Signaling in T Helper Cells	0	0.00789	#NUM!	FCER1G,IKBKE,LCP2,PIK3R5
Lipid Antigen Presentation by CD1	0	0.00962	#NUM!	AP2M1,AP2S1,FCER1G,PSAP
Corticotropin Releasing Hormone Signaling	0	0.0134	#NUM!	ADCY9,MAPK3
ATM Signaling	0	0.0103	#NUM!	PPP2CB
Aldosterone Signaling in Epithelial Cells	0	0.0122	#NUM!	MAPK3,PIK3R5
Type I Diabetes Mellitus Signaling	0	0.0118	#NUM!	CASP3,FCER1G,IKBKE,RIPK1,SOCS3,TNFRSF1B
Allograft Rejection Signaling	0	0.00207	#NUM!	FCER1G
Autoimmune Thyroid Disease Signaling	0	0.0022	#NUM!	FCER1G
Graft-versus-Host Disease Signaling	0	0.00224	#NUM!	FCER1G
Communication between Innate and Adaptive Immune Cells	0	0.00538	#NUM!	Ccl9,FCER1G,TLR7,TLR8,TNFSF13
Systemic Lupus Erythematosus Signaling	0	0.0129	#NUM!	FCER1G,FCGR2A,FCGR3A/FCGR3B,MAPK3,PIK3R5,RAP2B,SNRPB,TLR7
CDC42 Signaling	0	0.0157	#NUM!	ARPC1A,ARPC1B,CDC42EP2,FCER1G,ITGA9,ITGAM,ITGB1,ITGB5,SRC
EIF2 Signaling	0	0.0134	#NUM!	MAPK3,PIK3R5,RAP2B
Retinoic acid Mediated Apoptosis Signaling	0	0.0167	#NUM!	CASP3
Altered T Cell and B Cell Signaling in Rheumatoid Arthritis	0	0.00813	#NUM!	FCER1G,TLR7,TLR8,TNFSF13
Protein Kinase A Signaling	0	0.0197	#NUM!	ADCY9,AKAP1,GNB1,GNB2,MAPK3,PPP1R14B,PTPN12,PTPN9
Neuroprotective Role of THOP1 in Alzheimer's Disease	0	0.0167	#NUM!	APP,TPP1
Regulation of IL-2 Expression in Activated and Anergic T Lymphocytes	0	0.00868	#NUM!	FCER1G,IKBKE,MAPK3,RAP2B
Role of WNT/GSK-3β Signaling in the Pathogenesis of Influenza	0	0.0128	#NUM!	NCOA4
NUR77 Signaling in T Lymphocytes	0	0.00586	#NUM!	CASP3,FCER1G,MAPK3
PKCθ Signaling in T Lymphocytes	0	0.0108	#NUM!	FCER1G,IKBKE,LCP2,MAPK3,PIK3R5,RAP2B
Antiproliferative Role of TOB in T Cell Signaling	0	0.00469	#NUM!	FCER1G,SKP2
OX40 Signaling Pathway	0	0.00209	#NUM!	FCER1G
Cell Cycle Control of Chromosomal Replication	0	0.0179	#NUM!	CDK6
Assembly of RNA Polymerase II Complex	0	0.02	#NUM!	TAF11
Dopamine-DARPP32 Feedback in cAMP Signaling	0	0.0166	#NUM!	ADCY9,PPP1R14B,PPP2CB
Hematopoiesis from Pluripotent Stem Cells	0	0.00226	#NUM!	FCER1G
eNOS Signaling	0	0.0189	#NUM!	ADCY9,CASP3,PIK3R5
Nicotine Degradation III	0	0.0172	#NUM!	POR
Melatonin Degradation I	0	0.0161	#NUM!	POR
Triacylglycerol Degradation	0	0.0175	#NUM!	DAGLB
Phospholipases	0	0.0149	#NUM!	PLA2G7
Nicotine Degradation II	0	0.0152	#NUM!	POR
Triacylglycerol Biosynthesis	0	0.02	#NUM!	ELOVL1
Oxidative Ethanol Degradation III	0	0.0179	#NUM!	ALDH2
TEC Kinase Signaling	0	0.0173	#NUM!	FCER1G,GNA12,GNB1,GNB2,ITGA9,ITGAM,ITGB1,ITGB5,PIK3R5,SRC
Adipogenesis pathway	0	0.0148	#NUM!	CEBPD,NOCT
SAPK/JNK Signaling	0	0.0159	#NUM!	FCER1G,GAB1,GNA12,GNB1,GNB2,PIK3R5,RAP2B,RIPK1
Nitric Oxide Signaling in the Cardiovascular System	0	0.0168	#NUM!	MAPK3,PIK3R5
Protein Ubiquitination Pathway	0	0.0182	#NUM!	BAG1,CDC20,PSMC1,SKP2,USP12
B Cell Receptor Signaling	0	0.0127	#NUM!	BCL2A1,FCGR2A,GAB1,IKBKE,MAPK3,OCRL,PIK3R5,RAP2B
Phototransduction Pathway	0	0.0185	#NUM!	GNB1
p38 MAPK Signaling	0	0.0169	#NUM!	EEF2K,TNFRSF1B
NF-κB Signaling	0	0.0123	#NUM!	FCER1G,PIK3R5,RAP2B,RIPK1,TLR7,TLR8,TNFRSF1B
T Cell Receptor Signaling	0	0.013	#NUM!	FCER1G,FYB1,IKBKE,ITGB1,LCP2,MAPK3,PIK3R5,RAP2B
GPCR-Mediated Integration of Enteroendocrine Signaling Exemplified by an L Cell	0	0.0133	#NUM!	ADCY9
GPCR-Mediated Nutrient Sensing in Enteroendocrine Cells	0	0.00847	#NUM!	ADCY9
Th17 Activation Pathway	0	0.00413	#NUM!	FCER1G,SOCS3
NER (Nucleotide Excision Repair, Enhanced Pathway)	0	0.00971	#NUM!	POLE3
Apelin Cardiomyocyte Signaling Pathway	0	0.0202	#NUM!	MAPK3,PIK3R5
FAT10 Signaling Pathway	0	0.0179	#NUM!	PSMC1
T Cell Exhaustion Signaling Pathway	0	0.0106	#NUM!	FCER1G,MAPK3,PIK3R5,PPP2CB,RAP2B,TNFRSF14
Systemic Lupus Erythematosus In T Cell Signaling Pathway	0	0.011	#NUM!	CASP3,FCER1G,GNA12,MAPK3,PIK3R5,PPP2CB,RAP2B
Systemic Lupus Erythematosus In B Cell Signaling Pathway	0	0.0152	#NUM!	FCGR2A,GAB1,IFIH1,MAPK3,OCRL,PIK3R5,RAP2B,SRC,TLR7,TLR8,TNFSF13
HOTAIR Regulatory Pathway	0	0.00613	#NUM!	PIK3R5
BEX2 Signaling Pathway	0	0.0123	#NUM!	PPP2CB
Regulation Of The Epithelial Mesenchymal Transition In Development Pathway	0	0.0115	#NUM!	NCSTN
Calcium Signaling	0	0.0185	#NUM!	ASPH,CAMK1,MAPK3,RAP2B

## Sheet: BVETrp53ko,pTENko_Up
© 2000-2021 QIAGEN. All rights reserved.
Ingenuity Canonical Pathways	-log(p-value)	Ratio	z-score	Molecules
Colorectal Cancer Metastasis Signaling	5.67	0.0517	#NUM!	Cdc42,FNBP1,GNA15,GNB4,GNG10,GNG2,IL6ST,MMP19,PRKAG2,PRKAR2A,RALB,RAP1A,Tlr12,TLR2
α-Adrenergic Signaling	5.49	0.0833	#NUM!	Calm1 (includes others),GNA15,GNB4,GNG10,GNG2,PRKAG2,PRKAR2A,RALB,RAP1A
Oleate Biosynthesis II (Animals)	5.02	0.308	#NUM!	CYB5A,FADS1,FADS2,Scd2
IL-1 Signaling	4.94	0.0833	#NUM!	CHUK,GNA15,GNB4,GNG10,GNG2,IRAK4,PRKAG2,PRKAR2A
G Beta Gamma Signaling	4.86	0.0698	#NUM!	GNA15,GNB4,GNG10,GNG2,PAK1,PRKAG2,PRKAR2A,RALB,RAP1A
IL-8 Signaling	4.61	0.0521	#NUM!	Cdc42,CHUK,FNBP1,GNA15,GNB4,GNG10,GNG2,IRAK4,PLD4,RALB,RAP1A
Gαi Signaling	4.58	0.0643	#NUM!	GNA15,GNB4,GNG10,GNG2,PRKAG2,PRKAR2A,RALB,RAP1A,RGS10
Cardiac Hypertrophy Signaling	4.45	0.0462	#NUM!	Calm1 (includes others),Cdc42,FNBP1,GNA15,GNB4,GNG10,GNG2,MAPKAPK2,PRKAG2,PRKAR2A,RALB,RAP1A
Molecular Mechanisms of Cancer	4.38	0.0358	#NUM!	APH1A,BAK1,Cdc42,CDK14,FANCD2,FNBP1,GNA15,GNB4,GNG10,GNG2,ITGA5,PAK1,PRKAG2,PRKAR2A,RALB,RAP1A
GNRH Signaling	4.27	0.0526	#NUM!	Calm1 (includes others),GNA15,GNB4,GNG10,GNG2,PAK1,PRKAG2,PRKAR2A,RALB,RAP1A
Opioid Signaling Pathway	4.17	0.0432	#NUM!	Calm1 (includes others),CLTB,GNA15,GNB4,GNG10,GNG2,PRKAG2,PRKAR2A,RALB,RAP1A,RGS10,SIGMAR1
fMLP Signaling in Neutrophils	3.97	0.0611	#NUM!	ACTR3,Calm1 (includes others),GNA15,GNB4,GNG10,GNG2,RALB,RAP1A
CXCR4 Signaling	3.94	0.0533	#NUM!	Cdc42,FNBP1,GNA15,GNB4,GNG10,GNG2,PAK1,RALB,RAP1A
Gαq Signaling	3.92	0.0529	#NUM!	Calm1 (includes others),Cdc42,CHUK,FNBP1,GNA15,GNB4,GNG10,GNG2,PLD4
CCR3 Signaling in Eosinophils	3.88	0.0593	#NUM!	Calm1 (includes others),GNA15,GNB4,GNG10,GNG2,PAK1,RALB,RAP1A
mTOR Signaling	3.88	0.0472	#NUM!	Cdc42,EIF3E,EIF3H,EIF4B,FNBP1,MT-RNR2,PLD4,PRKAG2,RALB,RAP1A
RHOGDI Signaling	3.83	0.0465	#NUM!	ACTG1,ACTR3,Cdc42,FNBP1,GNA15,GNB4,GNG10,GNG2,ITGA5,PAK1
Virus Entry via Endocytic Pathways	3.8	0.0673	#NUM!	ACTG1,AP3M1,B2M,CLTB,ITGA5,RALB,RAP1A
Apelin Endothelial Signaling Pathway	3.75	0.0567	#NUM!	Calm1 (includes others),GNA15,GNB4,GNG10,GNG2,PRKAG2,RALB,RAP1A
Apelin Muscle Signaling Pathway	3.74	0.104	#NUM!	GNA15,GNB4,GNG10,GNG2,PRKAG2
PPARα/RXRα Activation	3.47	0.0462	#NUM!	ACADL,ACOX1,ACVR1,CHUK,GNA15,PRKAG2,PRKAR2A,RALB,RAP1A
Phagosome Maturation	3.4	0.0503	#NUM!	ATP6V0A2,B2M,DYNLT1,M6PR,RAB7A,TUBA1C,TUBB6,VAMP3
Ephrin Receptor Signaling	3.38	0.0448	#NUM!	ACTR3,GNA15,GNB4,GNG10,GNG2,ITGA5,PAK1,RALB,RAP1A
Gαs Signaling	3.35	0.0569	#NUM!	GNA15,GNB4,GNG10,GNG2,PRKAG2,PRKAR2A,RAP1A
Endocannabinoid Developing Neuron Pathway	3.31	0.056	#NUM!	GNB4,GNG10,GNG2,PRKAG2,PRKAR2A,RALB,RAP1A
Sertoli Cell-Sertoli Cell Junction Signaling	3.3	0.0437	#NUM!	ACTG1,ITGA5,PRKAG2,PRKAR2A,RALB,RAP1A,TJP2,TUBA1C,TUBB6
Axonal Guidance Signaling	3.24	0.0295	#NUM!	ACTR3,FES,GNA15,GNB4,GNG10,GNG2,ITGA5,PAK1,PRKAG2,PRKAR2A,RALB,RAP1A,SEMA4C,TUBA1C,TUBB6
Pyroptosis Signaling Pathway	3.23	0.0645	#NUM!	GSDMD,NLRP3,PRKAG2,PRKAR2A,Tlr12,TLR2
Actin Nucleation by ARP-WASP Complex	3.23	0.0645	#NUM!	ACTR3,Cdc42,FNBP1,ITGA5,RALB,RAP1A
P2Y Purigenic Receptor Signaling Pathway	3.19	0.0534	#NUM!	GNB4,GNG10,GNG2,PRKAG2,PRKAR2A,RALB,RAP1A
Germ Cell-Sertoli Cell Junction Signaling	3.19	0.0468	#NUM!	ACTG1,Cdc42,FNBP1,PAK1,RALB,RAP1A,TUBA1C,TUBB6
Signaling by Rho Family GTPases	3.07	0.0373	#NUM!	ACTG1,ACTR3,Cdc42,FNBP1,GNA15,GNB4,GNG10,GNG2,ITGA5,PAK1
Role of NFAT in Cardiac Hypertrophy	3.07	0.0405	#NUM!	Calm1 (includes others),GNB4,GNG10,GNG2,IL6ST,PRKAG2,PRKAR2A,RALB,RAP1A
RAC Signaling	3.06	0.0507	#NUM!	ACTR3,BRK1,IQGAP2,ITGA5,PAK1,RALB,RAP1A
Remodeling of Epithelial Adherens Junctions	3.03	0.0735	#NUM!	ACTG1,ACTR3,RAB7A,TUBA1C,TUBB6
IGF-1 Signaling	2.97	0.0577	#NUM!	CSNK2B,PRKAG2,PRKAR2A,RALB,RAP1A,YWHAG
Agrin Interactions at Neuromuscular Junction	2.97	0.0714	#NUM!	ACTG1,NRG2,PAK1,RALB,RAP1A
Cardiac Hypertrophy Signaling (Enhanced)	2.96	0.0277	#NUM!	ACVR1,Calm1 (includes others),CHUK,GNA15,GNB4,GNG10,GNG2,IFNAR1,IL6ST,ITGA5,MAPKAPK2,PRKAG2,PRKAR2A,RALB,RAP1A
γ-linolenate Biosynthesis II (Animals)	2.95	0.158	#NUM!	CYB5A,FADS1,FADS2
Ephrin B Signaling	2.92	0.0694	#NUM!	GNA15,GNB4,GNG10,GNG2,PAK1
G Protein Signaling Mediated by Tubby	2.85	0.0909	#NUM!	GNA15,GNB4,GNG10,GNG2
Clathrin-mediated Endocytosis Signaling	2.85	0.0415	#NUM!	ACTG1,ACTR3,AP3M1,CLTB,CSNK2B,ITGA5,RAB7A,SYNJ1
Caveolar-mediated Endocytosis Signaling	2.84	0.0667	#NUM!	ACTG1,B2M,CD48,COPZ1,ITGA5
Coronavirus Replication Pathway	2.82	0.0889	#NUM!	BAG3,COPZ1,TUBA1C,TUBB6
AMPK Signaling	2.81	0.0372	#NUM!	GNA15,GNB4,GNG10,GNG2,HLTF,PPM1M,PRKAG2,PRKAR2A,RAB7A
Antiproliferative Role of Somatostatin Receptor 2	2.79	0.0649	#NUM!	GNB4,GNG10,GNG2,RALB,RAP1A
Gap Junction Signaling	2.78	0.0404	#NUM!	ACTG1,PRKAG2,PRKAR2A,RALB,RAP1A,TJP2,TUBA1C,TUBB6
Actin Cytoskeleton Signaling	2.77	0.0367	#NUM!	ACTG1,ACTR3,BRK1,IQGAP2,ITGA5,NCKAP1L,PAK1,RALB,RAP1A
Relaxin Signaling	2.76	0.0452	#NUM!	GNA15,GNB4,GNG10,GNG2,PRKAG2,PRKAR2A,RAP1A
PI3K/AKT Signaling	2.76	0.0402	#NUM!	CHUK,IFNAR1,IL6ST,ITGA5,RALB,RAP1A,SYNJ1,YWHAG
iNOS Signaling	2.75	0.0851	#NUM!	Calm1 (includes others),CHUK,HMGA1,IRAK4
Epithelial Adherens Junction Signaling	2.73	0.0446	#NUM!	ACTR3,ACVR1,PAK1,PRKAG2,RALB,RAP1A,YWHAG
Amyloid Processing	2.62	0.0784	#NUM!	APH1A,CSNK2B,PRKAG2,PRKAR2A
Thrombin Signaling	2.59	0.0377	#NUM!	Cdc42,FNBP1,GNA15,GNB4,GNG10,GNG2,RALB,RAP1A
Hepatic Fibrosis Signaling Pathway	2.59	0.0286	#NUM!	ACVR1,Calm1 (includes others),CCDC88A,Cdc42,CHUK,FNBP1,IRAK4,ITGA5,PRKAG2,PRKAR2A,RALB,RAP1A
Integrin Signaling	2.58	0.0376	#NUM!	ACTG1,ACTR3,Cdc42,FNBP1,ITGA5,PAK1,RALB,RAP1A
ERK/MAPK Signaling	2.57	0.0374	#NUM!	ITGA5,PAK1,PRKAG2,PRKAR2A,RALB,RAP1A,VRK2,YWHAG
Synaptogenesis Signaling Pathway	2.57	0.0318	#NUM!	ACTR3,CADM1,Calm1 (includes others),NLGN2,PAK1,PRKAG2,PRKAR2A,RALB,RAP1A,VAMP3
Androgen Signaling	2.55	0.0414	#NUM!	Calm1 (includes others),GNA15,GNB4,GNG10,GNG2,PRKAG2,PRKAR2A
IL-6 Signaling	2.52	0.0469	#NUM!	CHUK,CSNK2B,IL6ST,MAPKAPK2,RALB,RAP1A
Synaptic Long Term Potentiation	2.5	0.0465	#NUM!	Calm1 (includes others),GNA15,PRKAG2,PRKAR2A,RALB,RAP1A
Ferroptosis Signaling Pathway	2.45	0.0455	#NUM!	FANCD2,H2AZ1,PRKAG2,RALB,RAP1A,SLC11A2
CNTF Signaling	2.44	0.0702	#NUM!	IL6ST,LIFR,RALB,RAP1A
Regulation of eIF4 and p70S6K Signaling	2.41	0.0391	#NUM!	EIF1AX,EIF3E,EIF3H,ITGA5,MT-RNR2,RALB,RAP1A
Fcγ Receptor-mediated Phagocytosis in Macrophages and Monocytes	2.41	0.0532	#NUM!	ACTG1,ACTR3,PAK1,PLD4,VAMP3
Semaphorin Signaling in Neurons	2.31	0.0645	#NUM!	Cdc42,FES,FNBP1,PAK1
Glutamate Receptor Signaling	2.21	0.0606	#NUM!	Calm1 (includes others),GNB4,GNG10,GNG2
Endocannabinoid Neuronal Synapse Pathway	2.2	0.0403	#NUM!	GNA15,GNB4,GNG10,GNG2,PRKAG2,PRKAR2A
PTEN Signaling	2.18	0.04	#NUM!	CHUK,CSNK2B,ITGA5,RALB,RAP1A,SYNJ1
ERBB4 Signaling	2.17	0.0588	#NUM!	APH1A,NRG2,RALB,RAP1A
Paxillin Signaling	2.15	0.0463	#NUM!	ACTG1,ITGA5,PAK1,RALB,RAP1A
Sperm Motility	2.12	0.0314	#NUM!	Calm1 (includes others),FES,GNA15,GNB4,GNG10,GNG2,PRKAG2,PRKAR2A
Necroptosis Signaling Pathway	2.09	0.0382	#NUM!	CHUK,IFNAR1,NLRP3,SLC25A10,TOMM22,TSPO
ERK5 Signaling	2.08	0.0556	#NUM!	IL6ST,RALB,RAP1A,YWHAG
Neuroinflammation Signaling Pathway	2.06	0.0286	#NUM!	ACVR1,APH1A,B2M,CD80,CHUK,IRAK4,NLRP3,Tlr12,TLR2
Glioma Invasiveness Signaling	2.06	0.0548	#NUM!	Cdc42,FNBP1,RALB,RAP1A
UDP-N-acetyl-D-galactosamine Biosynthesis II	2.06	0.154	#NUM!	GNPDA1,HK2
Regulation of Actin-based Motility by Rho	2.03	0.0431	#NUM!	ACTR3,Cdc42,FNBP1,ITGA5,PAK1
Neuregulin Signaling	2.01	0.0427	#NUM!	ERRFI1,ITGA5,NRG2,RALB,RAP1A
FAK Signaling	2.01	0.0427	#NUM!	ACTG1,ITGA5,PAK1,RALB,RAP1A
Circadian Rhythm Signaling	2.01	0.0301	#NUM!	GNA15,GNB4,GNG10,GNG2,PRKAG2,PRKAR2A,RALB,RAP1A
Macropinocytosis Signaling	2	0.0526	#NUM!	ITGA5,PAK1,RALB,RAP1A
GPCR-Mediated Nutrient Sensing in Enteroendocrine Cells	2	0.0424	#NUM!	GNA15,GNG10,GNG2,PRKAG2,PRKAR2A
TREM1 Signaling	1.98	0.0519	#NUM!	ITGA5,NLRP3,Tlr12,TLR2
Angiopoietin Signaling	1.98	0.0519	#NUM!	CHUK,PAK1,RALB,RAP1A
Role of Macrophages, Fibroblasts and Endothelial Cells in Rheumatoid Arthritis	1.97	0.0276	#NUM!	Calm1 (includes others),CHUK,IL6ST,IRAK4,MAPKAPK2,RALB,RAP1A,Tlr12,TLR2
Renin-Angiotensin Signaling	1.94	0.041	#NUM!	PAK1,PRKAG2,PRKAR2A,RALB,RAP1A
Oncostatin M Signaling	1.92	0.0698	#NUM!	IL6ST,RALB,RAP1A
EIF2 Signaling	1.9	0.0312	#NUM!	EIF1AX,EIF3E,EIF3H,MT-RNR2,RALB,RAP1A,RPL10
Oxytocin Signaling Pathway	1.9	0.0287	#NUM!	Calm1 (includes others),GNB4,GNG10,GNG2,PRKAG2,PRKAR2A,RALB,RAP1A
14-3-3-mediated Signaling	1.87	0.0394	#NUM!	RALB,RAP1A,TUBA1C,TUBB6,YWHAG
PFKFB4 Signaling Pathway	1.84	0.0652	#NUM!	HK2,PRKAG2,PRKAR2A
Cardiac β-adrenergic Signaling	1.84	0.0337	#NUM!	GNA15,GNB4,GNG10,GNG2,PRKAG2,PRKAR2A
LPS-stimulated MAPK Signaling	1.83	0.0471	#NUM!	CHUK,PAK1,RALB,RAP1A
Estrogen Receptor Signaling	1.82	0.0246	#NUM!	GNA15,GNB4,GNG10,GNG2,MMP19,PAK1,PRKAG2,PRKAR2A,RALB,RAP1A
PDGF Signaling	1.82	0.0465	#NUM!	CSNK2B,RALB,RAP1A,SYNJ1
Protein Kinase A Signaling	1.81	0.0246	#NUM!	Calm1 (includes others),CHUK,GNB4,GNG10,GNG2,PRKAG2,PRKAR2A,PTPRS,RAP1A,YWHAG
BMP signaling pathway	1.8	0.046	#NUM!	PRKAG2,PRKAR2A,RALB,RAP1A
MYC Mediated Apoptosis Signaling	1.75	0.06	#NUM!	CHUK,PRKAG2,PRKAR2A
IL-4 Signaling	1.7	0.043	#NUM!	HMGA1,RALB,RAP1A,SYNJ1
Insulin Receptor Signaling	1.7	0.0357	#NUM!	PRKAG2,PRKAR2A,RALB,RAP1A,SYNJ1
ERBB Signaling	1.69	0.0426	#NUM!	NRG2,PAK1,RALB,RAP1A
Melanocyte Development and Pigmentation Signaling	1.66	0.0417	#NUM!	PRKAG2,PRKAR2A,RALB,RAP1A
Death Receptor Signaling	1.66	0.0417	#NUM!	ACTG1,CHUK,PARP12,PARP8
UVA-Induced MAPK Signaling	1.63	0.0408	#NUM!	PARP12,PARP8,RALB,RAP1A
Natural Killer Cell Signaling	1.63	0.0302	#NUM!	B2M,CD48,IRAK4,PAK1,RALB,RAP1A
Adrenomedullin signaling pathway	1.63	0.0302	#NUM!	Calm1 (includes others),GNA15,PRKAG2,PRKAR2A,RALB,RAP1A
VEGF Signaling	1.62	0.0404	#NUM!	ACTG1,EIF1AX,RALB,RAP1A
G-Protein Coupled Receptor Signaling	1.61	0.02	#NUM!	Calm1 (includes others),CHUK,GNA15,GNB4,GNG10,GNG2,GPR108,GPR34,PAK1,PRKAG2,PRKAR2A,RALB,RAP1A,RGS10
Coronavirus Pathogenesis Pathway	1.59	0.0296	#NUM!	CHUK,IFNAR1,MT-RNR2,NLRP3,RAB7A,SIGMAR1
NAD Signaling Pathway	1.58	0.0331	#NUM!	ACADL,BST1,PARP12,PARP8,PRKAG2
Semaphorin Neuronal Repulsive Signaling Pathway	1.58	0.0331	#NUM!	FES,ITGA5,PAK1,PRKAG2,PRKAR2A
Mouse Embryonic Stem Cell Pluripotency	1.55	0.0385	#NUM!	IL6ST,LIFR,RALB,RAP1A
Apoptosis Signaling	1.55	0.0385	#NUM!	BAK1,CHUK,RALB,RAP1A
Retinoic acid Mediated Apoptosis Signaling	1.54	0.05	#NUM!	IFNAR1,PARP12,PARP8
IL-2 Signaling	1.52	0.0492	#NUM!	CSNK2B,RALB,RAP1A
Autophagy	1.5	0.0282	#NUM!	Calm1 (includes others),PI4K2A,PRKAG2,PRKAR2A,RAB7A,RALB
Breast Cancer Regulation by Stathmin1	1.49	0.0203	#NUM!	GNB4,GNG10,GNG2,GPR108,GPR34,PAK1,PRKAG2,PRKAR2A,RALB,RAP1A,TUBA1C,TUBB6
N-acetylglucosamine Degradation I	1.48	0.333	#NUM!	GNPDA1
Inhibition of ARE-Mediated mRNA Degradation Pathway	1.47	0.0311	#NUM!	DCP2,MAPKAPK2,PRKAG2,PRKAR2A,YWHAG
Induction of Apoptosis by HIV1	1.45	0.0462	#NUM!	BAK1,CHUK,SLC25A10
ERB2-ERBB3 Signaling	1.45	0.0462	#NUM!	NRG2,RALB,RAP1A
Human Embryonic Stem Cell Pluripotency	1.43	0.0301	#NUM!	ACVR1,GNA15,GNB4,GNG10,GNG2
CDK5 Signaling	1.42	0.0351	#NUM!	PRKAG2,PRKAR2A,RALB,RAP1A
Role of Tissue Factor in Cancer	1.4	0.0345	#NUM!	GNA15,PAK1,RALB,RAP1A
Sonic Hedgehog Signaling	1.39	0.069	#NUM!	PRKAG2,PRKAR2A
Role of JAK1 and JAK3 in γc Cytokine Signaling	1.39	0.0435	#NUM!	FES,RALB,RAP1A
PAK Signaling	1.38	0.0339	#NUM!	ITGA5,PAK1,RALB,RAP1A
Cholecystokinin/Gastrin-mediated Signaling	1.36	0.0336	#NUM!	Cdc42,FNBP1,RALB,RAP1A
N-acetylglucosamine Degradation II	1.36	0.25	#NUM!	GNPDA1
Role of NANOG in Mammalian Embryonic Stem Cell Pluripotency	1.35	0.0333	#NUM!	IL6ST,LIFR,RALB,RAP1A
Melatonin Signaling	1.34	0.0417	#NUM!	Calm1 (includes others),PRKAG2,PRKAR2A
Senescence Pathway	1.32	0.0236	#NUM!	ACVR1,Calm1 (includes others),CHUK,MAPKAPK2,RALB,RAP1A,TLR2
Tight Junction Signaling	1.32	0.0281	#NUM!	ACTG1,PRKAG2,PRKAR2A,TJP2,VAMP3
GPCR-Mediated Integration of Enteroendocrine Signaling Exemplified by an L Cell	1.3	0.04	#NUM!	GNA15,PRKAG2,PRKAR2A
Protein Citrullination	1.27	0.2	#NUM!	PADI2
Tetrahydrofolate Salvage from 5,10-methenyltetrahydrofolate	1.27	0.2	#NUM!	MTHFD2
NF-κB Activation by Viruses	1.26	0.0385	#NUM!	CHUK,RALB,RAP1A
Toll-like Receptor Signaling	1.26	0.0385	#NUM!	CHUK,IRAK4,TLR2
IL-3 Signaling	1.24	0.038	#NUM!	PAK1,RALB,RAP1A
Renal Cell Carcinoma Signaling	1.23	0.0375	#NUM!	PAK1,RALB,RAP1A
Chemokine Signaling	1.23	0.0375	#NUM!	Calm1 (includes others),RALB,RAP1A
HGF Signaling	1.23	0.0303	#NUM!	ITGA5,PAK1,RALB,RAP1A
Interferon Signaling	1.22	0.0556	#NUM!	BAK1,IFNAR1
GABA Receptor Signaling	1.22	0.0301	#NUM!	GNA15,GNB4,GNG10,GNG2
Hepatic Cholestasis	1.21	0.0262	#NUM!	CHUK,IRAK4,PRKAG2,PRKAR2A,TJP2
Production of Nitric Oxide and Reactive Oxygen Species in Macrophages	1.21	0.0262	#NUM!	Cdc42,CHUK,FNBP1,RAP1A,TLR2
STAT3 Pathway	1.2	0.0296	#NUM!	IFNAR1,IL6ST,RALB,RAP1A
Role of PKR in Interferon Induction and Antiviral Response	1.19	0.0294	#NUM!	CHUK,IFNAR1,NLRP3,PRKRA
UDP-N-acetyl-D-glucosamine Biosynthesis II	1.19	0.167	#NUM!	GFPT1
PEDF Signaling	1.18	0.0357	#NUM!	CHUK,RALB,RAP1A
tRNA Charging	1.16	0.0513	#NUM!	GARS1,NARS1
Pulmonary Healing Signaling Pathway	1.15	0.0251	#NUM!	MMP19,PRKAG2,RALB,RAP1A,TLR2
Hereditary Breast Cancer Signaling	1.14	0.0282	#NUM!	FANCD2,HLTF,RALB,RAP1A
CREB Signaling in Neurons	1.14	0.0182	#NUM!	Calm1 (includes others),GNA15,GNB4,GNG10,GNG2,GPR108,GPR34,PRKAG2,PRKAR2A,RALB,RAP1A
PI3K Signaling in B Lymphocytes	1.13	0.028	#NUM!	Calm1 (includes others),CHUK,RALB,RAP1A
Trehalose Degradation II (Trehalase)	1.13	0.143	#NUM!	HK2
Ceramide Degradation	1.13	0.143	#NUM!	ACER3
Regulation of Cellular Mechanics by Calpain Protease	1.12	0.0337	#NUM!	ITGA5,RALB,RAP1A
RAR Activation	1.12	0.0245	#NUM!	CSNK2B,HLTF,MAPKAPK2,PRKAG2,PRKAR2A
Dilated Cardiomyopathy Signaling Pathway	1.09	0.027	#NUM!	ACTG1,BAG3,PRKAG2,PRKAR2A
Cellular Effects of Sildenafil (Viagra)	1.08	0.0268	#NUM!	ACTG1,Calm1 (includes others),PRKAG2,PRKAR2A
Corticotropin Releasing Hormone Signaling	1.08	0.0268	#NUM!	Calm1 (includes others),PRKAG2,PRKAR2A,RAP1A
Histidine Degradation III	1.07	0.125	#NUM!	MTHFD2
TGF-β Signaling	1.04	0.0312	#NUM!	ACVR1,RALB,RAP1A
Apelin Pancreas Signaling Pathway	1.04	0.0435	#NUM!	PRKAG2,PRKAR2A
Calcium Signaling	1.04	0.0231	#NUM!	Calm1 (includes others),PRKAG2,PRKAR2A,RAP1A,TPM3
Huntington's Disease Signaling	1.03	0.0214	#NUM!	CLTB,GNA15,GNB4,GNG10,GNG2,VAMP3
Sphingosine and Sphingosine-1-phosphate Metabolism	1.02	0.111	#NUM!	ACER3
Folate Transformations I	1.02	0.111	#NUM!	MTHFD2
Ovarian Cancer Signaling	1.01	0.0253	#NUM!	PRKAG2,PRKAR2A,RALB,RAP1A
Prostanoid Biosynthesis	0.979	0.1	#NUM!	PTGIS
Calcium Transport I	0.979	0.1	#NUM!	ANXA5
Melanoma Signaling	0.975	0.04	#NUM!	RALB,RAP1A
Sumoylation Pathway	0.975	0.0291	#NUM!	Cdc42,FNBP1,SUMO2
FAT10 Cancer Signaling Pathway	0.975	0.04	#NUM!	ACVR1,CHUK
HER-2 Signaling in Breast Cancer	0.967	0.022	#NUM!	CHUK,CYB5A,NUP155,RALB,RAP1A
UVC-Induced MAPK Signaling	0.963	0.0392	#NUM!	RALB,RAP1A
TNFR1 Signaling	0.947	0.0385	#NUM!	CHUK,PAK1
PD-1, PD-L1 cancer immunotherapy pathway	0.947	0.0283	#NUM!	B2M,CD80,CSNK2B
HMGB1 Signaling	0.943	0.024	#NUM!	Cdc42,FNBP1,RALB,RAP1A
Chronic Myeloid Leukemia Signaling	0.939	0.028	#NUM!	CHUK,RALB,RAP1A
GDP-glucose Biosynthesis	0.939	0.0909	#NUM!	HK2
PPAR Signaling	0.939	0.028	#NUM!	CHUK,RALB,RAP1A
Osteoarthritis Pathway	0.928	0.0214	#NUM!	ANXA5,CHUK,ITGA5,PRKAG2,TLR2
Phototransduction Pathway	0.921	0.037	#NUM!	PRKAG2,PRKAR2A
Glioblastoma Multiforme Signaling	0.914	0.0234	#NUM!	Cdc42,FNBP1,RALB,RAP1A
NRF2-mediated Oxidative Stress Response	0.91	0.0211	#NUM!	ACTG1,BACH1,DNAJC16,RALB,RAP1A
Th1 and Th2 Activation Pathway	0.907	0.0233	#NUM!	ACVR1,APH1A,CD80,IFNAR1
Glucose and Glucose-1-phosphate Degradation	0.903	0.0833	#NUM!	HK2
Prostate Cancer Signaling	0.896	0.0268	#NUM!	CHUK,RALB,RAP1A
Role of MAPK Signaling in Promoting the Pathogenesis of Influenza	0.886	0.0265	#NUM!	ATP6V0A2,RALB,RAP1A
MSP-RON Signaling Pathway	0.87	0.0345	#NUM!	ACTG1,TLR2
Cancer Drug Resistance By Drug Efflux	0.87	0.0345	#NUM!	RALB,RAP1A
Bladder Cancer Signaling	0.863	0.0259	#NUM!	MMP19,RALB,RAP1A
Tumor Microenvironment Pathway	0.863	0.0223	#NUM!	ITGA5,MMP19,RALB,RAP1A
MSP-RON Signaling In Macrophages Pathway	0.854	0.0256	#NUM!	CHUK,RALB,RAP1A
Fc Epsilon RI Signaling	0.848	0.0254	#NUM!	RALB,RAP1A,SYNJ1
Endometrial Cancer Signaling	0.848	0.0333	#NUM!	RALB,RAP1A
NGF Signaling	0.848	0.0254	#NUM!	CHUK,RALB,RAP1A
p38 MAPK Signaling	0.848	0.0254	#NUM!	IRAK4,MAPKAPK2,TIFA
Acyl-CoA Hydrolysis	0.842	0.0714	#NUM!	PPT1
Nitric Oxide Signaling in the Cardiovascular System	0.839	0.0252	#NUM!	Calm1 (includes others),PRKAG2,PRKAR2A
Sphingosine-1-phosphate Signaling	0.83	0.025	#NUM!	ACER3,Cdc42,FNBP1
Acute Phase Response Signaling	0.827	0.0216	#NUM!	CHUK,IL6ST,RALB,RAP1A
Th1 Pathway	0.815	0.0246	#NUM!	APH1A,CD80,IFNAR1
Pulmonary Fibrosis Idiopathic Signaling Pathway	0.812	0.0184	#NUM!	ACTG1,ACVR1,IL6ST,MMP19,RALB,RAP1A
Thrombopoietin Signaling	0.812	0.0317	#NUM!	RALB,RAP1A
Choline Biosynthesis III	0.812	0.0667	#NUM!	PLD4
Glioma Signaling	0.801	0.0242	#NUM!	Calm1 (includes others),RALB,RAP1A
RHOA Signaling	0.801	0.0242	#NUM!	ACTG1,ACTR3,PLEKHG5
PXR/RXR Activation	0.793	0.0308	#NUM!	PRKAG2,PRKAR2A
Activation of IRF by Cytosolic Pattern Recognition Receptors	0.793	0.0308	#NUM!	CHUK,IFNAR1
Reelin Signaling in Neurons	0.788	0.0238	#NUM!	ACTR3,ITGA5,RAP1A
D-myo-inositol (1,4,5)-trisphosphate Degradation	0.788	0.0625	#NUM!	SYNJ1
Endothelin-1 Signaling	0.785	0.0208	#NUM!	GNA15,PLD4,RALB,RAP1A
CD40 Signaling	0.772	0.0299	#NUM!	CHUK,MAPKAPK2
1D-myo-inositol Hexakisphosphate Biosynthesis II (Mammalian)	0.764	0.0588	#NUM!	SYNJ1
D-myo-inositol (1,3,4)-trisphosphate Biosynthesis	0.764	0.0588	#NUM!	SYNJ1
SPINK1 General Cancer Pathway	0.752	0.029	#NUM!	RALB,RAP1A
p70S6K Signaling	0.745	0.0227	#NUM!	RALB,RAP1A,YWHAG
Insulin Secretion Signaling Pathway	0.745	0.0185	#NUM!	GNA15,PRKAG2,PRKAR2A,RAP1A,VAMP3
GM-CSF Signaling	0.742	0.0286	#NUM!	RALB,RAP1A
Gα12/13 Signaling	0.74	0.0226	#NUM!	CHUK,RALB,RAP1A
Netrin Signaling	0.724	0.0278	#NUM!	PRKAG2,PRKAR2A
IL-12 Signaling and Production in Macrophages	0.719	0.0221	#NUM!	CHUK,RAB7A,TLR2
TEC Kinase Signaling	0.714	0.0155	#NUM!	ACTG1,Cdc42,FNBP1,GNA15,GNB4,GNG10,GNG2,ITGA5,PAK1
Th2 Pathway	0.712	0.0219	#NUM!	ACVR1,APH1A,CD80
Glucocorticoid Receptor Signaling	0.708	0.0155	#NUM!	B2M,CHUK,HLTF,IFNAR1,IL6ST,PRKAG2,RALB,RAP1A,TLR2
MSP-RON Signaling In Cancer Cells Pathway	0.708	0.0217	#NUM!	RALB,RAP1A,YWHAG
HIF1α Signaling	0.701	0.0192	#NUM!	HK2,MMP19,RALB,RAP1A
Inflammasome pathway	0.701	0.05	#NUM!	NLRP3
Leptin Signaling in Obesity	0.688	0.0263	#NUM!	PRKAG2,PRKAR2A
GDNF Family Ligand-Receptor Interactions	0.688	0.0263	#NUM!	RALB,RAP1A
Neurotrophin/TRK Signaling	0.688	0.0263	#NUM!	RALB,RAP1A
Role of NFAT in Regulation of the Immune Response	0.686	0.0153	#NUM!	Calm1 (includes others),CD80,CHUK,GNA15,GNB4,GNG10,GNG2,RALB,RAP1A
Thyroid Cancer Signaling	0.664	0.0253	#NUM!	RALB,RAP1A
Estrogen-Dependent Breast Cancer Signaling	0.664	0.0253	#NUM!	RALB,RAP1A
Superpathway of D-myo-inositol (1,4,5)-trisphosphate Metabolism	0.664	0.0455	#NUM!	SYNJ1
Dopamine Receptor Signaling	0.664	0.0253	#NUM!	PRKAG2,PRKAR2A
Phospholipase C Signaling	0.662	0.0148	#NUM!	Calm1 (includes others),Cdc42,FNBP1,GNB4,GNG10,GNG2,ITGA5,PLD4,RALB,RAP1A
Role of BRCA1 in DNA Damage Response	0.656	0.025	#NUM!	FANCD2,HLTF
FLT3 Signaling in Hematopoietic Progenitor Cells	0.656	0.025	#NUM!	RALB,RAP1A
Role of Lipids/Lipid Rafts in the Pathogenesis of Influenza	0.646	0.0435	#NUM!	IFNAR1
Apelin Cardiac Fibroblast Signaling Pathway	0.646	0.0435	#NUM!	PRKAG2
Role of MAPK Signaling in the Pathogenesis of Influenza	0.64	0.0244	#NUM!	RALB,RAP1A
JAK/STAT Signaling	0.64	0.0244	#NUM!	RALB,RAP1A
Tumoricidal Function of Hepatic Natural Killer Cells	0.631	0.0417	#NUM!	M6PR
Phagosome Formation	0.627	0.0145	#NUM!	ACTR3,GPR108,GPR34,ITGA5,PAK1,PLD4,RALB,RAP1A,Tlr12,TLR2
VEGF Family Ligand-Receptor Interactions	0.623	0.0238	#NUM!	RALB,RAP1A
FcγRIIB Signaling in B Lymphocytes	0.616	0.0235	#NUM!	RALB,RAP1A
HIPPO signaling	0.616	0.0235	#NUM!	TJP2,YWHAG
Role of JAK family kinases in IL-6-type Cytokine Signaling	0.614	0.04	#NUM!	IL6ST
Prolactin Signaling	0.609	0.0233	#NUM!	RALB,RAP1A
Role of Hypercytokinemia/hyperchemokinemia in the Pathogenesis of Influenza	0.609	0.0233	#NUM!	IFNAR1,NLRP3
Role of JAK1, JAK2 and TYK2 in Interferon Signaling	0.6	0.0385	#NUM!	IFNAR1
D-myo-inositol (1,4,5)-Trisphosphate Biosynthesis	0.6	0.0385	#NUM!	PI4K2A
eNOS Signaling	0.59	0.0189	#NUM!	Calm1 (includes others),PRKAG2,PRKAR2A
cAMP-mediated signaling	0.59	0.0172	#NUM!	Calm1 (includes others),PRKAR2A,RAP1A,RGS10
Ceramide Signaling	0.582	0.0222	#NUM!	RALB,RAP1A
Acute Myeloid Leukemia Signaling	0.575	0.022	#NUM!	RALB,RAP1A
Crosstalk between Dendritic Cells and Natural Killer Cells	0.575	0.022	#NUM!	ACTG1,CD80
RANK Signaling in Osteoclasts	0.575	0.022	#NUM!	Calm1 (includes others),CHUK
Apelin Adipocyte Signaling Pathway	0.575	0.022	#NUM!	PRKAG2,PRKAR2A
Non-Small Cell Lung Cancer Signaling	0.556	0.0213	#NUM!	RALB,RAP1A
TNFR2 Signaling	0.524	0.0312	#NUM!	CHUK
Dopamine Degradation	0.524	0.0312	#NUM!	Sult1a1
Wound Healing Signaling Pathway	0.517	0.0159	#NUM!	ACVR1,CHUK,RALB,RAP1A
Neuropathic Pain Signaling In Dorsal Horn Neurons	0.513	0.0198	#NUM!	PRKAG2,PRKAR2A
4-1BB Signaling in T Lymphocytes	0.502	0.0294	#NUM!	CHUK
Role of JAK2 in Hormone-like Cytokine Signaling	0.502	0.0294	#NUM!	HLTF
Dopamine-DARPP32 Feedback in cAMP Signaling	0.491	0.0166	#NUM!	Calm1 (includes others),PRKAG2,PRKAR2A
Telomerase Signaling	0.48	0.0187	#NUM!	RALB,RAP1A
TWEAK Signaling	0.472	0.027	#NUM!	CHUK
IL-17A Signaling in Fibroblasts	0.462	0.0263	#NUM!	CHUK
Notch Signaling	0.462	0.0263	#NUM!	APH1A
Antioxidant Action of Vitamin C	0.455	0.0179	#NUM!	CHUK,PLD4
Inhibition of Matrix Metalloproteases	0.453	0.0256	#NUM!	MMP19
Antigen Presentation Pathway	0.453	0.0256	#NUM!	B2M
Regulation Of The Epithelial Mesenchymal Transition By Growth Factors Pathway	0.449	0.0156	#NUM!	CHUK,RALB,RAP1A
Leukocyte Extravasation Signaling	0.445	0.0155	#NUM!	ACTG1,MMP19,RAP1A
Thyroid Hormone Metabolism II (via Conjugation and/or Degradation)	0.445	0.025	#NUM!	Sult1a1
Protein Ubiquitination Pathway	0.442	0.0145	#NUM!	B2M,DNAJC16,HSPE1,UBE2F
Synaptic Long Term Depression	0.438	0.0154	#NUM!	GNA15,RALB,RAP1A
Regulation of the Epithelial-Mesenchymal Transition Pathway	0.438	0.0154	#NUM!	APH1A,RALB,RAP1A
Mechanisms of Viral Exit from Host Cells	0.437	0.0244	#NUM!	ACTG1
April Mediated Signaling	0.428	0.0238	#NUM!	CHUK
ILK Signaling	0.427	0.0152	#NUM!	ACTG1,Cdc42,FNBP1
B Cell Activating Factor Signaling	0.42	0.0233	#NUM!	CHUK
Neuroprotective Role of THOP1 in Alzheimer's Disease	0.417	0.0167	#NUM!	PRKAG2,PRKAR2A
B Cell Development	0.412	0.0227	#NUM!	CD80
BER (Base Excision Repair) Pathway	0.412	0.0227	#NUM!	ARL6IP5
3-phosphoinositide Biosynthesis	0.403	0.0146	#NUM!	MTMR4,PI4K2A,SYNJ1
Role of RIG1-like Receptors in Antiviral Innate Immunity	0.398	0.0217	#NUM!	CHUK
Sirtuin Signaling Pathway	0.394	0.0137	#NUM!	ACADL,TOMM22,TSPO,TUBA1C
nNOS Signaling in Neurons	0.39	0.0213	#NUM!	Calm1 (includes others)
Ephrin A Signaling	0.39	0.0213	#NUM!	PAK1
nNOS Signaling in Skeletal Muscle Cells	0.383	0.0208	#NUM!	Calm1 (includes others)
Agranulocyte Adhesion and Diapedesis	0.375	0.014	#NUM!	ACTG1,ITGA5,MMP19
Triacylglycerol Biosynthesis	0.37	0.02	#NUM!	DGAT2
Cell Cycle: G2/M DNA Damage Checkpoint Regulation	0.37	0.02	#NUM!	YWHAG
White Adipose Tissue Browning Pathway	0.353	0.0147	#NUM!	PRKAG2,PRKAR2A
Role of Osteoblasts, Osteoclasts and Chondrocytes in Rheumatoid Arthritis	0.346	0.0134	#NUM!	Calm1 (includes others),CHUK,ITGA5
Neurovascular Coupling Signaling Pathway	0.343	0.0133	#NUM!	Calm1 (includes others),PRKAG2,PRKAR2A
Iron homeostasis signaling pathway	0.341	0.0144	#NUM!	ATP6V0A2,SLC11A2
Lymphotoxin β Receptor Signaling	0.339	0.0182	#NUM!	CHUK
EGF Signaling	0.339	0.0182	#NUM!	CSNK2B
CSDE1 Signaling Pathway	0.333	0.0179	#NUM!	DCP2
Cell Cycle Control of Chromosomal Replication	0.333	0.0179	#NUM!	CDK14
CD27 Signaling in Lymphocytes	0.328	0.0175	#NUM!	CHUK
Role of IL-17A in Arthritis	0.328	0.0175	#NUM!	MAPKAPK2
Xenobiotic Metabolism General Signaling Pathway	0.328	0.014	#NUM!	RALB,RAP1A
Polyamine Regulation in Colon Cancer	0.323	0.0172	#NUM!	CSNK2B
Endocannabinoid Cancer Inhibition Pathway	0.321	0.0138	#NUM!	PRKAG2,PRKAR2A
Superpathway of Inositol Phosphate Compounds	0.32	0.0128	#NUM!	MTMR4,PI4K2A,SYNJ1
Melatonin Degradation I	0.303	0.0161	#NUM!	Sult1a1
Stearate Biosynthesis I (Animals)	0.298	0.0159	#NUM!	PPT1
Type II Diabetes Mellitus Signaling	0.296	0.0131	#NUM!	CHUK,PRKAG2
Role of Pattern Recognition Receptors in Recognition of Bacteria and Viruses	0.287	0.0128	#NUM!	NLRP3,TLR2
Role of PI3K/AKT Signaling in the Pathogenesis of Influenza	0.284	0.0152	#NUM!	IFNAR1
Pyridoxal 5'-phosphate Salvage Pathway	0.284	0.0152	#NUM!	PAK1
IL-17A Signaling in Airway Cells	0.28	0.0149	#NUM!	CHUK
Phospholipases	0.28	0.0149	#NUM!	PLD4
Superpathway of Melatonin Degradation	0.28	0.0149	#NUM!	Sult1a1
Eicosanoid Signaling	0.275	0.0147	#NUM!	PTGIS
Aldosterone Signaling in Epithelial Cells	0.265	0.0122	#NUM!	DNAJC16,HSPE1
Serotonin Degradation	0.263	0.0141	#NUM!	Sult1a1
IL-10 Signaling	0.259	0.0139	#NUM!	CHUK
Hypoxia Signaling in the Cardiovascular System	0.251	0.0135	#NUM!	UBE2F
Mitochondrial Dysfunction	0.248	0.0117	#NUM!	APH1A,CYB5A
WNT/β-catenin Signaling	0.243	0.0116	#NUM!	ACVR1,CSNK2B
Role of WNT/GSK-3β Signaling in the Pathogenesis of Influenza	0.237	0.0128	#NUM!	IFNAR1
IL-7 Signaling Pathway	0.237	0.0128	#NUM!	BAK1
Erythropoietin Signaling Pathway	0.234	0.0113	#NUM!	RALB,RAP1A
D-myo-inositol (1,4,5,6)-Tetrakisphosphate Biosynthesis	0.229	0.0112	#NUM!	MTMR4,SYNJ1
D-myo-inositol (3,4,5,6)-tetrakisphosphate Biosynthesis	0.229	0.0112	#NUM!	MTMR4,SYNJ1
BEX2 Signaling Pathway	0.226	0.0123	#NUM!	BAK1
TR/RXR Activation	0.217	0.0119	#NUM!	SLC16A3
FGF Signaling	0.217	0.0119	#NUM!	MAPKAPK2
BAG2 Signaling Pathway	0.217	0.0119	#NUM!	MAPKAPK2
Regulation Of The Epithelial Mesenchymal Transition In Development Pathway	0.208	0.0115	#NUM!	APH1A
Unfolded protein response	0.199	0.0111	#NUM!	DNAJC16
Amyotrophic Lateral Sclerosis Signaling	0	0.0087	#NUM!	PAK1
LPS/IL-1 Mediated Inhibition of RXR Function	0	0.00394	#NUM!	ACOX1
LXR/RXR Activation	0	0.00813	#NUM!	PON3
Hepatic Fibrosis / Hepatic Stellate Cell Activation	0	0.00515	#NUM!	IFNAR1
FXR/RXR Activation	0	0.00794	#NUM!	PON3
CCR5 Signaling in Macrophages	0	0.01	#NUM!	Calm1 (includes others),GNA15,GNB4,GNG10,GNG2
Calcium-induced T Lymphocyte Apoptosis	0	0.00217	#NUM!	Calm1 (includes others)
Cytotoxic T Lymphocyte-mediated Apoptosis of Target Cells	0	0.00235	#NUM!	B2M
IL-17 Signaling	0	0.0107	#NUM!	RALB,RAP1A
CTLA4 Signaling in Cytotoxic T Lymphocytes	0	0.00628	#NUM!	B2M,CD80,CLTB
IL-15 Production	0	0.00813	#NUM!	FES
T Helper Cell Differentiation	0	0.00425	#NUM!	CD80,IL6ST
CD28 Signaling in T Helper Cells	0	0.00967	#NUM!	ACTR3,Calm1 (includes others),CD80,CHUK,PAK1
IL-15 Signaling	0	0.00379	#NUM!	RALB,RAP1A
Dendritic Cell Maturation	0	0.00847	#NUM!	B2M,CD80,CHUK,IFNAR1,TLR2
Factors Promoting Cardiogenesis in Vertebrates	0	0.00662	#NUM!	ACVR1
ICOS-ICOSL Signaling in T Helper Cells	0	0.00592	#NUM!	Calm1 (includes others),CD80,CHUK
Lipid Antigen Presentation by CD1	0	0.0024	#NUM!	B2M
ATM Signaling	0	0.0103	#NUM!	FANCD2
Type I Diabetes Mellitus Signaling	0	0.00393	#NUM!	CD80,CHUK
Small Cell Lung Cancer Signaling	0	0.0104	#NUM!	CHUK
Allograft Rejection Signaling	0	0.00413	#NUM!	B2M,CD80
Autoimmune Thyroid Disease Signaling	0	0.0022	#NUM!	CD80
Graft-versus-Host Disease Signaling	0	0.00224	#NUM!	CD80
Pancreatic Adenocarcinoma Signaling	0	0.00794	#NUM!	PLD4
Communication between Innate and Adaptive Immune Cells	0	0.00431	#NUM!	B2M,CD80,Tlr12,TLR2
Systemic Lupus Erythematosus Signaling	0	0.00804	#NUM!	CD80,PRPF40A,RALB,RAP1A,SNU13
CDC42 Signaling	0	0.0087	#NUM!	ACTR3,B2M,IQGAP2,ITGA5,PAK1
Altered T Cell and B Cell Signaling in Rheumatoid Arthritis	0	0.00813	#NUM!	CD80,CHUK,Tlr12,TLR2
Regulation of IL-2 Expression in Activated and Anergic T Lymphocytes	0	0.0108	#NUM!	Calm1 (includes others),CD80,CHUK,RALB,RAP1A
NUR77 Signaling in T Lymphocytes	0	0.00586	#NUM!	B2M,Calm1 (includes others),CD80
PKCθ Signaling in T Lymphocytes	0	0.00717	#NUM!	CD80,CHUK,RALB,RAP1A
Antiproliferative Role of TOB in T Cell Signaling	0	0.00235	#NUM!	DPP7
OX40 Signaling Pathway	0	0.00209	#NUM!	B2M
D-myo-inositol-5-phosphate Metabolism	0	0.0103	#NUM!	MTMR4,SYNJ1
3-phosphoinositide Degradation	0	0.0105	#NUM!	MTMR4,SYNJ1
Salvage Pathways of Pyrimidine Ribonucleotides	0	0.0102	#NUM!	PAK1
Granulocyte Adhesion and Diapedesis	0	0.00529	#NUM!	MMP19
Oxidative Phosphorylation	0	0.00901	#NUM!	CYB5A
SAPK/JNK Signaling	0	0.00996	#NUM!	GNB4,GNG10,GNG2,RALB,RAP1A
Xenobiotic Metabolism Signaling	0	0.0069	#NUM!	RALB,RAP1A
B Cell Receptor Signaling	0	0.00795	#NUM!	Calm1 (includes others),CHUK,RALB,RAP1A,SYNJ1
NF-κB Signaling	0	0.0105	#NUM!	CHUK,CSNK2B,IRAK4,RALB,RAP1A,TLR2
T Cell Receptor Signaling	0	0.00977	#NUM!	B2M,Calm1 (includes others),CD80,CHUK,RALB,RAP1A
Gustation Pathway	0	0.00985	#NUM!	PRKAG2,PRKAR2A
GP6 Signaling Pathway	0	0.00787	#NUM!	Calm1 (includes others)
Th17 Activation Pathway	0	0.00207	#NUM!	IRAK4
T Cell Exhaustion Signaling Pathway	0	0.00883	#NUM!	ACVR1,CD80,IFNAR1,RALB,RAP1A
Systemic Lupus Erythematosus In T Cell Signaling Pathway	0	0.00939	#NUM!	B2M,CD80,Cdc42,FNBP1,RALB,RAP1A
Systemic Lupus Erythematosus In B Cell Signaling Pathway	0	0.00968	#NUM!	Calm1 (includes others),IFNAR1,IL6ST,IRAK4,RALB,RAP1A,SYNJ1
HOTAIR Regulatory Pathway	0	0.00613	#NUM!	MMP19
Xenobiotic Metabolism PXR Signaling Pathway	0	0.0104	#NUM!	PRKAG2,PRKAR2A
Kinetochore Metaphase Signaling Pathway	0	0.00901	#NUM!	H2AZ1

## Sheet: HSCVE_High
© 2000-2021 QIAGEN. All rights reserved.
Ingenuity Canonical Pathways	-log(p-value)	Ratio	z-score	Molecules
Iron homeostasis signaling pathway	8.21	0.129	#NUM!	ALAS2,ATP6V0A1,CD163,EPAS1,ERFE,FECH,FTH1,FTL,GDF15,HBA1/HBA2,HBB,HMOX1,HP,LRP1,SLC40A1,SLC48A1,STEAP3,TFR2
Osteoarthritis Pathway	7.28	0.094	#NUM!	CEBPB,DDIT4,EPAS1,FN1,IL1B,ITGA2B,ITGAD,ITGB2,LRP1,MMP9,PDGFC,PPARG,PRKAB1,PRKAG1,RUNX2,S100A8,S100A9,SPHK1,TCF7L2,TGFB1,TGFBR1,VEGFB
Pancreatic Adenocarcinoma Signaling	7.24	0.127	#NUM!	ABL1,AKT1,BCL2L1,CCNE1,CDKN2A,E2F2,ERBB2,HBEGF,HMOX1,MMP9,PDGFC,PLD3,RALGDS,TGFB1,TGFBR1,VEGFB
Pulmonary Healing Signaling Pathway	6.47	0.0955	#NUM!	CDH1,CELA1,ELANE,ETV5,FGR,HBEGF,HCK,MMP25,MMP8,MMP9,MRAS,PDGFC,PRKAB1,PRKAG1,RRAS,TCF7L2,TGFB1,THBS1,VEGFB
Atherosclerosis Signaling	6.24	0.115	#NUM!	ALOX5,APOC2,APOE,CCR2,CCR3,IL1B,ITGB2,LPL,LYZ,MMP9,PDGFC,PLA2G12A,S100A8,TGFB1,TNFSF12
Heme Biosynthesis II	6.05	0.556	#NUM!	ALAS2,CPOX,FECH,HMBS,UROD
Colorectal Cancer Metastasis Signaling	5.59	0.0775	#NUM!	ADCY3,ADCY6,AKT1,BCL2L1,CDH1,IFNGR1,LRP1,MMP25,MMP8,MMP9,MRAS,PDGFC,PRKAG1,RALGDS,RHOB,RHOC,RRAS,TCF7L2,TGFB1,TGFBR1,VEGFB
Bladder Cancer Signaling	5.38	0.112	#NUM!	ABL1,CDH1,CDKN2A,E2F2,ERBB2,MMP25,MMP8,MMP9,MRAS,PDGFC,RRAS,THBS1,VEGFB
Ferroptosis Signaling Pathway	4.76	0.0985	#NUM!	ALOX5,ARF5,CTSB,EMP1,FTH1,FTL,H2AC18/H2AC19,HMOX1,MRAS,PRKAB1,PRKAG1,RRAS,STEAP3
Molecular Mechanisms of Cancer	4.5	0.0582	#NUM!	ABL1,ADCY3,ADCY6,AKT1,BBC3,BCL2L1,CCND2,CCNE1,CDH1,CDKN2A,E2F2,GAB2,ITGA2B,ITGAD,ITGB2,LRP1,MRAS,NAIP,PRKAG1,RALGDS,RHOB,RHOC,RRAS,TAB2,TGFB1,TGFBR1
Chronic Myeloid Leukemia Signaling	4.29	0.103	#NUM!	ABL1,AKT1,BCL2L1,CCND2,CDKN2A,E2F2,GAB2,MRAS,RRAS,TGFB1,TGFBR1
IL-8 Signaling	4.29	0.0758	#NUM!	AKT1,BCL2L1,CCND2,CDH1,HBEGF,HMOX1,ITGB2,MMP9,MPO,MRAS,PDGFC,PLD3,RHOB,RHOC,RRAS,VEGFB
Heme Biosynthesis from Uroporphyrinogen-III I	4.27	0.75	#NUM!	CPOX,FECH,UROD
Pulmonary Fibrosis Idiopathic Signaling Pathway	3.91	0.0613	#NUM!	AKT1,AXL,BBC3,CDH1,COL4A2,EGR1,F2R,FN1,IL1B,MMP25,MMP8,MMP9,MRAS,PDGFC,PINK1,RRAS,TCF7L2,TGFB1,TGFBR1,THBS1
Sertoli Cell-Sertoli Cell Junction Signaling	3.86	0.0728	#NUM!	AKT1,CDH1,Cldn13,EPN1,F11R,ITGA2B,ITGAD,ITGB2,MRAS,PRKAG1,RRAS,SPTA1,SPTB,TJP1,TUBA4A
IL-17 Signaling	3.77	0.0749	#NUM!	AKT1,CEBPB,Chil3/Chil4,CXCL3,IL1B,LCN2,MMP9,MRAS,PDGFC,RRAS,TAB2,TGFB1,TNFSF12,VEGFB
Apelin Cardiac Fibroblast Signaling Pathway	3.75	0.217	#NUM!	AKT1,PRKAB1,PRKAG1,SPHK1,TGFB1
LXR/RXR Activation	3.74	0.0894	#NUM!	ABCG1,ABCG4,APOC2,APOE,IL1B,LPL,LYZ,MMP9,PLTP,RXRA,S100A8
Endocannabinoid Cancer Inhibition Pathway	3.71	0.0828	#NUM!	ADCY3,ADCY6,AKT1,AKT1S1,CCND2,CCNE1,CDH1,PDGFC,PRKAB1,PRKAG1,TCF7L2,VEGFB
FXR/RXR Activation	3.65	0.0873	#NUM!	ABCB4,AKT1,APOC2,APOE,IL1B,LPL,PKLR,PLTP,PPARG,RXRA,SCARB1
Clathrin-mediated Endocytosis Signaling	3.63	0.0725	#NUM!	AP1B1,AP2A1,APOC2,APOE,EPN1,F2R,ITGB2,LYZ,PDGFC,S100A8,STON2,Ubb,UBC,VEGFB
WNT/β-catenin Signaling	3.56	0.0751	#NUM!	AKT1,CDH1,CDKN2A,CSNK1E,LRP1,RARG,SOX12,SOX6,TCF7L2,TGFB1,TGFBR1,Ubb,UBC
Phagosome Formation	3.51	0.0463	#NUM!	Adgre4,ADGRG1,ADGRG6,ADRB1,AKT1,AP1B1,C5AR2,CCR2,CCR3,CLIP1,COLEC12,DOCK1,F2R,FCGR2B,FGR,FN1,GAB2,GPRC5C,HCAR2,HCK,HMOX1,IGHG1,ITGA2B,ITGAD,ITGB2,LTB4R,MRAS,MYO10,PLA2G12A,PLD3,RRAS,SPHK1
Wound Healing Signaling Pathway	3.4	0.0635	#NUM!	CEBPB,COL4A2,FN1,HBEGF,IFNGR1,IL1B,LAMA5,MMP8,MMP9,MRAS,PDGFC,RRAS,TGFB1,TGFBR1,TNFSF12,VEGFB
Non-Small Cell Lung Cancer Signaling	3.38	0.0957	#NUM!	ABL1,AKT1,CCND2,CDKN2A,E2F2,ERBB2,MRAS,RRAS,RXRA
Ovarian Cancer Signaling	3.37	0.0759	#NUM!	ABL1,AKT1,CDKN2A,E2F2,MMP9,MRAS,PDGFC,PRKAG1,PTGS1,RRAS,TCF7L2,VEGFB
IL-12 Signaling and Production in Macrophages	3.37	0.0809	#NUM!	AKT1,APOC2,APOE,CEBPB,IFNGR1,LYZ,PPARG,RXRA,S100A8,SPI1,TGFB1
Aryl Hydrocarbon Receptor Signaling	3.35	0.0755	#NUM!	ALDH3B1,CCND2,CCNE1,CDKN2A,CTSD,GSTM5,IL1B,NFIC,NRIP1,RARG,RXRA,TGFB1
Hepatic Fibrosis Signaling Pathway	3.29	0.0525	#NUM!	AKT1,CEBPB,CSNK1E,FTH1,FTL,IL1B,ITGA2B,ITGAD,ITGB2,KLF9,LRP1,MRAS,PDGFC,PPARG,PRKAG1,RHOB,RHOC,RRAS,TCF7L2,TGFB1,TGFBR1,VEGFB
Airway Pathology in Chronic Obstructive Pulmonary Disease	3.27	0.0847	#NUM!	CXCL3,ELANE,IL1B,LCN2,MMP8,MMP9,MPO,PRTN3,TGFB1,TNFSF12
Axonal Guidance Signaling	3.24	0.0492	#NUM!	ABL1,ACE,ADAM22,ADAM8,ADAMDEC1,AKT1,DOCK1,ERBB2,ITGA2B,ITGAD,ITGB2,KEL,MMP25,MMP8,MMP9,MRAS,PDGFC,PLCL1,PLXNA1,PLXNB3,PRKAG1,RRAS,RTN4,TUBA4A,VEGFB
mTOR Signaling	3.22	0.066	#NUM!	AKT1,AKT1S1,DDIT4,HMOX1,MRAS,PDGFC,PLD3,PRKAB1,PRKAG1,RHOB,RHOC,RRAS,ULK1,VEGFB
Granulocyte Adhesion and Diapedesis	3.19	0.0688	#NUM!	CCL3L3,Ccl6,CCR2,CCR3,Cldn13,CSF3R,CXCL3,IL1B,ITGB2,MMP25,MMP8,MMP9,SDC3
Agranulocyte Adhesion and Diapedesis	3.18	0.0654	#NUM!	CCL3L3,Ccl6,CCR2,CCR3,Cldn13,CXCL3,FN1,IL1B,ITGB2,MMP25,MMP8,MMP9,MYO10,Podxl
Circadian Rhythm Signaling	3.15	0.0602	#NUM!	ADCY3,ADCY6,ADRB1,AKT1S1,CIRBP,CSNK1E,DBP,FGR,GRINA,HCK,MRAS,NR1D1,PLCL1,PRKAB1,PRKAG1,RRAS
Regulation Of The Epithelial Mesenchymal Transition By Growth Factors Pathway	3.13	0.0677	#NUM!	AKT1,CDH1,EGR1,ERBB2,ID2,MMP9,MRAS,PDGFC,RRAS,TGFB1,TGFBR1,TNFSF12,TNFSF12-TNFSF13
Hepatic Fibrosis / Hepatic Stellate Cell Activation	3.09	0.067	#NUM!	COL4A2,CXCL3,FN1,IFNGR1,IGF1R,IL1B,MMP9,MYO10,PDGFC,TGFB1,TGFBR1,TIMP2,VEGFB
PPARα/RXRα Activation	3.06	0.0667	#NUM!	ADCY3,ADCY6,ADIPOR1,IL1B,LPL,MRAS,PLCL1,PRKAB1,PRKAG1,RRAS,RXRA,TGFB1,TGFBR1
Glioblastoma Multiforme Signaling	3.06	0.0702	#NUM!	AKT1,CCND2,CCNE1,CDKN2A,E2F2,IGF1R,MRAS,PDGFC,PLCL1,RHOB,RHOC,RRAS
Erythropoietin Signaling Pathway	2.94	0.0678	#NUM!	AKT1,BCL2L1,CCND2,EPOR,GATA1,HBA1/HBA2,HBB,IL1B,MRAS,RRAS,TGFB1,TNFSF12
Inhibition of Angiogenesis by TSP1	2.92	0.147	#NUM!	AKT1,MMP9,TGFB1,TGFBR1,THBS1
Tumor Microenvironment Pathway	2.89	0.067	#NUM!	AKT1,ARG1,FN1,IL1B,MMP25,MMP8,MMP9,MRAS,PDGFC,RRAS,TGFB1,VEGFB
Regulation of Cellular Mechanics by Calpain Protease	2.89	0.0899	#NUM!	CAPNS1,CCND2,CCNE1,ITGA2B,ITGAD,ITGB2,MRAS,RRAS
GM-CSF Signaling	2.86	0.1	#NUM!	AKT1,BCL2L1,CISH,CSF2RA,HCK,MRAS,RRAS
Acute Myeloid Leukemia Signaling	2.82	0.0879	#NUM!	AKT1,CEBPA,CSF2RA,CSF3R,MRAS,RRAS,SPI1,TCF7L2
Adipogenesis pathway	2.82	0.0741	#NUM!	AKT1,CEBPA,CEBPB,EGR2,FABP4,LPIN1,LPL,NR1D1,PPARG,TGFB1
Synaptogenesis Signaling Pathway	2.81	0.0541	#NUM!	ADCY3,ADCY6,AKT1,AP1B1,AP2A1,APOE,CDH1,CPLX2,FGR,GRINA,HCK,LRP1,LRP8,MRAS,PRKAG1,RRAS,THBS1
Actin Nucleation by ARP-WASP Complex	2.76	0.086	#NUM!	ITGA2B,ITGAD,ITGB2,MRAS,PPP1R12C,RHOB,RHOC,RRAS
Glioma Invasiveness Signaling	2.75	0.0959	#NUM!	F2R,MMP9,MRAS,RHOB,RHOC,RRAS,TIMP2
Role of Tissue Factor in Cancer	2.73	0.0776	#NUM!	AKT1,BCL2L1,EGR1,FGR,HBEGF,HCK,IL1B,MRAS,RRAS
FAK Signaling	2.7	0.0769	#NUM!	AKT1,CAPNS1,DOCK1,ITGA2B,ITGAD,ITGB2,MRAS,RRAS,TNS1
Production of Nitric Oxide and Reactive Oxygen Species in Macrophages	2.66	0.0628	#NUM!	AKT1,APOC2,APOE,CYBA,IFNGR1,LYZ,MPO,RHOB,RHOC,S100A8,SIRPA,SPI1
Inhibition of Matrix Metalloproteases	2.65	0.128	#NUM!	LRP1,MMP25,MMP8,MMP9,TIMP2
Role of Macrophages, Fibroblasts and Endothelial Cells in Rheumatoid Arthritis	2.64	0.0521	#NUM!	AKT1,CEBPA,CEBPB,CEBPE,CSNK1E,FN1,IGHG1,IL1B,LRP1,LTBR,MRAS,PDGFC,PLCL1,RRAS,TCF7L2,TGFB1,VEGFB
Polyamine Regulation in Colon Cancer	2.59	0.103	#NUM!	AKT1,AKT1S1,ARG1,MXD1,PPARG,TCF7L2
VDR/RXR Activation	2.59	0.0897	#NUM!	CAMP,CEBPA,CEBPB,KLF4,MXD1,RUNX2,RXRA
Germ Cell-Sertoli Cell Junction Signaling	2.56	0.0643	#NUM!	AKT1,CDH1,EPN1,MRAS,RHOB,RHOC,RRAS,TGFB1,TGFBR1,TJP1,TUBA4A
Glioma Signaling	2.53	0.0726	#NUM!	ABL1,AKT1,CCND2,CDKN2A,E2F2,IGF1R,MRAS,PDGFC,RRAS
SPINK1 Pancreatic Cancer Pathway	2.52	0.1	#NUM!	CELA1,CPD,CTSB,ELANE,TGFB1,TGFBR1
Heme Degradation	2.48	0.5	#NUM!	BLVRB,HMOX1
LPS/IL-1 Mediated Inhibition of RXR Function	2.48	0.0551	#NUM!	ABCC3,ABCG1,ALDH3B1,APOC2,APOE,CRAT,FABP4,GSTM5,HS3ST2,HS6ST1,IL1B,PLTP,RXRA,SCARB1
JAK/STAT Signaling	2.46	0.0854	#NUM!	AKT1,BCL2L1,CEBPB,CISH,MRAS,RRAS,SOCS2
Glucocorticoid Receptor Signaling	2.45	0.043	#NUM!	AKT1,ANXA1,BCL2L1,CD163,CEBPA,CXCL3,DCAF6,HP,IL1B,IL3RA,MMP8,MMP9,MRAS,NRIP1,PLA2G12A,PPARG,PRKAB1,PRKAG1,RARG,RRAS,RXRA,SGK1,SLPI,TGFB1,TGFBR1
RAR Activation	2.42	0.0588	#NUM!	ADCY3,ADCY6,AKT1,CITED2,IL3RA,NRIP1,PRKAG1,RARG,RXRA,SORBS3,TGFB1,ZBTB16
PEDF Signaling	2.4	0.0833	#NUM!	AKT1,BCL2L1,MRAS,PNPLA2,PPARG,RRAS,TCF7L2
Role of IL-17A in Psoriasis	2.39	0.214	#NUM!	CXCL3,S100A8,S100A9
PPAR Signaling	2.38	0.0748	#NUM!	CITED2,IL1B,MRAS,NRIP1,PDGFC,PPARG,RRAS,RXRA
HIF1α Signaling	2.35	0.0577	#NUM!	AKT1,HK1,HMOX1,MMP25,MMP8,MMP9,MRAS,PDGFC,RRAS,SLC2A8,TGFB1,VEGFB
Epithelial Adherens Junction Signaling	2.34	0.0637	#NUM!	AKT1,CDH1,IGF1R,MRAS,PRKAB1,PRKAG1,RRAS,TCF7L2,TGFBR1,TNS1
PFKFB4 Signaling Pathway	2.33	0.109	#NUM!	HK1,PFKFB4,PFKM,PRKAG1,TGFB1
Acute Phase Response Signaling	2.3	0.0595	#NUM!	AKT1,C1QA,CEBPB,FN1,FTL,HMOX1,HP,IL1B,MRAS,RRAS,SOCS2
STAT3 Pathway	2.29	0.0667	#NUM!	CISH,IGF1R,IL1B,IL3RA,MRAS,RRAS,SOCS2,TGFB1,TGFBR1
Phospholipases	2.28	0.0896	#NUM!	HMOX1,LPL,PLA2G12A,PLA2G15,PLCL1,PLD3
Integrin Signaling	2.27	0.0563	#NUM!	ABL1,AKT1,ARF5,CAPNS1,DOCK1,ITGA2B,ITGAD,ITGB2,MRAS,RHOB,RHOC,RRAS
Tetrapyrrole Biosynthesis II	2.27	0.4	#NUM!	ALAS2,HMBS
White Adipose Tissue Browning Pathway	2.27	0.0662	#NUM!	ADCY3,ADCY6,CAMP,CEBPB,PPARG,PRKAB1,PRKAG1,RARG,RXRA
Cell Cycle: G1/S Checkpoint Regulation	2.25	0.0882	#NUM!	ABL1,CCND2,CCNE1,CDKN2A,E2F2,TGFB1
CDK5 Signaling	2.22	0.0702	#NUM!	ABL1,ADCY3,ADCY6,EGR1,LAMA5,MRAS,PRKAG1,RRAS
Melanoma Signaling	2.18	0.1	#NUM!	AKT1,CDH1,CDKN2A,MRAS,RRAS
MYC Mediated Apoptosis Signaling	2.18	0.1	#NUM!	ADRB1,BBC3,BCL2L1,CDKN2A,PRKAG1
Neuregulin Signaling	2.15	0.0684	#NUM!	AKT1,ERBB2,HBEGF,ITGA2B,ITGAD,ITGB2,MRAS,RRAS
Opioid Signaling Pathway	2.14	0.0504	#NUM!	ADCY3,ADCY6,AKT1,AP1B1,AP2A1,FGR,GRINA,HCK,KCNJ9,MRAS,PRKAG1,RGS1,RRAS,TCF7L2
Fcγ Receptor-mediated Phagocytosis in Macrophages and Monocytes	2.14	0.0745	#NUM!	AKT1,DOCK1,FGR,GAB2,HCK,HMOX1,PLD3
Airway Inflammation in Asthma	2.12	0.121	#NUM!	ELANE,IFNGR1,MMP9,TGFB1
Rapoport-Luebering Glycolytic Shunt	2.1	0.333	#NUM!	BPGM,MINPP1
Small Cell Lung Cancer Signaling	2.09	0.0729	#NUM!	ABL1,AKT1,BCL2L1,CCND2,CCNE1,E2F2,RXRA
Sphingosine-1-phosphate Signaling	2.09	0.0667	#NUM!	ADCY3,ADCY6,AKT1,PDGFC,PLCL1,RHOB,RHOC,SPHK1
ILK Signaling	2.08	0.0556	#NUM!	AKT1,CDH1,DOCK1,FN1,ITGB2,MMP9,MYO10,PDGFC,RHOB,RHOC,VEGFB
Gap Junction Signaling	2.08	0.0556	#NUM!	ADCY3,ADCY6,ADRB1,AKT1,CSNK1E,MRAS,PLCL1,PRKAG1,RRAS,TJP1,TUBA4A
Adrenomedullin signaling pathway	2.07	0.0553	#NUM!	ADCY3,ADCY6,AKT1,CEBPB,IL1B,MRAS,PLCL1,PPARG,PRKAG1,RRAS,RXRA
Sperm Motility	2.06	0.051	#NUM!	AATK,ABL1,AXL,CSF2RA,ERBB2,FGR,HCK,IGF1R,MRAS,PLA2G12A,PLCL1,PRKAG1,SLC12A2
Caveolar-mediated Endocytosis Signaling	2.04	0.08	#NUM!	ABL1,FLOT1,FLOT2,ITGA2B,ITGAD,ITGB2
IL-15 Production	2.03	0.065	#NUM!	AATK,ABL1,AXL,CSF2RA,ERBB2,FGR,HCK,IGF1R
Gαs Signaling	2.03	0.065	#NUM!	ADCY3,ADCY6,ADD2,ADRB1,HCAR2,HCK,MRAS,PRKAG1
Cardiac Hypertrophy Signaling	2	0.05	#NUM!	ADCY3,ADCY6,ADRB1,AKT1,IGF1R,MRAS,PLCL1,PRKAG1,RHOB,RHOC,RRAS,TGFB1,TGFBR1
PTEN Signaling	2	0.06	#NUM!	AKT1,BCL2L1,IGF1R,ITGA2B,ITGAD,ITGB2,MRAS,RRAS,TGFBR1
TREM1 Signaling	1.99	0.0779	#NUM!	AKT1,CXCL3,FCGR2B,IL1B,MPO,TREM1
Inflammasome pathway	1.94	0.15	#NUM!	CTSB,IL1B,NAIP
Triacylglycerol Degradation	1.94	0.0877	#NUM!	ABHD12,ABHD16A,Ces2g,LPL,PNPLA2
Dopamine-DARPP32 Feedback in cAMP Signaling	1.92	0.0552	#NUM!	ADCY3,ADCY6,CAMKK1,CSNK1E,GRINA,KCNJ10,KCNJ16,KCNJ9,PLCL1,PRKAG1
Renal Cell Carcinoma Signaling	1.91	0.075	#NUM!	AKT1,MRAS,RRAS,TGFB1,Ubb,UBC
Docosahexaenoic Acid (DHA) Signaling	1.9	0.105	#NUM!	AKT1,BCL2L1,IL1B,PNPLA2
BEX2 Signaling Pathway	1.89	0.0741	#NUM!	AKT1,BBC3,ERBB2,PDGFC,TCF7L2,VEGFB
Thrombin Signaling	1.88	0.0519	#NUM!	ADCY3,ADCY6,AKT1,F2R,GATA1,GATA2,MRAS,PLCL1,RHOB,RHOC,RRAS
P2Y Purigenic Receptor Signaling Pathway	1.87	0.0611	#NUM!	ADCY3,ADCY6,AKT1,ITGA2B,MRAS,PLCL1,PRKAG1,RRAS
HGF Signaling	1.85	0.0606	#NUM!	AKT1,CDKN2A,DOCK1,ITGA2B,ITGAD,ITGB2,MRAS,RRAS
Endometrial Cancer Signaling	1.85	0.0833	#NUM!	AKT1,CDH1,ERBB2,MRAS,RRAS
TR/RXR Activation	1.82	0.0714	#NUM!	ADRB1,AKT1,HP,KLF9,RXRA,SCARB1
Cyclins and Cell Cycle Regulation	1.82	0.0714	#NUM!	ABL1,CCND2,CCNE1,CDKN2A,E2F2,TGFB1
HOTAIR Regulatory Pathway	1.78	0.0552	#NUM!	AKT1,CDH1,ERBB2,MMP25,MMP8,MMP9,RHOC,TCF7L2,TGFB1
Leukocyte Extravasation Signaling	1.75	0.0518	#NUM!	ABL1,Cldn13,CYBA,DLC1,F11R,ITGB2,MMP25,MMP8,MMP9,TIMP2
HMGB1 Signaling	1.72	0.0539	#NUM!	AKT1,IFNGR1,IL1B,MRAS,RHOB,RHOC,RRAS,TGFB1,TNFSF12
Regulation of the Epithelial-Mesenchymal Transition Pathway	1.72	0.0513	#NUM!	AKT1,CDH1,EGR1,ID2,MMP9,MRAS,RRAS,TCF7L2,TGFB1,TGFBR1
Gαi Signaling	1.71	0.0571	#NUM!	ADCY3,ADCY6,HCAR2,LTB4R,MRAS,PRKAG1,RALGDS,RRAS
Amyotrophic Lateral Sclerosis Signaling	1.69	0.0609	#NUM!	BCL2L1,CAPNS1,GPX1,GRINA,NAIP,PDGFC,VEGFB
CXCR4 Signaling	1.69	0.0533	#NUM!	ADCY3,ADCY6,AKT1,DOCK1,EGR1,MRAS,RHOB,RHOC,RRAS
Unfolded protein response	1.68	0.0667	#NUM!	CD82,CEBPA,CEBPB,CEBPE,OS9,PPARG
HER-2 Signaling in Breast Cancer	1.68	0.0485	#NUM!	AKT1,AKT1S1,ARF5,CCNE1,ERBB2,FGR,HBEGF,HCK,ITGB2,MRAS,RRAS
PI3K/AKT Signaling	1.67	0.0503	#NUM!	AKT1,BCL2L1,GAB2,GDF15,IL3RA,ITGA2B,ITGAD,ITGB2,MRAS,RRAS
Apelin Adipocyte Signaling Pathway	1.66	0.0659	#NUM!	ADCY3,ADCY6,GPX1,GPX3,PRKAB1,PRKAG1
Xenobiotic Metabolism Signaling	1.64	0.0448	#NUM!	ABCC3,ALDH3B1,CITED2,FTL,GSTM5,HMOX1,HS3ST2,HS6ST1,IL1B,MRAS,NRIP1,RRAS,RXRA
Ephrin Receptor Signaling	1.64	0.0498	#NUM!	ABL1,AKT1,GRINA,ITGA2B,ITGAD,ITGB2,MRAS,PDGFC,RRAS,VEGFB
Eicosanoid Signaling	1.63	0.0735	#NUM!	ALOX5,DPEP2,LTB4R,PLA2G12A,PTGS1
Melatonin Degradation III	1.62	1	#NUM!	MPO
Sorbitol Degradation I	1.62	1	#NUM!	SORD
Glycolysis I	1.59	0.111	#NUM!	BPGM,PFKM,PKLR
Purine Nucleotides De Novo Biosynthesis II	1.57	0.182	#NUM!	ADSS1,IMPDH1
Apelin Muscle Signaling Pathway	1.56	0.0833	#NUM!	AKT1,MRAS,PRKAB1,PRKAG1
Tight Junction Signaling	1.56	0.0506	#NUM!	AKT1,CEBPA,Cldn13,F11R,MYO10,PRKAG1,TGFB1,TGFBR1,TJP1
NRF2-mediated Oxidative Stress Response	1.56	0.0464	#NUM!	AKT1,FTH1,FTL,GCLM,GSR,GSTM5,HMOX1,JUNB,MRAS,RRAS,SCARB1
D-myo-inositol (1,4,5,6)-Tetrakisphosphate Biosynthesis	1.55	0.0503	#NUM!	DUSP6,IPMK,MINPP1,NUDT4,PPM1H,PPP1R12C,PTPRM,SIRPA,SSH3
D-myo-inositol (3,4,5,6)-tetrakisphosphate Biosynthesis	1.55	0.0503	#NUM!	DUSP6,IPMK,MINPP1,NUDT4,PPM1H,PPP1R12C,PTPRM,SIRPA,SSH3
Glutathione Redox Reactions I	1.55	0.107	#NUM!	GPX1,GPX3,GSR
Semaphorin Neuronal Repulsive Signaling Pathway	1.54	0.053	#NUM!	AKT1,ERBB2,ITGA2B,ITGAD,ITGB2,PLXNA1,PRKAG1,RRAS
p53 Signaling	1.52	0.0612	#NUM!	AKT1,BBC3,BCL2L1,CCND2,CDKN2A,THBS1
Endocannabinoid Developing Neuron Pathway	1.52	0.056	#NUM!	ADCY3,ADCY6,AKT1,AKT1S1,MRAS,PRKAG1,RRAS
Type II Diabetes Mellitus Signaling	1.51	0.0523	#NUM!	ADIPOR1,AKT1,CEBPB,PKLR,PPARG,PRKAB1,PRKAG1,SOCS2
FAT10 Cancer Signaling Pathway	1.51	0.08	#NUM!	AKT1,TCF7L2,TGFB1,TGFBR1
VEGF Signaling	1.5	0.0606	#NUM!	AKT1,BCL2L1,MRAS,PDGFC,RRAS,VEGFB
Amyloid Processing	1.48	0.0784	#NUM!	AKT1,CAPNS1,CSNK1E,PRKAG1
ERK/MAPK Signaling	1.48	0.0467	#NUM!	DOCK1,DUSP6,ITGA2B,ITGAD,ITGB2,MRAS,PLA2G12A,PPARG,PRKAG1,RRAS
GPCR-Mediated Integration of Enteroendocrine Signaling Exemplified by an L Cell	1.47	0.0667	#NUM!	ADCY3,ADCY6,ADRB1,PLCL1,PRKAG1
Actin Cytoskeleton Signaling	1.47	0.0449	#NUM!	DOCK1,F2R,FN1,ITGA2B,ITGAD,ITGB2,MRAS,MYO10,PDGFC,RRAS,SSH3
Leptin Signaling in Obesity	1.45	0.0658	#NUM!	ADCY3,ADCY6,AKT1,PLCL1,PRKAG1
Estrogen Receptor Signaling	1.45	0.0394	#NUM!	ADCY3,ADCY6,AKT1,IGF1R,MMP25,MMP8,MMP9,MRAS,NRIP1,PDGFC,PLCL1,PRKAB1,PRKAG1,RRAS,RUNX2,VEGFB
Oxytocin Signaling Pathway	1.44	0.043	#NUM!	AKT1,ATP2B4,CAMKK1,LPL,MRAS,MYO10,PLA2G12A,PNPLA2,PPARG,PRKAB1,PRKAG1,RRAS
eNOS Signaling	1.43	0.0503	#NUM!	ADCY3,ADCY6,AKT1,AQP1,PDGFC,PRKAB1,PRKAG1,VEGFB
Virus Entry via Endocytic Pathways	1.41	0.0577	#NUM!	ABL1,AP1B1,AP2A1,ITGB2,MRAS,RRAS
IGF-1 Signaling	1.41	0.0577	#NUM!	AKT1,IGF1R,MRAS,PRKAG1,RRAS,SOCS2
Hepatic Cholestasis	1.39	0.0471	#NUM!	ABCB4,ABCC3,ADCY3,ADCY6,IL1B,PRKAG1,RXRA,TGFB1,TNFSF12
IL-3 Signaling	1.39	0.0633	#NUM!	AKT1,GAB2,IL3RA,MRAS,RRAS
Thyroid Cancer Signaling	1.39	0.0633	#NUM!	AKT1,CDH1,MRAS,RRAS,TCF7L2
GABA Receptor Signaling	1.39	0.0526	#NUM!	ADCY3,ADCY6,AP1B1,AP2A1,MRAS,Ubb,UBC
Role of NFAT in Cardiac Hypertrophy	1.39	0.045	#NUM!	ADCY3,ADCY6,AKT1,IGF1R,MRAS,PLCL1,PRKAG1,RRAS,TGFB1,TGFBR1
Endothelin-1 Signaling	1.38	0.0469	#NUM!	ADCY3,ADCY6,HMOX1,MRAS,PLA2G12A,PLCL1,PLD3,PTGS1,RRAS
Xenobiotic Metabolism PXR Signaling Pathway	1.37	0.0466	#NUM!	ABCC3,ALDH3B1,CITED2,GSTM5,HS3ST2,HS6ST1,NRIP1,PRKAG1,RXRA
Role of Osteoblasts, Osteoclasts and Chondrocytes in Rheumatoid Arthritis	1.36	0.0446	#NUM!	AKT1,CSNK1E,IL1B,LRP1,MMP8,NAIP,RUNX2,TAB2,TCF7L2,TGFB1
α-Adrenergic Signaling	1.35	0.0556	#NUM!	ADCY3,ADCY6,MRAS,PRKAG1,PYGL,RRAS
Paxillin Signaling	1.35	0.0556	#NUM!	DOCK1,ITGA2B,ITGAD,ITGB2,MRAS,RRAS
Role of JAK2 in Hormone-like Cytokine Signaling	1.33	0.0882	#NUM!	EPOR,SIRPA,SOCS2
Thyroid Hormone Biosynthesis	1.33	0.5	#NUM!	CTSD
Breast Cancer Regulation by Stathmin1	1.32	0.0355	#NUM!	Adgre4,ADGRG1,ADGRG6,ADRB1,C5AR2,CCND2,CCR2,CCR3,E2F2,F2R,GPRC5C,HCAR2,LTB4R,MMP9,MRAS,PDGFC,PRKAG1,RRAS,TGFB1,TUBA4A,VEGFB
MSP-RON Signaling In Cancer Cells Pathway	1.32	0.0507	#NUM!	AKT1,IL3RA,MRAS,PDGFC,RRAS,TCF7L2,VEGFB
Choline Biosynthesis III	1.31	0.133	#NUM!	HMOX1,PLD3
Leukotriene Biosynthesis	1.31	0.133	#NUM!	ALOX5,DPEP2
VEGF Family Ligand-Receptor Interactions	1.3	0.0595	#NUM!	AKT1,MRAS,PLA2G12A,RRAS,VEGFB
Prostate Cancer Signaling	1.28	0.0536	#NUM!	ABL1,AKT1,CCNE1,E2F2,MRAS,RRAS
Antioxidant Action of Vitamin C	1.28	0.0536	#NUM!	CSF2RA,HMOX1,PLA2G12A,PLCL1,PLD3,SLC2A8
Apelin Endothelial Signaling Pathway	1.28	0.0496	#NUM!	ADCY3,ADCY6,AKT1,MRAS,PRKAB1,PRKAG1,RRAS
PDGF Signaling	1.26	0.0581	#NUM!	ABL1,MRAS,PDGFC,RRAS,SPHK1
PI3K Signaling in B Lymphocytes	1.25	0.049	#NUM!	ABL1,AKT1,CD81,FCGR2B,MRAS,PLCL1,RRAS
Xenobiotic Metabolism General Signaling Pathway	1.25	0.049	#NUM!	AKT1,FTL,GSTM5,HMOX1,MRAS,RRAS,RXRA
CREB Signaling in Neurons	1.25	0.0348	#NUM!	ADCY3,ADCY6,Adgre4,ADGRG1,ADGRG6,ADRB1,AKT1,C5AR2,CCR2,CCR3,F2R,GPRC5C,HCAR2,IGF1R,LTB4R,MRAS,PLCL1,PRKAG1,RRAS,TGFB1,TGFBR1
3-phosphoinositide Biosynthesis	1.24	0.0439	#NUM!	DUSP6,IPMK,MINPP1,NUDT4,PPM1H,PPP1R12C,PTPRM,SIRPA,SSH3
D-myo-inositol (1,3,4)-trisphosphate Biosynthesis	1.21	0.118	#NUM!	IPMK,MINPP1
MSP-RON Signaling In Macrophages Pathway	1.21	0.0513	#NUM!	ARG1,GAB2,IFNGR1,ITGB2,MRAS,RRAS
Cardiac Hypertrophy Signaling (Enhanced)	1.2	0.0351	#NUM!	ACE,ADCY3,ADCY6,ADRB1,AKT1,IGF1R,IL1B,IL3RA,ITGA2B,ITGAD,ITGB2,MRAS,PLCL1,PRKAG1,RRAS,SMPDL3A,TGFB1,TGFBR1,TNFSF12
PAK Signaling	1.2	0.0508	#NUM!	ITGA2B,ITGAD,ITGB2,MRAS,PDGFC,RRAS
Ceramide Signaling	1.19	0.0556	#NUM!	AKT1,CTSD,MRAS,RRAS,SPHK1
Protein Kinase A Signaling	1.19	0.0369	#NUM!	ADCY3,ADCY6,ADD2,DUSP3,DUSP6,PLCL1,PRKAG1,PTPRE,PTPRM,PYGL,SIRPA,SMPDL3A,TCF7L2,TGFB1,TGFBR1
AMPK Signaling	1.18	0.0413	#NUM!	ADRB1,AKT1,AKT1S1,MRAS,PFKFB4,PFKM,PPM1H,PRKAB1,PRKAG1,ULK1
PXR/RXR Activation	1.16	0.0615	#NUM!	ABCC3,AKT1,PRKAG1,RXRA
ERB2-ERBB3 Signaling	1.16	0.0615	#NUM!	AKT1,ERBB2,MRAS,RRAS
Glutathione Biosynthesis	1.16	0.333	#NUM!	GCLM
1D-myo-inositol Hexakisphosphate Biosynthesis V (from Ins(1,3,4)P3)	1.16	0.333	#NUM!	IPMK
Renin-Angiotensin Signaling	1.14	0.0492	#NUM!	ACE,ADCY3,ADCY6,MRAS,PRKAG1,RRAS
RHOGDI Signaling	1.13	0.0419	#NUM!	CDH1,DLC1,ITGA2B,ITGAD,ITGB2,MRAS,PPP1R12C,RHOB,RHOC
Purine Nucleotides Degradation II (Aerobic)	1.13	0.105	#NUM!	GDA,IMPDH1
DNA damage-induced 14-3-3σ Signaling	1.13	0.105	#NUM!	AKT1,CCNE1
ERBB Signaling	1.13	0.0532	#NUM!	AKT1,ERBB2,HBEGF,MRAS,RRAS
Relaxin Signaling	1.1	0.0452	#NUM!	ADCY3,ADCY6,AKT1,MMP9,MRAS,PRKAG1,SMPDL3A
Remodeling of Epithelial Adherens Junctions	1.1	0.0588	#NUM!	CDH1,CLIP1,MAPRE3,TUBA4A
Melanocyte Development and Pigmentation Signaling	1.1	0.0521	#NUM!	ADCY3,ADCY6,MRAS,PRKAG1,RRAS
IL-1 Signaling	1.1	0.0521	#NUM!	ADCY3,ADCY6,MRAS,PRKAG1,TAB2
TGF-β Signaling	1.1	0.0521	#NUM!	MRAS,RRAS,RUNX2,TGFB1,TGFBR1
GADD45 Signaling	1.09	0.1	#NUM!	CCND2,CCNE1
Reelin Signaling in Neurons	1.09	0.0476	#NUM!	AKT1,APOE,FGR,GRINA,HCK,LRP8
Oncostatin M Signaling	1.08	0.0698	#NUM!	EPAS1,MRAS,RRAS
14-3-3-mediated Signaling	1.08	0.0472	#NUM!	AKT1,AKT1S1,MRAS,PLCL1,RRAS,TUBA4A
Xenobiotic Metabolism CAR Signaling Pathway	1.06	0.0421	#NUM!	ABCC3,ALDH3B1,CITED2,GSTM5,HS3ST2,HS6ST1,NRIP1,RXRA
Agrin Interactions at Neuromuscular Junction	1.06	0.0571	#NUM!	ERBB2,MRAS,PKLR,RRAS
3-phosphoinositide Degradation	1.06	0.0419	#NUM!	DUSP6,MINPP1,NUDT4,PPM1H,PPP1R12C,PTPRM,SIRPA,SSH3
G Beta Gamma Signaling	1.05	0.0465	#NUM!	AKT1,HBEGF,KCNJ9,MRAS,PRKAG1,RRAS
Coronavirus Replication Pathway	1.04	0.0667	#NUM!	ACE,Ifitm6,TUBA4A
Glutathione Redox Reactions II	1.04	0.25	#NUM!	GSR
Arginine Degradation I (Arginase Pathway)	1.04	0.25	#NUM!	ARG1
IL-10 Signaling	1.03	0.0556	#NUM!	BLVRB,FCGR2B,HMOX1,IL1B
ERK5 Signaling	1.03	0.0556	#NUM!	AKT1,MRAS,RRAS,SGK1
Superpathway of D-myo-inositol (1,4,5)-trisphosphate Metabolism	1.02	0.0909	#NUM!	IPMK,MINPP1
D-myo-inositol-5-phosphate Metabolism	1.02	0.041	#NUM!	DUSP6,MINPP1,NUDT4,PPM1H,PPP1R12C,PTPRM,SIRPA,SSH3
Sumoylation Pathway	1	0.0485	#NUM!	CDH1,CEBPA,ISG20,RHOB,RHOC
Senescence Pathway	0.996	0.037	#NUM!	AKT1,CAPNS1,CCND2,CCNE1,CDKN2A,CEBPB,E2F2,MRAS,RRAS,TGFB1,TGFBR1
nNOS Signaling in Neurons	0.991	0.0638	#NUM!	CAPNS1,GRINA,PFKM
Human Embryonic Stem Cell Pluripotency	0.987	0.0422	#NUM!	AKT1,MRAS,PDGFC,SPHK1,TCF7L2,TGFB1,TGFBR1
Differential Regulation of Cytokine Production in Intestinal Epithelial Cells by IL-17A and IL-17F	0.983	0.087	#NUM!	IL1B,LCN2
Mouse Embryonic Stem Cell Pluripotency	0.983	0.0481	#NUM!	AKT1,ID2,MRAS,RRAS,TCF7L2
Apoptosis Signaling	0.983	0.0481	#NUM!	BCL2L1,CAPNS1,MRAS,NAIP,RRAS
Macropinocytosis Signaling	0.967	0.0526	#NUM!	ITGB2,MRAS,PDGFC,RRAS
Superpathway of Inositol Phosphate Compounds	0.963	0.0385	#NUM!	DUSP6,IPMK,MINPP1,NUDT4,PPM1H,PPP1R12C,PTPRM,SIRPA,SSH3
Signaling by Rho Family GTPases	0.959	0.0373	#NUM!	CDH1,CLIP1,ITGA2B,ITGAD,ITGB2,MRAS,PPP1R12C,RHOB,RHOC,SEPTIN8
Th2 Pathway	0.959	0.0438	#NUM!	CCR3,CRLF2,ITGB2,SPI1,TGFB1,TGFBR1
RAC Signaling	0.947	0.0435	#NUM!	ANK1,ITGA2B,ITGAD,ITGB2,MRAS,RRAS
Protein Citrullination	0.943	0.2	#NUM!	PADI4
Coronavirus Pathogenesis Pathway	0.943	0.0394	#NUM!	ABL1,ACE,CCNE1,CCR2,E2F2,IL1B,TGFB1,TGFBR1
Toll-like Receptor Signaling	0.936	0.0513	#NUM!	IL1B,TAB2,Ubb,UBC
Th1 and Th2 Activation Pathway	0.924	0.0407	#NUM!	CCR3,CRLF2,IFNGR1,ITGB2,SPI1,TGFB1,TGFBR1
Estrogen-Dependent Breast Cancer Signaling	0.921	0.0506	#NUM!	AKT1,IGF1R,MRAS,RRAS
FLT3 Signaling in Hematopoietic Progenitor Cells	0.907	0.05	#NUM!	AKT1,GAB2,MRAS,RRAS
Hereditary Breast Cancer Signaling	0.903	0.0423	#NUM!	AKT1,CCND2,MRAS,RRAS,Ubb,UBC
Estrogen-mediated S-phase Entry	0.896	0.0769	#NUM!	CCNE1,E2F2
Role of MAPK Signaling in the Pathogenesis of Influenza	0.876	0.0488	#NUM!	AKT1,MRAS,PLA2G12A,RRAS
Urea Cycle	0.87	0.167	#NUM!	ARG1
Arginine Degradation VI (Arginase 2 Pathway)	0.87	0.167	#NUM!	ARG1
Neuroinflammation Signaling Pathway	0.87	0.0349	#NUM!	AKT1,GRINA,HMOX1,IFNGR1,IL1B,KCNJ9,MMP9,NAIP,PLA2G12A,TGFB1,TGFBR1
Huntington's Disease Signaling	0.863	0.0356	#NUM!	AKT1,BCL2L1,CAPNS1,CPLX2,CTSD,HAP1,IGF1R,SGK1,Ubb,UBC
Autophagy	0.857	0.0376	#NUM!	AKT1,AKT1S1,ATG9A,GABARAPL1,PRKAB1,PRKAG1,TGFB1,ULK1
Dilated Cardiomyopathy Signaling Pathway	0.842	0.0405	#NUM!	ADCY3,ADCY6,ADRB1,AKT1,MYO10,PRKAG1
Lymphotoxin β Receptor Signaling	0.842	0.0545	#NUM!	AKT1,BCL2L1,LTBR
Regulation of Actin-based Motility by Rho	0.839	0.0431	#NUM!	ITGA2B,ITGAD,ITGB2,RHOB,RHOC
FcγRIIB Signaling in B Lymphocytes	0.836	0.0471	#NUM!	AKT1,FCGR2B,MRAS,RRAS
Endocannabinoid Neuronal Synapse Pathway	0.833	0.0403	#NUM!	ADCY3,ADCY6,GRINA,KCNJ9,PLCL1,PRKAG1
CSDE1 Signaling Pathway	0.827	0.0536	#NUM!	AKT1,FN1,TGFB1
Prolactin Signaling	0.824	0.0465	#NUM!	CEBPB,MRAS,RRAS,SOCS2
p38 MAPK Signaling	0.818	0.0424	#NUM!	IL1B,PLA2G12A,TAB2,TGFB1,TGFBR1
NAD Signaling Pathway	0.815	0.0397	#NUM!	AKT1,CEBPB,PRKAB1,PRKAG1,TGFB1,TRPM2
BMP signaling pathway	0.812	0.046	#NUM!	MRAS,PRKAG1,RRAS,RUNX2
Xenobiotic Metabolism AHR Signaling Pathway	0.812	0.046	#NUM!	ALDH3B1,GSTM5,IL1B,NRIP1
CNTF Signaling	0.81	0.0526	#NUM!	AKT1,MRAS,RRAS
Cholecystokinin/Gastrin-mediated Signaling	0.807	0.042	#NUM!	IL1B,MRAS,RHOB,RHOC,RRAS
Trehalose Degradation II (Trehalase)	0.807	0.143	#NUM!	HK1
Nitric Oxide Signaling in the Cardiovascular System	0.807	0.042	#NUM!	ADRB1,AKT1,PDGFC,PRKAG1,VEGFB
Neuroprotective Role of THOP1 in Alzheimer's Disease	0.796	0.0417	#NUM!	ACE,HPN,MMP9,PRKAG1,PRTN3
MSP-RON Signaling Pathway	0.793	0.0517	#NUM!	CCR2,IL3RA,ITGB2
Cancer Drug Resistance By Drug Efflux	0.793	0.0517	#NUM!	AKT1,MRAS,RRAS
Sirtuin Signaling Pathway	0.788	0.0342	#NUM!	AKT1,ATG9A,BPGM,CDH1,DUSP6,EPAS1,GABARAPL1,PFKM,PPARG,TUBA4A
Role of Pattern Recognition Receptors in Recognition of Bacteria and Viruses	0.77	0.0385	#NUM!	C1QA,CLEC6A,IL1B,RNASEL,TGFB1,TNFSF12
GNRH Signaling	0.77	0.0368	#NUM!	ADCY3,ADCY6,EGR1,HBEGF,MRAS,PRKAG1,RRAS
Necroptosis Signaling Pathway	0.759	0.0382	#NUM!	AXL,CAPNS1,PLA2G12A,PYGL,TAB2,UBC
Inositol Pyrophosphates Biosynthesis	0.754	0.125	#NUM!	IPMK
IL-2 Signaling	0.75	0.0492	#NUM!	AKT1,MRAS,RRAS
Pyroptosis Signaling Pathway	0.74	0.043	#NUM!	IL1B,MEFV,NAIP,PRKAG1
Semaphorin Signaling in Neurons	0.735	0.0484	#NUM!	PLXNA1,RHOB,RHOC
Inhibition of ARE-Mediated mRNA Degradation Pathway	0.726	0.0373	#NUM!	AKT1,PRKAG1,TNFSF12,TNFSF12-TNFSF13,ZFP36,ZFP36L2
Thrombopoietin Signaling	0.721	0.0476	#NUM!	GAB2,MRAS,RRAS
IL-6 Signaling	0.717	0.0391	#NUM!	AKT1,CEBPB,IL1B,MRAS,RRAS
Citrulline Biosynthesis	0.71	0.111	#NUM!	ARG1
Synaptic Long Term Potentiation	0.708	0.0388	#NUM!	GRINA,MRAS,PLCL1,PRKAG1,RRAS
Coagulation System	0.693	0.0571	#NUM!	F2R,F5
Induction of Apoptosis by HIV1	0.693	0.0462	#NUM!	BBC3,BCL2L1,NAIP
IL-9 Signaling	0.693	0.0571	#NUM!	CISH,SOCS2
UVA-Induced MAPK Signaling	0.684	0.0408	#NUM!	BCL2L1,MRAS,PLCL1,RRAS
p70S6K Signaling	0.682	0.0379	#NUM!	AKT1,F2R,MRAS,PLCL1,RRAS
Pyridoxal 5'-phosphate Salvage Pathway	0.68	0.0455	#NUM!	DMPK,PNPO,SGK1
Gα12/13 Signaling	0.672	0.0376	#NUM!	AKT1,CDH1,F2R,MRAS,RRAS
Prostanoid Biosynthesis	0.668	0.1	#NUM!	PTGS1
Calcium Transport I	0.668	0.1	#NUM!	ATP2B4
Cell Cycle Regulation by BTG Family Proteins	0.656	0.0541	#NUM!	CCNE1,E2F2
TWEAK Signaling	0.656	0.0541	#NUM!	NAIP,TNFSF12
ERBB4 Signaling	0.656	0.0441	#NUM!	AKT1,MRAS,RRAS
Complement System	0.656	0.0541	#NUM!	C1QA,ITGB2
Gαq Signaling	0.654	0.0353	#NUM!	AKT1,HMOX1,MRAS,PLD3,RHOB,RHOC
Role of PKR in Interferon Induction and Antiviral Response	0.646	0.0368	#NUM!	COLEC12,IFNGR1,IL1B,PDGFC,TAB2
Role of JAK1 and JAK3 in γc Cytokine Signaling	0.642	0.0435	#NUM!	CRLF2,MRAS,RRAS
SPINK1 General Cancer Pathway	0.642	0.0435	#NUM!	AKT1,MRAS,RRAS
IL-17A Signaling in Fibroblasts	0.638	0.0526	#NUM!	CEBPB,LCN2
Notch Signaling	0.638	0.0526	#NUM!	LFNG,MAML3
GDP-glucose Biosynthesis	0.633	0.0909	#NUM!	HK1
Growth Hormone Signaling	0.62	0.0423	#NUM!	CEBPA,IGF1R,SOCS2
Insulin Receptor Signaling	0.614	0.0357	#NUM!	AKT1,MRAS,PRKAG1,RRAS,SGK1
PD-1, PD-L1 cancer immunotherapy pathway	0.607	0.0377	#NUM!	AKT1,BCL2L1,IFNGR1,TGFB1
Glucose and Glucose-1-phosphate Degradation	0.599	0.0833	#NUM!	HK1
Glycogen Degradation II	0.599	0.0833	#NUM!	PYGL
Telomerase Signaling	0.597	0.0374	#NUM!	ABL1,AKT1,MRAS,RRAS
Cardiac β-adrenergic Signaling	0.597	0.0337	#NUM!	ADCY3,ADCY6,ADRB1,MRAS,PRKAG1,SMPDL3A
Regulation of eIF4 and p70S6K Signaling	0.59	0.0335	#NUM!	AKT1,ITGA2B,ITGAD,ITGB2,MRAS,RRAS
Hypoxia Signaling in the Cardiovascular System	0.587	0.0405	#NUM!	AKT1,UBE2L6,UBE2O
NAD Phosphorylation and Dephosphorylation	0.569	0.0769	#NUM!	Acp5
γ-glutamyl Cycle	0.569	0.0769	#NUM!	GCLM
Guanosine Nucleotides Degradation III	0.569	0.0769	#NUM!	GDA
UDP-N-acetyl-D-galactosamine Biosynthesis II	0.569	0.0769	#NUM!	HK1
GDNF Family Ligand-Receptor Interactions	0.565	0.0395	#NUM!	GFRA2,MRAS,RRAS
Neurotrophin/TRK Signaling	0.565	0.0395	#NUM!	AKT1,MRAS,RRAS
Angiopoietin Signaling	0.554	0.039	#NUM!	AKT1,MRAS,RRAS
G Protein Signaling Mediated by Tubby	0.548	0.0455	#NUM!	ABL1,MRAS
Cellular Effects of Sildenafil (Viagra)	0.547	0.0336	#NUM!	ADCY3,ADCY6,MYO10,PLCL1,PRKAG1
Role of MAPK Signaling in Promoting the Pathogenesis of Influenza	0.547	0.0354	#NUM!	ATP6V0A1,MRAS,PLA2G12A,RRAS
NF-κB Activation by Viruses	0.545	0.0385	#NUM!	AKT1,MRAS,RRAS
Maturity Onset Diabetes of Young (MODY) Signaling	0.545	0.0385	#NUM!	APOC2,APOE,PKLR
DNA Double-Strand Break Repair by Homologous Recombination	0.542	0.0714	#NUM!	ABL1
Glycogen Degradation III	0.542	0.0714	#NUM!	PYGL
Urate Biosynthesis/Inosine 5'-phosphate Degradation	0.542	0.0714	#NUM!	IMPDH1
Neurovascular Coupling Signaling Pathway	0.535	0.0311	#NUM!	GRINA,KCNJ10,KCNJ16,KCNJ9,PLA2G12A,PRKAG1,PTGS1
Heparan Sulfate Biosynthesis (Late Stages)	0.535	0.038	#NUM!	Ces2g,HS3ST2,HS6ST1
Serotonin Receptor Signaling	0.535	0.0444	#NUM!	ADCY3,ADCY6
Dopamine Receptor Signaling	0.535	0.038	#NUM!	ADCY3,ADCY6,PRKAG1
Factors Promoting Cardiogenesis in Vertebrates	0.533	0.0331	#NUM!	LRP1,PLCL1,TCF7L2,TGFB1,TGFBR1
Chemokine Signaling	0.526	0.0375	#NUM!	CCR3,MRAS,RRAS
Retinol Biosynthesis	0.521	0.0435	#NUM!	LPL,PNPLA2
Apelin Pancreas Signaling Pathway	0.521	0.0435	#NUM!	PRKAB1,PRKAG1
IL-23 Signaling Pathway	0.521	0.0435	#NUM!	AKT1,IL1B
Superpathway of Citrulline Metabolism	0.517	0.0667	#NUM!	ARG1
Dermatan Sulfate Biosynthesis (Late Stages)	0.51	0.0426	#NUM!	HS3ST2,HS6ST1
Fc Epsilon RI Signaling	0.507	0.0339	#NUM!	AKT1,MRAS,PLA2G12A,RRAS
GPCR-Mediated Nutrient Sensing in Enteroendocrine Cells	0.507	0.0339	#NUM!	ADCY3,ADCY6,PLCL1,PRKAG1
G-Protein Coupled Receptor Signaling	0.498	0.0271	#NUM!	ADCY3,ADCY6,Adgre4,ADGRG1,ADGRG6,ADRB1,AKT1,C5AR2,CCR2,CCR3,DUSP6,F2R,GPRC5C,HCAR2,LTB4R,MRAS,PRKAG1,RRAS,SMPDL3A
Extrinsic Prothrombin Activation Pathway	0.493	0.0625	#NUM!	F5
Chondroitin Sulfate Degradation (Metazoa)	0.493	0.0625	#NUM!	Chil3/Chil4
cAMP-mediated signaling	0.492	0.03	#NUM!	ADCY3,ADCY6,ADRB1,DUSP6,HCAR2,LTB4R,SMPDL3A
Phagosome Maturation	0.48	0.0314	#NUM!	ATP6V0A1,CTSB,CTSD,MPO,TUBA4A
Triacylglycerol Biosynthesis	0.474	0.04	#NUM!	LPCAT2,LPIN1
Chondroitin Sulfate Biosynthesis (Late Stages)	0.474	0.04	#NUM!	HS3ST2,HS6ST1
Cell Cycle: G2/M DNA Damage Checkpoint Regulation	0.474	0.04	#NUM!	ABL1,CDKN2A
1D-myo-inositol Hexakisphosphate Biosynthesis II (Mammalian)	0.472	0.0588	#NUM!	IPMK
Dermatan Sulfate Degradation (Metazoa)	0.472	0.0588	#NUM!	Chil3/Chil4
Role of Hypercytokinemia/hyperchemokinemia in the Pathogenesis of Influenza	0.471	0.0349	#NUM!	CXCL3,IL1B,ISG20
Heparan Sulfate Biosynthesis	0.471	0.0349	#NUM!	Ces2g,HS3ST2,HS6ST1
RHOA Signaling	0.463	0.0323	#NUM!	DLC1,IGF1R,PLXNA1,SEPTIN8
UVC-Induced MAPK Signaling	0.462	0.0392	#NUM!	MRAS,RRAS
Differential Regulation of Cytokine Production in Macrophages and T Helper Cells by IL-17A and IL-17F	0.452	0.0556	#NUM!	IL1B
GP6 Signaling Pathway	0.444	0.0315	#NUM!	AKT1,COL4A2,ITGA2B,LAMA5
Systemic Lupus Erythematosus In B Cell Signaling Pathway	0.437	0.0263	#NUM!	AKT1,BCL2L1,CCND2,FCGR2B,FGR,HCK,IFNGR1,IGHG1,Ighv14-4,Ighv2-9-1,Igkv6-20,IL1B,ISG20,LILRB3,LILRB4,MRAS,RRAS,TGFB1,TNFSF12
Role of Cytokines in Mediating Communication between Immune Cells	0.431	0.037	#NUM!	IL1B,TGFB1
IL-4 Signaling	0.417	0.0323	#NUM!	AKT1,MRAS,RRAS
Glutaryl-CoA Degradation	0.4	0.0476	#NUM!	CA1
Histamine Degradation	0.4	0.0476	#NUM!	ALDH3B1
Fatty Acid α-oxidation	0.4	0.0476	#NUM!	ALDH3B1
CCR3 Signaling in Eosinophils	0.395	0.0296	#NUM!	CCR3,MRAS,PLA2G12A,RRAS
Death Receptor Signaling	0.395	0.0312	#NUM!	NAIP,TNFRSF21,TNFSF12
Chondroitin Sulfate Biosynthesis	0.394	0.0345	#NUM!	HS3ST2,HS6ST1
Putrescine Degradation III	0.385	0.0455	#NUM!	ALDH3B1
Retinoic acid Mediated Apoptosis Signaling	0.376	0.0333	#NUM!	RARG,RXRA
Dermatan Sulfate Biosynthesis	0.376	0.0333	#NUM!	HS3ST2,HS6ST1
Apelin Cardiomyocyte Signaling Pathway	0.375	0.0303	#NUM!	AKT1,PLCL1,TGFB1
Pyrimidine Deoxyribonucleotides De Novo Biosynthesis I	0.371	0.0435	#NUM!	RRM2
Neuropathic Pain Signaling In Dorsal Horn Neurons	0.362	0.0297	#NUM!	GRINA,PLCL1,PRKAG1
IL-22 Signaling	0.357	0.0417	#NUM!	AKT1
Ethanol Degradation IV	0.357	0.0417	#NUM!	ALDH3B1
CDP-diacylglycerol Biosynthesis I	0.344	0.04	#NUM!	LPCAT2
Insulin Secretion Signaling Pathway	0.332	0.0259	#NUM!	ADCY3,ADCY6,FGR,HCK,PLCL1,PRKAG1,SLC2A8
Role of JAK1, JAK2 and TYK2 in Interferon Signaling	0.331	0.0385	#NUM!	IFNGR1
Gluconeogenesis I	0.331	0.0385	#NUM!	BPGM
Mitotic Roles of Polo-Like Kinase	0.328	0.0303	#NUM!	PLK3,TGFB1
IL-17A Signaling in Airway Cells	0.321	0.0299	#NUM!	AKT1,CXCL3
NAD Salvage Pathway II	0.32	0.037	#NUM!	Acp5
Tryptophan Degradation X (Mammalian, via Tryptamine)	0.32	0.037	#NUM!	ALDH3B1
Phosphatidylglycerol Biosynthesis II (Non-plastidic)	0.32	0.037	#NUM!	LPCAT2
Tryptophan Degradation III (Eukaryotic)	0.308	0.0357	#NUM!	CA1
Synaptic Long Term Depression	0.302	0.0256	#NUM!	IGF1R,MRAS,PLA2G12A,PLCL1,RRAS
Methylglyoxal Degradation III	0.298	0.0345	#NUM!	PRXL2B
Role of p14/p19ARF in Tumor Suppression	0.298	0.0345	#NUM!	CDKN2A
Sonic Hedgehog Signaling	0.298	0.0345	#NUM!	PRKAG1
Melatonin Signaling	0.288	0.0278	#NUM!	PLCL1,PRKAG1
Gustation Pathway	0.272	0.0246	#NUM!	ADCY3,ADCY6,LPL,PRKAG1,SCN1B
NGF Signaling	0.27	0.0254	#NUM!	AKT1,MRAS,RRAS
TNFR2 Signaling	0.268	0.0312	#NUM!	NAIP
Dopamine Degradation	0.268	0.0312	#NUM!	ALDH3B1
Role of NANOG in Mammalian Embryonic Stem Cell Pluripotency	0.26	0.025	#NUM!	AKT1,MRAS,RRAS
Antiproliferative Role of Somatostatin Receptor 2	0.258	0.026	#NUM!	MRAS,RRAS
Role of MAPK Signaling in Inhibiting the Pathogenesis of Influenza	0.258	0.026	#NUM!	IL1B,PLA2G12A
Role of WNT/GSK-3β Signaling in the Pathogenesis of Influenza	0.253	0.0256	#NUM!	CSNK1E,TCF7L2
IL-7 Signaling Pathway	0.253	0.0256	#NUM!	AKT1,IGHG1
Ethanol Degradation II	0.252	0.0294	#NUM!	ALDH3B1
MIF-mediated Glucocorticoid Regulation	0.236	0.0278	#NUM!	PLA2G12A
Interferon Signaling	0.236	0.0278	#NUM!	IFNGR1
Glutathione-mediated Detoxification	0.228	0.027	#NUM!	GSTM5
Noradrenaline and Adrenaline Degradation	0.228	0.027	#NUM!	ALDH3B1
Acetone Degradation I (to Methylglyoxal)	0.208	0.025	#NUM!	PRXL2B
Natural Killer Cell Signaling	0	0.0151	#NUM!	AKT1,MRAS,RRAS
Mitochondrial Dysfunction	0	0.0117	#NUM!	GSR,PINK1
Role of BRCA1 in DNA Damage Response	0	0.0125	#NUM!	E2F2
MIF Regulation of Innate Immunity	0	0.0227	#NUM!	PLA2G12A
Role of NFAT in Regulation of the Immune Response	0	0.00849	#NUM!	AKT1,CSNK1E,FCGR2B,MRAS,RRAS
LPS-stimulated MAPK Signaling	0	0.0235	#NUM!	MRAS,RRAS
CCR5 Signaling in Macrophages	0	0.002	#NUM!	MRAS
CD40 Signaling	0	0.0149	#NUM!	PTGS1
CD27 Signaling in Lymphocytes	0	0.0175	#NUM!	BCL2L1
fMLP Signaling in Neutrophils	0	0.0153	#NUM!	MRAS,RRAS
CTLA4 Signaling in Cytotoxic T Lymphocytes	0	0.00628	#NUM!	AKT1,AP1B1,AP2A1
T Helper Cell Differentiation	0	0.00637	#NUM!	IFNGR1,TGFB1,TGFBR1
CD28 Signaling in T Helper Cells	0	0.00193	#NUM!	AKT1
IL-15 Signaling	0	0.017	#NUM!	AKT1,AKT1S1,BCL2L1,IGHG1,Ighv14-4,Ighv2-9-1,Igkv6-20,MRAS,RRAS
Dendritic Cell Maturation	0	0.0102	#NUM!	AKT1,FCGR2B,IGHG1,IL1B,LTBR,PLCL1
ICOS-ICOSL Signaling in T Helper Cells	0	0.00394	#NUM!	AKT1,GAB2
Lipid Antigen Presentation by CD1	0	0.00481	#NUM!	AP1B1,AP2A1
Corticotropin Releasing Hormone Signaling	0	0.0201	#NUM!	ADCY3,ADCY6,PRKAG1
Role of CHK Proteins in Cell Cycle Checkpoint Control	0	0.0175	#NUM!	E2F2
ATM Signaling	0	0.0103	#NUM!	ABL1
Androgen Signaling	0	0.0118	#NUM!	MRAS,PRKAG1
Aldosterone Signaling in Epithelial Cells	0	0.0183	#NUM!	PLCL1,SGK1,SLC12A2
Type I Diabetes Mellitus Signaling	0	0.00589	#NUM!	IFNGR1,IL1B,SOCS2
Basal Cell Carcinoma Signaling	0	0.0139	#NUM!	TCF7L2
Primary Immunodeficiency Signaling	0	0.0179	#NUM!	IGHG1
Allograft Rejection Signaling	0	0.00207	#NUM!	IGHG1
Autoimmune Thyroid Disease Signaling	0	0.0022	#NUM!	IGHG1
Graft-versus-Host Disease Signaling	0	0.00224	#NUM!	IL1B
Communication between Innate and Adaptive Immune Cells	0	0.00646	#NUM!	CCL3L3,IGHG1,Ighv14-4,Ighv2-9-1,Igkv6-20,IL1B
Crosstalk between Dendritic Cells and Natural Killer Cells	0	0.022	#NUM!	IL3RA,LTBR
Systemic Lupus Erythematosus Signaling	0	0.00965	#NUM!	AKT1,FCGR2B,IGHG1,IL1B,MRAS,RRAS
CDC42 Signaling	0	0.00696	#NUM!	CLIP1,ITGA2B,ITGAD,ITGB2
EIF2 Signaling	0	0.0179	#NUM!	AKT1,IGF1R,MRAS,RRAS
Phospholipase C Signaling	0	0.0222	#NUM!	ADCY3,ADCY6,FCGR2B,HMOX1,IGHG1,ITGA2B,ITGAD,ITGB2,MRAS,PLA2G12A,PLD3,RALGDS,RHOB,RHOC,RRAS
Altered T Cell and B Cell Signaling in Rheumatoid Arthritis	0	0.0061	#NUM!	IL1B,PRTN3,TGFB1
RANK Signaling in Osteoclasts	0	0.022	#NUM!	AKT1,TAB2
Regulation of IL-2 Expression in Activated and Anergic T Lymphocytes	0	0.00868	#NUM!	MRAS,RRAS,TGFB1,TGFBR1
NUR77 Signaling in T Lymphocytes	0	0.00195	#NUM!	RXRA
PKCθ Signaling in T Lymphocytes	0	0.00358	#NUM!	MRAS,RRAS
TNFR1 Signaling	0	0.0192	#NUM!	NAIP
Role of PI3K/AKT Signaling in the Pathogenesis of Influenza	0	0.0152	#NUM!	AKT1
Antiproliferative Role of TOB in T Cell Signaling	0	0.00704	#NUM!	CCNE1,TGFB1,TGFBR1
OX40 Signaling Pathway	0	0.00209	#NUM!	BCL2L1
Intrinsic Prothrombin Activation Pathway	0	0.0238	#NUM!	F5
Role of IL-17A in Arthritis	0	0.0175	#NUM!	CXCL3
Role of IL-17F in Allergic Inflammatory Airway Diseases	0	0.0222	#NUM!	IL1B
Hematopoiesis from Pluripotent Stem Cells	0	0.00226	#NUM!	IGHG1
iNOS Signaling	0	0.0213	#NUM!	IFNGR1
Ephrin B Signaling	0	0.0139	#NUM!	MRAS
Netrin Signaling	0	0.0139	#NUM!	PRKAG1
tRNA Splicing	0	0.0217	#NUM!	SMPDL3A
Serotonin Degradation	0	0.0141	#NUM!	ALDH3B1
Salvage Pathways of Pyrimidine Ribonucleotides	0	0.0204	#NUM!	DMPK,SGK1
Superpathway of Melatonin Degradation	0	0.0149	#NUM!	MPO
Stearate Biosynthesis I (Animals)	0	0.0159	#NUM!	PRXL2B
Oxidative Ethanol Degradation III	0	0.0179	#NUM!	ALDH3B1
TEC Kinase Signaling	0	0.0173	#NUM!	FGR,HCK,ITGA2B,ITGAD,ITGB2,MRAS,RHOB,RHOC,TNFRSF21,TNFSF12
UVB-Induced MAPK Signaling	0	0.0192	#NUM!	AKT1
BER (Base Excision Repair) Pathway	0	0.0227	#NUM!	CDKN2A
HIPPO signaling	0	0.0118	#NUM!	CSNK1E
PCP (Planar Cell Polarity) Pathway	0	0.0167	#NUM!	JUNB
WNT/Ca+ pathway	0	0.0156	#NUM!	PLCL1
EGF Signaling	0	0.0182	#NUM!	AKT1
SAPK/JNK Signaling	0	0.00398	#NUM!	MRAS,RRAS
Protein Ubiquitination Pathway	0	0.0182	#NUM!	Ubb,UBC,UBE2L6,UBE2O,USP54
FGF Signaling	0	0.0119	#NUM!	AKT1
B Cell Receptor Signaling	0	0.0191	#NUM!	ABL1,AKT1,BCL2L1,EGR1,FCGR2B,GAB2,IGHG1,Ighv14-4,Ighv2-9-1,Igkv6-20,MRAS,RRAS
Phototransduction Pathway	0	0.0185	#NUM!	PRKAG1
Glutamate Receptor Signaling	0	0.0152	#NUM!	GRINA
NF-κB Signaling	0	0.014	#NUM!	AKT1,IGF1R,IL1B,LTBR,MRAS,RRAS,TAB2,TGFBR1
T Cell Receptor Signaling	0	0.0114	#NUM!	AKT1,AKT1S1,DUSP6,ITGB2,MRAS,RRAS,TCF7L2
Th1 Pathway	0	0.0164	#NUM!	IFNGR1,ITGB2
Th17 Activation Pathway	0	0.00207	#NUM!	IL1B
BAG2 Signaling Pathway	0	0.0238	#NUM!	CTSB,PINK1
T Cell Exhaustion Signaling Pathway	0	0.0106	#NUM!	AKT1,MGAT5,MRAS,RRAS,TGFB1,TGFBR1
Systemic Lupus Erythematosus In T Cell Signaling Pathway	0	0.00939	#NUM!	AKT1,AKT1S1,MRAS,RHOB,RHOC,RRAS
Regulation Of The Epithelial Mesenchymal Transition In Development Pathway	0	0.023	#NUM!	CDH1,TCF7L2
Kinetochore Metaphase Signaling Pathway	0	0.00901	#NUM!	H2AC18/H2AC19
Calcium Signaling	0	0.0231	#NUM!	ATP2B4,CAMKK1,GRINA,MYO10,PRKAG1

## Sheet: BVETrp53ko_High
© 2000-2021 QIAGEN. All rights reserved.
Ingenuity Canonical Pathways	-log(p-value)	Ratio	z-score	Molecules
Protein Ubiquitination Pathway	19.4	0.207	#NUM!	BRCA1,CUL2,DNAJB11,DNAJB6,DNAJC10,DNAJC11,DNAJC13,DNAJC15,DNAJC2,DNAJC3,DNAJC8,ELOC,HSP90AB1,HSP90B1,HSPA13,HSPA4,HSPA5,HSPA8,HSPA9,HSPD1,PSMA1,PSMA2,PSMA4,PSMA5,PSMA6,PSMA7,PSMB2,PSMB6,PSMB7,PSMC2,PSMC3,PSMC5,PSMC6,PSMD1,PSMD12,PSMD14,PSMD6,PSME1,SASS6,SMO,STUB1,THOP1,TRAP1,UBE2C,UBE2K,UBE2L3,UBE2N,UBE2Q2,UCHL5,USO1,USP1,USP14,USP21,USP31,USP45,USP8,USP9X
Huntington's Disease Signaling	16.2	0.189	#NUM!	AP2A2,APAF1,ARFIP2,ATP5F1A,ATP5F1B,ATP5F1C,ATP5MC1,ATP5PB,ATP5PF,CASP1,CASP8,CLTC,DNM1L,GNAQ,GNG12,GPAA1,HDAC2,HDAC3,HSPA4,HSPA5,HSPA8,HSPA9,MAPK9,PIK3C2A,PLCB3,POLR2E,POLR2F,PRKCI,PSMA1,PSMA2,PSMA4,PSMA5,PSMA6,PSMA7,PSMB2,PSMB6,PSMB7,PSMC2,PSMC3,PSMC5,PSMC6,PSMD1,PSMD12,PSMD14,PSMD6,PSME1,PSME4,RASA1,SDHA,SDHB,SDHC,SDHD,STX16
Sirtuin Signaling Pathway	14.9	0.178	#NUM!	ACLY,APEX1,ATP5F1A,ATP5F1B,ATP5F1C,ATP5MC1,ATP5PB,ATP5PF,E2F1,GABPA,GLUD1,IDH2,KAT2A,LDHA,MYC,NAMPT,NBN,NDUFA4,NDUFA8,NDUFA9,NDUFB5,NDUFS1,NDUFS2,NDUFS8,NDUFV2,PDHA1,PDK1,PGAM1,PGK1,POLR1B,POLR1D,POLR2F,PPID,PRKAA1,RBBP8,RRP9,SDHA,SDHB,SDHC,SDHD,SLC25A4,SLC25A5,SUV39H1,TIMM23,TIMM50,TOMM20,Tomm5,TOMM70,TUBA1B,UQCRC2,VDAC1,VDAC2
Mitochondrial Dysfunction	14.2	0.222	#NUM!	ACO2,ATP5F1A,ATP5F1B,ATP5F1C,ATP5MC1,ATP5MC3,ATP5MF,ATP5PB,ATP5PF,ATP5PO,CASP8,COX4I1,COX5A,COX6B1,COX7A2,COX7B,COX8A,MAPK9,NDUFA4,NDUFA8,NDUFA9,NDUFB5,NDUFS1,NDUFS2,NDUFS8,NDUFV2,PARK7,PDHA1,PRDX3,SDHA,SDHB,SDHC,SDHD,TXN2,UQCR10,UQCRC2,VDAC1,VDAC2
BAG2 Signaling Pathway	13.6	0.31	#NUM!	ATXN3,HSPA4,HSPA5,HSPA8,HSPA9,MYC,PSMA1,PSMA2,PSMA4,PSMA5,PSMA6,PSMA7,PSMB2,PSMB6,PSMB7,PSMC2,PSMC3,PSMC5,PSMC6,PSMD1,PSMD12,PSMD14,PSMD6,PSME1,PSME4,STUB1
Oxidative Phosphorylation	12.9	0.261	#NUM!	ATP5F1A,ATP5F1B,ATP5F1C,ATP5MC1,ATP5MC3,ATP5MF,ATP5PB,ATP5PF,ATP5PO,COX4I1,COX5A,COX6B1,COX7A2,COX7B,COX8A,NDUFA4,NDUFA8,NDUFA9,NDUFB5,NDUFS1,NDUFS2,NDUFS8,NDUFV2,SDHA,SDHB,SDHC,SDHD,UQCR10,UQCRC2
FAT10 Signaling Pathway	10.9	0.339	#NUM!	PSMA1,PSMA2,PSMA4,PSMA5,PSMA6,PSMA7,PSMB2,PSMB6,PSMB7,PSMC2,PSMC3,PSMC5,PSMC6,PSMD1,PSMD12,PSMD14,PSMD6,PSME1,PSME4
Coronavirus Pathogenesis Pathway	9.81	0.172	#NUM!	ADAM17,ATP6V1A,CASP1,CASP8,CCDC22,CCL5,CDK4,E2F1,EEF1A1,EIF2A,EIF4E,HDAC2,HDAC3,IRF7,KPNB1,MAPK9,NPM1,OAS1,OAS2,OAS3,PA2G4,RIPK3,RPS16,RPS26,RPS27L,RPS4Y1,RPS6,RPS8,STAT1,STING1,SUV39H1,TFDP1,TNPO1,TNPO2,TOMM70
Unfolded protein response	9.34	0.244	#NUM!	CALR,CANX,CEBPG,DNAJA2,DNAJB11,DNAJB6,DNAJC10,DNAJC11,DNAJC13,DNAJC15,DNAJC3,DNAJC8,EIF2A,HSP90B1,HSPA4,HSPA5,HSPA8,HSPA9,P4HB,PDIA6,SEL1L,VCP
Inhibition of ARE-Mediated mRNA Degradation Pathway	8.69	0.18	#NUM!	AGO3,CNOT6,CNOT8,CNOT9,DIS3,PAPOLA,PSMA1,PSMA2,PSMA4,PSMA5,PSMA6,PSMA7,PSMB2,PSMB6,PSMB7,PSMC2,PSMC3,PSMC5,PSMC6,PSMD1,PSMD12,PSMD14,PSMD6,PSME1,PSME4,TNFRSF1A,YWHAB,YWHAE,YWHAH
TCA Cycle II (Eukaryotic)	8.41	0.478	#NUM!	ACO2,DLD,FH,IDH3A,IDH3B,MDH1,MDH2,SDHA,SDHB,SDHC,SDHD
EIF2 Signaling	8.06	0.152	#NUM!	AGO3,EIF1AY,EIF2A,EIF2AK2,EIF2B1,EIF2S1,EIF2S3,EIF3A,EIF3G,EIF3J,EIF3L,EIF3M,EIF4A1,EIF4E,EIF5B,HSPA5,MYC,PABPC1,PIK3C2A,Ppp1cc,PPP1CC,RALA,RAP1B,RPL10A,RPL15,RPL36AL,RPL4,RPL6,RPS16,RPS26,RPS27L,RPS4Y1,RPS6,RPS8
RAN Signaling	7.47	0.529	#NUM!	CSE1L,IPO5,KPNA3,KPNB1,RAN,RANBP1,RCC1,TNPO1,XPO1
Kinetochore Metaphase Signaling Pathway	6.86	0.189	#NUM!	AURKB,BIRC5,BUB1,BUB1B,CCNB1,CDC27,CDCA8,CDK1,CENPE,INCENP,KIF2C,KNL1,KNTC1,MACROH2A1,MIS12,NUF2,PMF1/PMF1-BGLAP,Ppp1cc,PPP1CC,SMC1A,ZWILCH
Aldosterone Signaling in Epithelial Cells	6.14	0.152	#NUM!	AHCY,DNAJB11,DNAJB6,DNAJC10,DNAJC11,DNAJC13,DNAJC15,DNAJC2,DNAJC3,DNAJC8,HSP90AB1,HSP90B1,HSPA13,HSPA4,HSPA5,HSPA8,HSPA9,HSPD1,PDIA3,PIK3C2A,PLCB3,PRKCI,SASS6,SMO,TRAP1
Cell Cycle: G2/M DNA Damage Checkpoint Regulation	6.11	0.26	#NUM!	AURKA,BORA,BRCA1,CCNB1,CCNB2,CDK1,CKS1B,PKMYT1,PTPMT1,TOP2A,YWHAB,YWHAE,YWHAH
Necroptosis Signaling Pathway	5.95	0.153	#NUM!	CASP1,CASP8,CYBB,DNM1L,EIF2AK2,FKBP1A,GLUD1,PLA2G2D,PLA2G4A,PPID,RIPK3,SLC25A4,SLC25A5,STAT1,TIMM23,TIMM50,TLR4,TNFRSF1A,TOMM20,Tomm5,TOMM70,TRPM7,VDAC1,VDAC2
Regulation of eIF4 and p70S6K Signaling	5.43	0.14	#NUM!	AGO3,EIF1AY,EIF2A,EIF2B1,EIF2S1,EIF2S3,EIF3A,EIF3G,EIF3J,EIF3L,EIF3M,EIF4A1,EIF4E,ITGA6,PABPC1,PIK3C2A,RALA,RAP1B,RPS16,RPS26,RPS27L,RPS4Y1,RPS6,RPS6KB1,RPS8
Role of PKR in Interferon Induction and Antiviral Response	5.35	0.154	#NUM!	APAF1,CASP1,CASP8,DNAJC3,E2F1,EIF2AK2,EIF2S1,FCGR1A,HSP90AB1,HSP90B1,HSPA4,HSPA5,HSPA8,HSPA9,IL18,MAPK9,MYD88,NPM1,STAT1,TLR4,TNFRSF1A
RAC Signaling	5.25	0.152	#NUM!	ABI2,ACTR2,ARFIP2,ARPC2,ARPC3,ARPC5,BAIAP2,CD44,CFL1,CYBB,CYFIP1,IQGAP3,ITGA6,PIK3C2A,PLD1,PRKCI,PTK2,RAC1,RALA,RAP1B,RPS6KB1
Epithelial Adherens Junction Signaling	4.88	0.14	#NUM!	ACTR2,ARPC2,ARPC3,ARPC5,BAIAP2,BMPR2,CFL1,CTNNB1,ECT2,KIF23,MYH10,MYL12B,NOTCH3,PRKAA1,RAC1,RACGAP1,RALA,RAP1B,STK3,YWHAB,YWHAE,YWHAH
Glucocorticoid Receptor Signaling	4.65	0.0912	#NUM!	ATP5F1A,ATP5F1B,ATP5F1C,ATP5MC1,ATP5PB,BRCA1,CCL5,FCGR1A,FKBP4,GABPA,GTF2H1,HSP90AB1,HSP90B1,HSPA4,HSPA5,HSPA8,HSPA9,ICAM1,IL12RB1,IL13RA1,IL15RA,IL6R,MAPK9,MYC,NDUFA4,NDUFA8,NDUFA9,NDUFB5,NDUFS1,NDUFS2,NDUFS8,NDUFV2,PHF10,PIK3C2A,PLA2G2D,PLA2G4A,PLAU,POLR2E,POLR2F,PRKAA1,PTGES3,RAC1,RALA,RAP1B,SDHA,SDHB,SDHC,SDHD,SMARCC1,STAT1,TAF15,UQCRC2,YWHAH
Gluconeogenesis I	4.56	0.308	#NUM!	ALDOA,ENO1,ENO3,GPI,MDH1,MDH2,PGAM1,PGK1
Glycolysis I	4.42	0.296	#NUM!	ALDOA,ENO1,ENO3,GPI,PGAM1,PGK1,PKM,TPI1
Estrogen Receptor Signaling	4.38	0.0985	#NUM!	ATP5F1A,ATP5F1B,ATP5F1C,ATP5MC1,ATP5PB,CFL1,CTBP2,EIF2B1,EIF4E,GNAI3,GNAQ,GNG12,HDAC3,HSP90AB1,HSP90B1,IGF2R,MYC,MYL12B,NDUFA4,NDUFA8,NDUFA9,NDUFB5,NDUFS1,NDUFS2,NDUFS8,NDUFV2,PDIA3,PIK3C2A,PLCB3,PRKAA1,PRKCI,RALA,RAP1B,RPS6KB1,SDHA,SDHB,SDHC,SDHD,UQCRC2,ZDHHC21
Insulin Secretion Signaling Pathway	4.37	0.111	#NUM!	AGO3,DLAT,DLD,EIF2A,EIF2B1,EIF2S1,EIF2S3,EIF4A1,EIF4E,GNAQ,GPAA1,PABPC1,PDHA1,PDIA3,PIK3C2A,PLCB3,PRKCI,RAP1B,RPS6KB1,SEC61B,SEC61G,SPCS1,SPCS2,SPCS3,SRP72,SSR1,SSR2,SSR3,STAT1,STX16
Hereditary Breast Cancer Signaling	4.03	0.134	#NUM!	BRCA1,CCNB1,CDK1,CDK4,E2F1,FANCA,HDAC2,HDAC3,NBN,NPM1,PALB2,PHF10,PIK3C2A,POLR2E,POLR2F,RALA,RAP1B,SLC19A1,SMARCC1
Mitotic Roles of Polo-Like Kinase	4.01	0.182	#NUM!	CCNB1,CCNB2,CDC27,CDK1,HSP90AB1,HSP90B1,KIF11,KIF23,PKMYT1,PRC1,SLK,SMC1A
Purine Nucleotides De Novo Biosynthesis II	3.94	0.455	#NUM!	ADSL,GART,IMPDH2,PAICS,PPAT
HIF1α Signaling	3.87	0.115	#NUM!	APEX1,COPS5,CUL2,CYBB,EIF4E,ELOC,GPI,HK3,HSPA4,HSPA5,HSPA8,HSPA9,IL6R,LDHA,PIK3C2A,PKM,PRKCI,RAC1,RALA,RAN,RAP1B,RPS6,RPS6KB1,STUB1
Isoleucine Degradation I	3.75	0.333	#NUM!	ACAD8,ACADSB,ACAT1,BCAT2,DLD,HSD17B4
mTOR Signaling	3.74	0.113	#NUM!	EIF3A,EIF3G,EIF3J,EIF3L,EIF3M,EIF4A1,EIF4E,FKBP1A,PIK3C2A,PLD1,PLD2,PRKAA1,PRKCI,RAC1,RALA,RAP1B,RPS16,RPS26,RPS27L,RPS4Y1,RPS6,RPS6KA3,RPS6KB1,RPS8
NRF2-mediated Oxidative Stress Response	3.4	0.105	#NUM!	DNAJA2,DNAJB11,DNAJB6,DNAJC10,DNAJC11,DNAJC13,DNAJC15,DNAJC3,DNAJC8,HACD3,HSP90AB1,HSP90B1,MAPK9,PIK3C2A,PMF1/PMF1-BGLAP,PPIB,PRDX1,PRKCI,RALA,RAP1B,STIP1,TXN,UBE2K,USP14,VCP
Superpathway of Methionine Degradation	3.29	0.211	#NUM!	AHCY,AHCYL1,DLD,GOT1,MMUT,MTR,PRMT1,PRMT5
tRNA Charging	3.21	0.205	#NUM!	FARSB,HARS1,IARS1,KARS1,LARS1,Qars,RARS1,TARS1
NER (Nucleotide Excision Repair, Enhanced Pathway)	3.19	0.136	#NUM!	Cops2,COPS4,COPS5,COPS7A,DDB1,GTF2H1,NEDD8,POLA1,POLD3,POLR2E,POLR2F,SLC19A1,TOP2A,UBE2N
Pathogenesis of Multiple Sclerosis	3.18	0.444	#NUM!	CCL5,CCR1,CCR5,CXCL10
Signaling by Rho Family GTPases	2.96	0.097	#NUM!	ACTR2,ARFIP2,ARPC2,ARPC3,ARPC5,BAIAP2,CFL1,CYBB,CYFIP1,DIAPH3,GNAI3,GNAQ,GNG12,ITGA6,MAP3K20,MAPK9,MYL12B,PIK3C2A,PLD1,PRKCI,PTK2,RAC1,RDX,SEPTIN2,SEPTIN7,STMN1
ATM Signaling	2.95	0.134	#NUM!	BRCA1,CBX5,CCNB1,CCNB2,CDK1,MAPK9,NBN,PPP1CC,RBBP8,SMC1A,SMC2,SUV39H1,TOPBP1
Role of Hypercytokinemia/hyperchemokinemia in the Pathogenesis of Influenza	2.92	0.14	#NUM!	CASP1,CCL5,CXCL10,EIF2AK2,IL18,IRF7,MYD88,OAS1,OAS2,OAS3,STAT1,TLR4
Adipogenesis pathway	2.9	0.119	#NUM!	BMPR1A,BMPR2,CTBP2,CTNNB1,EZH2,GTF2H1,HAT1,HDAC2,HDAC3,KAT2A,RBBP7,RPS6KB1,SAP30,SETDB1,SMO,TNFRSF1A
RHOA Signaling	2.84	0.121	#NUM!	ACTR2,ANLN,ARHGAP12,ARPC2,ARPC3,ARPC5,BAIAP2,CFL1,MYL12B,PLD1,PTK2,RAPGEF2,RDX,SEPTIN2,SEPTIN7
Estrogen-mediated S-phase Entry	2.81	0.231	#NUM!	CCNA2,CDK1,CDK4,E2F1,MYC,TFDP1
Pancreatic Adenocarcinoma Signaling	2.77	0.119	#NUM!	BIRC5,CDK4,E2F1,HDAC2,HDAC3,MAPK9,PA2G4,PIK3C2A,PLD1,PLD2,RAC1,RALA,STAT1,SUV39H1,TFDP1
CSDE1 Signaling Pathway	2.75	0.161	#NUM!	AGO3,APAF1,CNOT6,CTNNB1,MYC,PABPC1,RAC1,SDC4,SYNCRIP
Cell Cycle Control of Chromosomal Replication	2.75	0.161	#NUM!	CDC45,CDC6,CDK1,CDK18,CDK4,MCM6,ORC2,POLA1,TOP2A
Remodeling of Epithelial Adherens Junctions	2.69	0.147	#NUM!	ACTR2,ARPC2,ARPC3,ARPC5,CTNNB1,DNM1L,Mapre2,RALA,TUBA1B,TUBB2A
IGF-1 Signaling	2.67	0.125	#NUM!	IGFBP4,PIK3C2A,PRKCI,PTK2,PXN,RALA,RAP1B,RASA1,RPS6KB1,SOCS6,YWHAB,YWHAE,YWHAH
Role of BRCA1 in DNA Damage Response	2.67	0.138	#NUM!	BRCA1,BRIP1,E2F1,FANCA,NBN,PHF10,RBBP8,SLC19A1,SMARCC1,STAT1,TOPBP1
Aspartate Degradation II	2.65	0.5	#NUM!	GOT1,MDH1,MDH2
Pyroptosis Signaling Pathway	2.62	0.129	#NUM!	CASP1,CASP8,GBP2,GBP4,GBP5,GBP7,GSDME,IL18,TLR1,TLR4,TLR5,TNFRSF1A
Spermidine Biosynthesis I	2.6	1	#NUM!	AMD1,SRM
Fcγ Receptor-mediated Phagocytosis in Macrophages and Monocytes	2.58	0.128	#NUM!	ACTR2,ARPC2,ARPC3,ARPC5,FCGR1A,PLD1,PLD2,PRKCI,PXN,RAB11A,RAC1,RPS6KB1
Inflammasome pathway	2.58	0.25	#NUM!	CASP1,CASP8,IL18,MYD88,TLR4
p70S6K Signaling	2.58	0.114	#NUM!	BCAP31,GNAI3,GNAQ,PDIA3,PIK3C2A,PLCB3,PLD1,PRKCI,RALA,RAP1B,RPS6,RPS6KB1,YWHAB,YWHAE,YWHAH
Phagosome Maturation	2.56	0.107	#NUM!	ATP6V1A,CALR,CANX,CTSC,CTSF,CTSS,CYBB,DYNC1LI1,DYNLL1,GPAA1,LAMP2,PRDX1,RAC1,STX16,TUBA1B,TUBB2A,VPS41
ERK5 Signaling	2.5	0.139	#NUM!	GNAQ,MEF2A,MYC,RALA,RAP1B,RPS6KA3,RPS6KB1,YWHAB,YWHAE,YWHAH
Small Cell Lung Cancer Signaling	2.5	0.125	#NUM!	APAF1,CDK4,CKS1B,E2F1,HDAC2,HDAC3,MYC,PA2G4,PIK3C2A,PTK2,SUV39H1,TFDP1
Cyclins and Cell Cycle Regulation	2.5	0.131	#NUM!	CCNA2,CCNB1,CCNB2,CDK1,CDK4,E2F1,HDAC2,HDAC3,PA2G4,SUV39H1,TFDP1
Valine Degradation I	2.48	0.238	#NUM!	ACAD8,ACADSB,BCAT2,DLD,HSD17B4
STAT3 Pathway	2.48	0.111	#NUM!	BMPR1A,BMPR2,IGF2R,IL12RB1,IL13RA1,IL15RA,IL6R,MAP3K20,MAPK9,MYC,RAC1,RALA,RAP1B,SOCS6,TNFRSF11A
Endoplasmic Reticulum Stress Pathway	2.48	0.238	#NUM!	CALR,DNAJC3,EIF2S1,HSP90B1,HSPA5
Acetyl-CoA Biosynthesis I (Pyruvate Dehydrogenase Complex)	2.42	0.429	#NUM!	DLAT,DLD,PDHA1
Hypoxia Signaling in the Cardiovascular System	2.42	0.135	#NUM!	COPS5,HSP90AB1,HSP90B1,LDHA,P4HB,UBE2C,UBE2K,UBE2L3,UBE2N,UBE2Q2
Glioma Signaling	2.41	0.113	#NUM!	CDK4,E2F1,HDAC2,HDAC3,IDH2,IDH3B,IGF2R,PA2G4,PIK3C2A,PRKCI,RALA,RAP1B,SUV39H1,TFDP1
Colanic Acid Building Blocks Biosynthesis	2.37	0.286	#NUM!	GALK2,GPI,MPI,UGP2
HER-2 Signaling in Breast Cancer	2.27	0.0925	#NUM!	BIRC5,CDK4,COX4I1,COX5A,COX6B1,COX7A2,COX7B,COX8A,KPNB1,MYC,NDC1,NUP205,PDK1,PIK3C2A,PRKCI,RALA,RAP1B,RPS6,RPS6KB1,SEH1L,TPR
Role of Pattern Recognition Receptors in Recognition of Bacteria and Viruses	2.27	0.103	#NUM!	CASP1,CCL5,EIF2AK2,EIF2S1,IL18,IRF7,MAPK9,MYD88,OAS1,OAS2,OAS3,PIK3C2A,PRKCI,TLR1,TLR4,TLR5
Sumoylation Pathway	2.25	0.117	#NUM!	CTBP2,DNMT3A,HDAC2,MAPK9,RAC1,RAN,RCC1,SAE1,SENP3,SLC19A1,STUB1,SUMO3
Pulmonary Healing Signaling Pathway	2.25	0.0955	#NUM!	BMPR1A,BMPR2,CCNB1,CFL1,CTNNB1,FOXM1,IDH2,MAPK9,MYC,MYD88,NOTCH3,PRKAA1,PRKCI,RAC1,RALA,RAP1B,SMO,TLR4,TNFRSF1A
fMLP Signaling in Neutrophils	2.2	0.107	#NUM!	ACTR2,ARPC2,ARPC3,ARPC5,CYBB,GNAI3,GNAQ,GNG12,PIK3C2A,PLCB3,PRKCI,RAC1,RALA,RAP1B
Actin Cytoskeleton Signaling	2.2	0.0898	#NUM!	ABI2,ACTR2,ARPC2,ARPC3,ARPC5,BAIAP2,CFL1,CYFIP1,DIAPH3,FGF11,GNG12,IQGAP3,ITGA6,MYH10,MYL12B,PIK3C2A,PTK2,PXN,RAC1,RALA,RAP1B,RDX
Granzyme B Signaling	2.15	0.25	#NUM!	APAF1,CASP8,LMNB1,LMNB2
Guanine and Guanosine Salvage I	2.13	0.667	#NUM!	HPRT1,PNP
5-aminoimidazole Ribonucleotide Biosynthesis I	2.13	0.667	#NUM!	GART,PPAT
Inosine-5'-phosphate Biosynthesis II	2.13	0.667	#NUM!	ADSL,PAICS
Adenine and Adenosine Salvage I	2.13	0.667	#NUM!	APRT,PNP
Chronic Myeloid Leukemia Signaling	2.12	0.112	#NUM!	CDK4,CTBP2,E2F1,HDAC2,HDAC3,MYC,PA2G4,PIK3C2A,RALA,RAP1B,SUV39H1,TFDP1
Leucine Degradation I	2.07	0.333	#NUM!	ACADM,BCAT2,HMGCL
Folate Transformations I	2.07	0.333	#NUM!	MTHFR,MTR,SHMT2
Neuroinflammation Signaling Pathway	2.03	0.0825	#NUM!	BIRC5,BMPR2,CASP1,CASP8,CCL5,CTNNB1,CX3CR1,CXCL10,CYBB,ICAM1,IDE,IL18,IL6R,IRF7,MAPK9,MYD88,PIK3C2A,PLA2G2D,PLA2G4A,RAC1,STAT1,TICAM2,TLR1,TLR4,TLR5,TNFRSF1A
Ephrin B Signaling	2.01	0.125	#NUM!	ACP1,CFL1,CTNNB1,GNAI3,GNAQ,GNG12,PTK2,PXN,RAC1
UVA-Induced MAPK Signaling	1.99	0.112	#NUM!	MAPK9,PARP14,PARP9,PDIA3,PIK3C2A,PLCB3,RALA,RAP1B,RPS6KA3,RPS6KB1,STAT1
Prostate Cancer Signaling	1.97	0.107	#NUM!	CTNNB1,E2F1,HDAC2,HDAC3,HSP90AB1,HSP90B1,PA2G4,PIK3C2A,RALA,RAP1B,SUV39H1,TFDP1
14-3-3-mediated Signaling	1.93	0.102	#NUM!	MAPK9,PDIA3,PIK3C2A,PLCB3,PRKCI,RALA,RAP1B,TNFRSF1A,TUBA1B,TUBB2A,YWHAB,YWHAE,YWHAH
DNA damage-induced 14-3-3σ Signaling	1.87	0.211	#NUM!	BRCA1,CCNB1,CCNB2,CDK1
Ovarian Cancer Signaling	1.86	0.0949	#NUM!	BRCA1,CD44,CDK4,CTNNB1,E2F1,HDAC2,HDAC3,PA2G4,PIK3C2A,RALA,RAP1B,RPS6KB1,SMO,SUV39H1,TFDP1
Role of Tissue Factor in Cancer	1.86	0.103	#NUM!	CFL1,EIF4E,GNAQ,ITGA6,P4HB,PDIA6,PIK3C2A,RAC1,RALA,RAP1B,RPS6KA3,RPS6KB1
Role of p14/p19ARF in Tumor Suppression	1.86	0.172	#NUM!	E2F1,NPM1,PIK3C2A,RAC1,SENP3
Glutathione Redox Reactions II	1.85	0.5	#NUM!	PDIA3,TXNDC12
Role of MAPK Signaling in Inhibiting the Pathogenesis of Influenza	1.82	0.117	#NUM!	CCL5,CXCL10,EIF2AK2,MAPK9,MYD88,PLA2G2D,PLA2G4A,RPS6KA3,TLR4
Sucrose Degradation V (Mammalian)	1.81	0.273	#NUM!	ALDOA,KHK,TPI1
GDP-glucose Biosynthesis	1.81	0.273	#NUM!	HK3,PGM1,PGM2
GADD45 Signaling	1.79	0.2	#NUM!	BRCA1,CCNB1,CDK1,CDK4
Cardiac Hypertrophy Signaling (Enhanced)	1.79	0.072	#NUM!	APEX1,ATP2A2,BMPR2,CTNNB1,CYBB,Diaph2,DIAPH3,EIF2B1,EIF4E,FGF11,GNAI3,GNAQ,GNG12,HDAC2,HDAC3,IL12RB1,IL13RA1,IL15RA,IL18,IL6R,ITGA6,MAP3K20,MAPK9,MEF2A,MYC,PDE7B,PDIA3,PDK1,PIK3C2A,PLCB3,PRKCI,PTK2,RALA,RAP1B,RPS6,RPS6KB1,SMO,SMPDL3B,TNFRSF1A
3-phosphoinositide Degradation	1.79	0.089	#NUM!	ACP1,ALPL,ATP1A1,IGBP1,INPPL1,MTMR1,MTMR2,MTMR6,NUDT5,Ppp1cc,PPP1CC,PPP1R8,PPP5C,PTPMT1,RASA1,SACM1L,SET
Molecular Mechanisms of Cancer	1.74	0.0738	#NUM!	APAF1,AURKA,BMPR1A,BMPR2,BRCA1,CASP8,CDK1,CDK18,CDK4,CTNNB1,E2F1,GNAI3,GNAQ,GNG12,HAT1,HDAC2,HDAC3,ITGA6,MAPK9,MYC,NBN,PA2G4,PIK3C2A,PLCB3,PRKCI,PTK2,RAC1,RALA,RAP1B,RASA1,SMO,SUV39H1,TFDP1
Telomerase Signaling	1.73	0.103	#NUM!	DKC1,E2F1,HDAC2,HDAC3,HSP90AB1,HSP90B1,MYC,PIK3C2A,PTGES3,RALA,RAP1B
Chemokine Signaling	1.72	0.113	#NUM!	CCL5,CCR5,CFL1,GNAI3,GNAQ,PLCB3,PTK2,RALA,RAP1B
Non-Small Cell Lung Cancer Signaling	1.71	0.106	#NUM!	CDK4,E2F1,HDAC2,HDAC3,PA2G4,PIK3C2A,RALA,RAP1B,SUV39H1,TFDP1
Assembly of RNA Polymerase I Complex	1.7	0.25	#NUM!	POLR1B,POLR1D,POLR2F
Glucose and Glucose-1-phosphate Degradation	1.7	0.25	#NUM!	HK3,PGM1,PGM2
Glycogen Degradation II	1.7	0.25	#NUM!	MTAP,PGM1,PGM2
Cell Cycle: G1/S Checkpoint Regulation	1.69	0.118	#NUM!	CDK4,E2F1,HDAC2,HDAC3,MYC,PA2G4,SUV39H1,TFDP1
Autophagy	1.65	0.0845	#NUM!	ARL8B,BNIP3,E2F1,EIF2A,FUNDC1,GNAI3,LAMP2,MAPK9,MYC,MYD88,PIK3C2A,PRKAA1,RALA,STX17,TLR4,TNFRSF1A,VAMP8,VPS41
Proline Biosynthesis II (from Arginine)	1.64	0.4	#NUM!	OAT,PYCR3
Myo-inositol Biosynthesis	1.64	0.4	#NUM!	IMPA2,ISYNA1
2-oxobutanoate Degradation I	1.64	0.4	#NUM!	DLD,MMUT
PI3K/AKT Signaling	1.63	0.0854	#NUM!	CDC37,CTNNB1,EIF4E,HSP90AB1,HSP90B1,IL12RB1,IL13RA1,IL15RA,IL6R,INPPL1,ITGA6,RALA,RAP1B,RPS6KB1,YWHAB,YWHAE,YWHAH
Agrin Interactions at Neuromuscular Junction	1.62	0.114	#NUM!	AGRN,GABPA,MAPK9,PTK2,PXN,RAC1,RALA,RAP1B
Role of Macrophages, Fibroblasts and Endothelial Cells in Rheumatoid Arthritis	1.61	0.0767	#NUM!	CCL5,CEBPG,CTNNB1,FCGR1A,GNAQ,ICAM1,IL18,IL6R,MAPK9,MIF,MYC,MYD88,PDIA3,PIK3C2A,PLCB3,PRKCI,RAC1,RALA,RAP1B,RYK,SMO,TLR1,TLR4,TLR5,TNFRSF1A
Reelin Signaling in Neurons	1.6	0.0952	#NUM!	ACTR2,ARPC2,ARPC3,ARPC5,CFL1,MAP1B,MAPK9,PDK1,PDK3,PIK3C2A,RAC1,RAP1B
Salvage Pathways of Pyrimidine Ribonucleotides	1.59	0.102	#NUM!	CDK1,CDK18,CDK4,CMPK1,EIF2AK2,MAPK9,NME2,PRKAA1,PYCR3,UCK2
Ephrin Receptor Signaling	1.59	0.0846	#NUM!	ACP1,ACTR2,ARPC2,ARPC3,ARPC5,CFL1,GNAI3,GNAQ,GNG12,ITGA6,PTK2,PXN,RAC1,RALA,RAP1B,RASA1,SDCBP
Apelin Endothelial Signaling Pathway	1.59	0.0922	#NUM!	GNAI3,GNAQ,GNG12,ICAM1,MAPK9,MEF2A,PIK3C2A,PLCB3,PRKAA1,PRKCI,RALA,RAP1B,RPS6KB1
Germ Cell-Sertoli Cell Junction Signaling	1.59	0.0877	#NUM!	CFL1,CTNNB1,ITGA6,MAPK9,MTMR2,PIK3C2A,PTK2,PXN,RAB8B,RAC1,RALA,RAP1B,TNFRSF1A,TUBA1B,TUBB2A
Pyrimidine Deoxyribonucleotides De Novo Biosynthesis I	1.58	0.174	#NUM!	CMPK1,DTYMK,NME2,RRM1
Methionine Degradation I (to Homocysteine)	1.58	0.174	#NUM!	AHCY,AHCYL1,PRMT1,PRMT5
VEGF Signaling	1.57	0.101	#NUM!	EIF1AY,EIF2B1,EIF2S1,EIF2S3,PIK3C2A,PTK2,PXN,RALA,RAP1B,YWHAE
PDGF Signaling	1.54	0.105	#NUM!	ACP1,EIF2AK2,INPPL1,MYC,PIK3C2A,RALA,RAP1B,RASA1,STAT1
DNA Methylation and Transcriptional Repression Signaling	1.53	0.143	#NUM!	DNMT3A,HDAC2,MTA1,RBBP7,SAP30
Glioma Invasiveness Signaling	1.52	0.11	#NUM!	CD44,HMMR,PIK3C2A,PLAU,PTK2,RAC1,RALA,RAP1B
DNA Double-Strand Break Repair by Homologous Recombination	1.52	0.214	#NUM!	BRCA1,NBN,POLA1
Glycogen Degradation III	1.52	0.214	#NUM!	MTAP,PGM1,PGM2
Bladder Cancer Signaling	1.49	0.0948	#NUM!	CDK4,E2F1,FGF11,HDAC2,HDAC3,MYC,PA2G4,RALA,RAP1B,SUV39H1,TFDP1
Fatty Acid β-oxidation I	1.48	0.139	#NUM!	ACADM,ACSL4,ACSL5,HSD17B4,SLC27A1
Arginine Biosynthesis IV	1.48	0.333	#NUM!	GLUD1,OAT
Arginine Degradation VI (Arginase 2 Pathway)	1.48	0.333	#NUM!	OAT,PYCR3
Glycine Cleavage Complex	1.48	0.333	#NUM!	DLD,GCSH
GDP-mannose Biosynthesis	1.48	0.333	#NUM!	GPI,MPI
Endothelin-1 Signaling	1.48	0.0833	#NUM!	CASP1,CASP8,GNAI3,GNAQ,MAPK9,MYC,PDIA3,PIK3C2A,PLA2G2D,PLA2G4A,PLCB3,PLD1,PLD2,PRKCI,RALA,RAP1B
Cysteine Biosynthesis III (mammalia)	1.46	0.16	#NUM!	AHCY,AHCYL1,PRMT1,PRMT5
HOTAIR Regulatory Pathway	1.44	0.0859	#NUM!	AGO3,CD44,CTNNB1,DZIP3,EZH2,FOXM1,HDAC2,ICAM1,MYC,PIK3C2A,RBBP7,SETDB1,SUZ12,TLR4
Pyrimidine Ribonucleotides De Novo Biosynthesis	1.44	0.135	#NUM!	CMPK1,CTPS1,NME2,NUDT5,UMPS
Complement System	1.44	0.135	#NUM!	C1QBP,C1R,C4A/C4B,C6,CFB
Fatty Acid Activation	1.44	0.2	#NUM!	ACSL4,ACSL5,SLC27A1
D-myo-inositol (1,4,5,6)-Tetrakisphosphate Biosynthesis	1.43	0.0838	#NUM!	ACP1,ALPL,ATP1A1,IGBP1,INPPL1,MTMR2,MTMR6,NUDT5,Ppp1cc,PPP1CC,PPP1R8,PPP5C,RASA1,SACM1L,SET
D-myo-inositol (3,4,5,6)-tetrakisphosphate Biosynthesis	1.43	0.0838	#NUM!	ACP1,ALPL,ATP1A1,IGBP1,INPPL1,MTMR2,MTMR6,NUDT5,Ppp1cc,PPP1CC,PPP1R8,PPP5C,RASA1,SACM1L,SET
Cholecystokinin/Gastrin-mediated Signaling	1.43	0.0924	#NUM!	GNAQ,IL18,MAPK9,MEF2A,PLCB3,PRKCI,PTK2,PXN,RAC1,RALA,RAP1B
D-myo-inositol-5-phosphate Metabolism	1.42	0.0821	#NUM!	ACP1,ALPL,ATP1A1,IGBP1,INPPL1,MTMR2,MTMR6,NUDT5,PLCB3,Ppp1cc,PPP1CC,PPP1R8,PPP5C,RASA1,SACM1L,SET
CCR3 Signaling in Eosinophils	1.4	0.0889	#NUM!	CFL1,GNAI3,GNAQ,GNG12,PIK3C2A,PLA2G2D,PLA2G4A,PLCB3,PRKCI,RAC1,RALA,RAP1B
NAD Signaling Pathway	1.38	0.0861	#NUM!	ACADM,ETFA,HSPD1,IDH2,LDHA,NADK,NAMPT,PARP14,PARP9,PIK3C2A,POLR2E,POLR2F,PRKAA1
NF-κB Activation by Viruses	1.38	0.103	#NUM!	CCR5,CD4,EIF2AK2,ITGA6,PIK3C2A,PRKCI,RALA,RAP1B
D-myo-inositol (1,4,5)-trisphosphate Degradation	1.36	0.188	#NUM!	BPNT1,IMPA2,INPPL1
Actin Nucleation by ARP-WASP Complex	1.35	0.0968	#NUM!	ACTR2,ARPC2,ARPC3,ARPC5,BAIAP2,ITGA6,RAC1,RALA,RAP1B
Superpathway of Serine and Glycine Biosynthesis I	1.35	0.286	#NUM!	PSAT1,SHMT2
Ceramide Biosynthesis	1.35	0.286	#NUM!	SPTLC2,SPTSSA
Thioredoxin Pathway	1.35	0.286	#NUM!	SELENOT,TXN
Adenine and Adenosine Salvage III	1.35	0.286	#NUM!	HPRT1,PNP
UVB-Induced MAPK Signaling	1.34	0.115	#NUM!	EIF4E,MAPK9,PIK3C2A,PRKCI,RPS6KA3,RPS6KB1
CXCR4 Signaling	1.33	0.0828	#NUM!	CD4,GNAI3,GNAQ,GNG12,MAPK9,MYL12B,PIK3C2A,PLCB3,PRKCI,PTK2,PXN,RAC1,RALA,RAP1B
Pyridoxal 5'-phosphate Salvage Pathway	1.32	0.106	#NUM!	CDK1,CDK18,CDK4,EIF2AK2,MAPK9,PDXK,PRKAA1
Acetyl-CoA Biosynthesis III (from Citrate)	1.3	1	#NUM!	ACLY
Asparagine Biosynthesis I	1.3	1	#NUM!	ASNS
Adenine and Adenosine Salvage VI	1.3	1	#NUM!	ADK
D-mannose Degradation	1.3	1	#NUM!	MPI
Hepatic Fibrosis Signaling Pathway	1.28	0.0692	#NUM!	BMPR2,CCL5,CTNNB1,CYBB,EZH2,GNAI3,ICAM1,IL18,ITGA6,MAPK9,MYC,MYD88,MYL12B,PDK1,PIK3C2A,PRKCI,PTK2,RAC1,RALA,RAP1B,RPS6KB1,SDHA,SDHB,SDHC,SDHD,SMO,TLR4,TNFRSF1A,TRPM7
3-phosphoinositide Biosynthesis	1.26	0.078	#NUM!	ACP1,ALPL,ATP1A1,IGBP1,INPPL1,MTMR2,MTMR6,NUDT5,PIK3C2A,Ppp1cc,PPP1CC,PPP1R8,PPP5C,RASA1,SACM1L,SET
Purine Ribonucleosides Degradation to Ribose-1-phosphate	1.24	0.25	#NUM!	PGM2,PNP
Aryl Hydrocarbon Receptor Signaling	1.24	0.0818	#NUM!	ALDH1L1,ALDH9A1,APAF1,CCNA2,CDK4,E2F1,HSP90AB1,HSP90B1,MYC,NEDD8,POLA1,PTGES3,TFDP1
eNOS Signaling	1.24	0.0818	#NUM!	CASP8,CCNA2,GNAQ,HSP90AB1,HSP90B1,HSPA4,HSPA5,HSPA8,HSPA9,PIK3C2A,PRKAA1,PRKCI,STUB1
p53 Signaling	1.23	0.0918	#NUM!	APAF1,BIRC5,BRCA1,CDK4,CTNNB1,E2F1,PIK3C2A,ST13,TOPBP1
HIPPO signaling	1.19	0.0941	#NUM!	CD44,DLG2,Ppp1cc,PPP1CC,STK3,YWHAB,YWHAE,YWHAH
CNTF Signaling	1.18	0.105	#NUM!	PIK3C2A,RALA,RAP1B,RPS6KA3,RPS6KB1,STAT1
P2Y Purigenic Receptor Signaling Pathway	1.18	0.084	#NUM!	GNAI3,GNAQ,GNG12,MYC,P2RY6,PDIA3,PIK3C2A,PLCB3,PRKCI,RALA,RAP1B
IL-8 Signaling	1.17	0.0758	#NUM!	CYBB,GNAI3,GNAQ,GNG12,ICAM1,MAPK9,MYL12B,PIK3C2A,PLD1,PLD2,PRKCI,PTK2,RAC1,RALA,RAP1B,RPS6KB1
γ-linolenate Biosynthesis II (Animals)	1.17	0.158	#NUM!	ACSL4,ACSL5,SLC27A1
Mitochondrial L-carnitine Shuttle Pathway	1.17	0.158	#NUM!	ACSL4,ACSL5,SLC27A1
MIF Regulation of Innate Immunity	1.16	0.114	#NUM!	MAPK9,MIF,PLA2G2D,PLA2G4A,TLR4
Ferroptosis Signaling Pathway	1.16	0.0833	#NUM!	ACSL4,CYBB,EIF2A,G3BP1,MACROH2A1,PEBP1,PRKAA1,RALA,RAP1B,SLC39A14,VDAC2
Neuregulin Signaling	1.15	0.0855	#NUM!	ADAM17,HSP90AB1,HSP90B1,ITGA6,MYC,PRKCI,RALA,RAP1B,RPS6,RPS6KB1
Citrulline Biosynthesis	1.14	0.222	#NUM!	LOC102724788/PRODH,OAT
PAK Signaling	1.13	0.0847	#NUM!	CFL1,ITGA6,MAPK9,MYL12B,PIK3C2A,PTK2,PXN,RAC1,RALA,RAP1B
Senescence Pathway	1.13	0.0707	#NUM!	BMPR2,CCNB1,CCNB2,CDC27,CDK1,CDK4,CGAS,DLAT,DLD,E2F1,EIF4E,EZH2,NBN,PDHA1,PDK1,PDK3,PIK3C2A,RALA,RAP1B,RNF2,STING1
Coronavirus Replication Pathway	1.13	0.111	#NUM!	COPB1,DDX1,IFITM3,TUBA1B,TUBB2A
ERK/MAPK Signaling	1.13	0.0748	#NUM!	EIF4E,ITGA6,MYC,PIK3C2A,PLA2G2D,PLA2G4A,PPP1CC,PRKCI,PTK2,PXN,RAC1,RALA,RAP1B,STAT1,YWHAB,YWHAH
PTEN Signaling	1.12	0.08	#NUM!	BMPR1A,BMPR2,IGF2R,INPPL1,ITGA6,PTK2,RAC1,RALA,RAP1B,RPS6KB1,TNFRSF11A,YWHAH
Regulation of Cellular Mechanics by Calpain Protease	1.1	0.0899	#NUM!	CCNA2,CDK1,CDK4,ITGA6,PTK2,PXN,RALA,RAP1B
Sphingosine-1-phosphate Signaling	1.09	0.0833	#NUM!	ASAH1,CASP1,CASP8,GNAI3,GNAQ,PDIA3,PIK3C2A,PLCB3,PTK2,RAC1
Superpathway of Inositol Phosphate Compounds	1.08	0.0726	#NUM!	ACP1,ALPL,ATP1A1,IGBP1,INPPL1,MTMR2,MTMR6,NUDT5,PIK3C2A,PLCB3,Ppp1cc,PPP1CC,PPP1R8,PPP5C,RASA1,SACM1L,SET
Glutaryl-CoA Degradation	1.07	0.143	#NUM!	ACAT1,HSD17B4,PARK7
Calcium Transport I	1.06	0.2	#NUM!	ATP2A2,ATP2B1
Ketolysis	1.06	0.2	#NUM!	ACAT1,OXCT1
Dolichyl-diphosphooligosaccharide Biosynthesis	1.06	0.2	#NUM!	ALG8,DPAGT1
Acute Myeloid Leukemia Signaling	1.06	0.0879	#NUM!	IDH2,IDH3B,KITLG,MYC,PIK3C2A,RALA,RAP1B,RPS6KB1
Renin-Angiotensin Signaling	1.06	0.082	#NUM!	CCL5,GNAQ,MAPK9,PIK3C2A,PRKCI,PTK2,RAC1,RALA,RAP1B,STAT1
Th1 Pathway	1.06	0.082	#NUM!	CCR5,CD4,CD8A,ICAM1,IL12RB1,IL18,IL6R,NOTCH3,PIK3C2A,STAT1
MSP-RON Signaling In Cancer Cells Pathway	1.05	0.0797	#NUM!	CTNNB1,ITGA6,MYC,PIK3C2A,PTK2,RALA,RAP1B,RPS6KA3,YWHAB,YWHAE,YWHAH
Iron homeostasis signaling pathway	1.04	0.0791	#NUM!	ACO2,ATP6V1A,BMPR1A,BMPR2,CIAO2A,CP,FLVCR1,HIF3A,HSPA9,IL6R,SLC39A14
TREM1 Signaling	1.04	0.0909	#NUM!	CASP1,ICAM1,IL18,MYD88,TLR1,TLR4,TLR5
Paxillin Signaling	1.03	0.0833	#NUM!	ARFIP2,ITGA6,MAPK9,PIK3C2A,PTK2,PXN,RAC1,RALA,RAP1B
Th1 and Th2 Activation Pathway	1.03	0.0756	#NUM!	BMPR2,CCR1,CCR5,CD4,CD8A,ICAM1,IL12RB1,IL18,IL6R,NOTCH3,PIK3C2A,STAT1,TIMD4
Insulin Receptor Signaling	1.02	0.0786	#NUM!	ACLY,EIF2B1,EIF4E,INPPL1,PIK3C2A,Ppp1cc,PPP1CC,PRKCI,RALA,RAP1B,RPS6KB1
Superpathway of D-myo-inositol (1,4,5)-trisphosphate Metabolism	1.02	0.136	#NUM!	BPNT1,IMPA2,INPPL1
Thrombopoietin Signaling	1.02	0.0952	#NUM!	MYC,PIK3C2A,PRKCI,RALA,RAP1B,STAT1
Toll-like Receptor Signaling	1.01	0.0897	#NUM!	EIF2AK2,IL18,MYD88,TICAM2,TLR1,TLR4,TLR5
Pyrimidine Ribonucleotides Interconversion	1.01	0.114	#NUM!	CMPK1,CTPS1,NME2,NUDT5
Spermine Biosynthesis	1.01	0.5	#NUM!	AMD1
Alanine Degradation III	1.01	0.5	#NUM!	GPT2
Alanine Biosynthesis II	1.01	0.5	#NUM!	GPT2
L-cysteine Degradation III	1.01	0.5	#NUM!	GOT1
Uridine-5'-phosphate Biosynthesis	1.01	0.5	#NUM!	UMPS
Sulfate Activation for Sulfonation	1.01	0.5	#NUM!	PAPSS1
Xanthine and Xanthosine Salvage	1.01	0.5	#NUM!	PNP
Glycine Degradation (Creatine Biosynthesis)	1.01	0.5	#NUM!	GATM
Cardiolipin Biosynthesis II	1.01	0.5	#NUM!	PTPMT1
Formaldehyde Oxidation II (Glutathione-dependent)	1.01	0.5	#NUM!	ESD
Glycine Biosynthesis I	1.01	0.5	#NUM!	SHMT2
Glutamate Biosynthesis II	1.01	0.5	#NUM!	GLUD1
Glutamate Degradation X	1.01	0.5	#NUM!	GLUD1
Ketogenesis	0.987	0.182	#NUM!	ACAT1,HMGCL
Melanoma Signaling	0.979	0.1	#NUM!	CDK4,E2F1,PIK3C2A,RALA,RAP1B
MIF-mediated Glucocorticoid Regulation	0.979	0.111	#NUM!	MIF,PLA2G2D,PLA2G4A,TLR4
FLT3 Signaling in Hematopoietic Progenitor Cells	0.971	0.0875	#NUM!	EIF4E,PIK3C2A,RALA,RAP1B,RPS6KA3,RPS6KB1,STAT1
Renal Cell Carcinoma Signaling	0.971	0.0875	#NUM!	CUL2,ELOC,FH,PIK3C2A,RAC1,RALA,RAP1B
Induction of Apoptosis by HIV1	0.967	0.0923	#NUM!	APAF1,CASP8,MAPK9,SLC25A4,SLC25A5,TNFRSF1A
Leukocyte Extravasation Signaling	0.963	0.0725	#NUM!	ARHGAP12,CD44,CTNNB1,CYBB,GNAI3,ICAM1,MAPK9,PIK3C2A,PRKCI,PTK2,PXN,RAC1,RAP1B,RDX
Clathrin-mediated Endocytosis Signaling	0.963	0.0725	#NUM!	ACTR2,AP2A2,ARPC2,ARPC3,ARPC5,CLTC,DNM1L,FGF11,HSPA8,PICALM,PIK3C2A,RAB11A,RAC1,USP9X
Antioxidant Action of Vitamin C	0.955	0.0804	#NUM!	MAPK9,PDIA3,PLA2G2D,PLA2G4A,PLCB3,PLD1,PLD2,SELENOT,TXN
Role of PI3K/AKT Signaling in the Pathogenesis of Influenza	0.943	0.0909	#NUM!	CCL5,CCR5,GNAI3,KPNA3,PIK3C2A,PLAC8
Endocannabinoid Cancer Inhibition Pathway	0.943	0.0759	#NUM!	CASP1,CASP8,CTNNB1,EIF2A,GNAI3,GNAQ,MYC,PIK3C2A,PRKAA1,PTK2,SPTLC2
PPARα/RXRα Activation	0.939	0.0718	#NUM!	AP2A2,BMPR2,CD36,CKAP5,GNAQ,HSP90AB1,HSP90B1,PDIA3,PLCB3,PRKAA1,RALA,RAP1B,SLC27A1,TGS1
Tumoricidal Function of Hepatic Natural Killer Cells	0.932	0.125	#NUM!	APAF1,CASP8,ICAM1
Role of MAPK Signaling in the Pathogenesis of Influenza	0.928	0.0854	#NUM!	CCL5,CXCL10,MAPK9,PLA2G2D,PLA2G4A,RALA,RAP1B
Cleavage and Polyadenylation of Pre-mRNA	0.921	0.167	#NUM!	CPSF4,PAPOLA
Phospholipases	0.921	0.0896	#NUM!	PDIA3,PLA2G2D,PLA2G4A,PLCB3,PLD1,PLD2
Agranulocyte Adhesion and Diapedesis	0.91	0.0701	#NUM!	CCL5,CCR1,CCR5,CXCL10,Cxcl9,GLG1,GNAI3,ICAM1,IL18,ITGA6,MYH10,PF4,RDX,SDC4,TNFRSF1A
Apelin Cardiomyocyte Signaling Pathway	0.903	0.0808	#NUM!	ATP2A2,GNAI3,MAPK9,MYL12B,PDIA3,PIK3C2A,PLCB3,PRKCI
RHOGDI Signaling	0.9	0.0698	#NUM!	ACTR2,ARHGAP12,ARPC2,ARPC3,ARPC5,CD44,CFL1,GNAI3,GNAQ,GNG12,ITGA6,MYH10,MYL12B,RAC1,RDX
Protein Kinase A Signaling	0.896	0.0639	#NUM!	ACP1,APEX1,CDC27,CTNNB1,GNAI3,GNAQ,GNG12,KDELR2,MYH10,MYL12B,PDE7B,PDIA3,PHKA2,PLCB3,Ppp1cc,PPP1CC,PRKCI,PTK2,PXN,RAP1B,SMO,SMPDL3B,TIMM50,YWHAB,YWHAE,YWHAH
Role of JAK family kinases in IL-6-type Cytokine Signaling	0.889	0.12	#NUM!	IL6R,MAPK9,STAT1
Regulation of Actin-based Motility by Rho	0.886	0.0776	#NUM!	ACTR2,ARPC2,ARPC3,ARPC5,BAIAP2,CFL1,ITGA6,MYL12B,RAC1
Antigen Presentation Pathway	0.883	0.103	#NUM!	CALR,CANX,PDIA3,PSMB6
Gα12/13 Signaling	0.876	0.0752	#NUM!	CTNNB1,MAPK9,MEF2A,MYL12B,PIK3C2A,PTK2,PXN,RALA,RAP1B,RASA1
SPINK1 General Cancer Pathway	0.876	0.087	#NUM!	IL6R,Mt1,Mt2,PIK3C2A,RALA,RAP1B
LPS-stimulated MAPK Signaling	0.866	0.0824	#NUM!	MAPK9,PIK3C2A,PRKCI,RAC1,RALA,RAP1B,TLR4
HMGB1 Signaling	0.863	0.0719	#NUM!	HAT1,ICAM1,IL18,KAT2A,MAPK9,PIK3C2A,RAC1,RALA,RAP1B,RBBP7,TLR4,TNFRSF1A
NAD Phosphorylation and Dephosphorylation	0.863	0.154	#NUM!	ACP1,NADK
UDP-N-acetyl-D-galactosamine Biosynthesis II	0.863	0.154	#NUM!	GPI,HK3
Fc Epsilon RI Signaling	0.854	0.0763	#NUM!	INPPL1,MAPK9,PIK3C2A,PLA2G2D,PLA2G4A,PRKCI,RAC1,RALA,RAP1B
IL-17A Signaling in Gastric Cells	0.854	0.115	#NUM!	CCL5,CXCL10,MAPK9
p38 MAPK Signaling	0.854	0.0763	#NUM!	IL18,MEF2A,MYC,PLA2G2D,PLA2G4A,RPS6KA3,RPS6KB1,STAT1,TNFRSF1A
Colorectal Cancer Metastasis Signaling	0.851	0.0664	#NUM!	BIRC5,CTNNB1,GNAI3,GNAQ,GNG12,IL6R,MAPK9,MYC,PIK3C2A,RAC1,RALA,RAP1B,SMO,STAT1,TLR1,TLR4,TLR5,TNFRSF1A
Prolactin Signaling	0.848	0.0814	#NUM!	MYC,PIK3C2A,PRKCI,RALA,RAP1B,SOCS6,STAT1
L-carnitine Biosynthesis	0.845	0.333	#NUM!	ALDH9A1
S-methyl-5'-thioadenosine Degradation II	0.845	0.333	#NUM!	MTAP
Proline Degradation	0.845	0.333	#NUM!	LOC102724788/PRODH
D-glucuronate Degradation I	0.845	0.333	#NUM!	CRYL1
Methionine Salvage II (Mammalian)	0.845	0.333	#NUM!	MTR
Hypusine Biosynthesis	0.845	0.333	#NUM!	EIF5A
Glutamate Degradation II	0.845	0.333	#NUM!	GOT1
4-aminobutyrate Degradation I	0.845	0.333	#NUM!	SUCLG2
Aspartate Biosynthesis	0.845	0.333	#NUM!	GOT1
Growth Hormone Signaling	0.833	0.0845	#NUM!	PIK3C2A,PRKCI,RPS6KA3,RPS6KB1,SOCS6,STAT1
Type II Diabetes Mellitus Signaling	0.827	0.0719	#NUM!	ACSL4,ACSL5,CD36,MAPK9,PIK3C2A,PKM,PRKAA1,PRKCI,SLC27A1,SOCS6,TNFRSF1A
Mechanisms of Viral Exit from Host Cells	0.824	0.0976	#NUM!	LMNB1,LMNB2,PRKCI,XPO1
Mouse Embryonic Stem Cell Pluripotency	0.815	0.0769	#NUM!	BMPR1A,BMPR2,CTNNB1,MYC,PIK3C2A,RALA,RAP1B,SMO
Glioblastoma Multiforme Signaling	0.812	0.0702	#NUM!	CDK4,CTNNB1,E2F1,MYC,PDIA3,PIK3C2A,PLCB3,RAC1,RALA,RAP1B,RPS6KB1,SMO
DNA Double-Strand Break Repair by Non-Homologous End Joining	0.812	0.143	#NUM!	DCLRE1C,NBN
Urate Biosynthesis/Inosine 5'-phosphate Degradation	0.812	0.143	#NUM!	IMPDH2,PNP
Axonal Guidance Signaling	0.81	0.061	#NUM!	ACTR2,ADAM17,ARPC2,ARPC3,ARPC5,BAIAP2,CFL1,COPS5,EIF4E,GNAI3,GNAQ,GNG12,ITGA6,MYL12B,PDIA3,PIK3C2A,PLCB3,PMPCB,PRKCI,PSMD14,PTK2,PXN,RAC1,RALA,RAP1B,RASA1,SDCBP,SMO,SRGAP2,TUBA1B,TUBB2A
Role of CHK Proteins in Cell Cycle Checkpoint Control	0.801	0.0877	#NUM!	BRCA1,CDK1,E2F1,NBN,SLC19A1
Granulocyte Adhesion and Diapedesis	0.801	0.0688	#NUM!	CCL5,CCR1,CCR5,CXCL10,Cxcl9,GLG1,GNAI3,ICAM1,IL18,PF4,RDX,SDC4,TNFRSF1A
Tryptophan Degradation III (Eukaryotic)	0.783	0.107	#NUM!	ACAT1,HSD17B4,PARK7
Polyamine Regulation in Colon Cancer	0.78	0.0862	#NUM!	CTNNB1,EIF5A,MTA1,MYC,SRM
Oncostatin M Signaling	0.772	0.093	#NUM!	PLAU,RALA,RAP1B,STAT1
Superpathway of Citrulline Metabolism	0.762	0.133	#NUM!	LOC102724788/PRODH,OAT
Choline Biosynthesis III	0.762	0.133	#NUM!	PLD1,PLD2
Sonic Hedgehog Signaling	0.752	0.103	#NUM!	CCNB1,CDK1,SMO
Endocannabinoid Developing Neuron Pathway	0.75	0.072	#NUM!	BRCA1,CTNNB1,GNAI3,GNG12,MAPK9,PIK3C2A,RAC1,RALA,RAP1B
G Protein Signaling Mediated by Tubby	0.747	0.0909	#NUM!	GNAI3,GNAQ,GNG12,PLCB3
Endometrial Cancer Signaling	0.738	0.0833	#NUM!	CTNNB1,MYC,PIK3C2A,RALA,RAP1B
GDNF Family Ligand-Receptor Interactions	0.738	0.0789	#NUM!	MAPK9,PIK3C2A,RAC1,RALA,RAP1B,RASA1
2-ketoglutarate Dehydrogenase Complex	0.728	0.25	#NUM!	DLD
Branched-chain α-keto acid Dehydrogenase Complex	0.728	0.25	#NUM!	DLD
Eumelanin Biosynthesis	0.728	0.25	#NUM!	MIF
Methylmalonyl Pathway	0.728	0.25	#NUM!	MMUT
Proline Biosynthesis I	0.728	0.25	#NUM!	PYCR3
Arginine Degradation I (Arginase Pathway)	0.728	0.25	#NUM!	OAT
Oxidized GTP and dGTP Detoxification	0.728	0.25	#NUM!	RUVBL2
L-cysteine Degradation I	0.728	0.25	#NUM!	GOT1
Angiopoietin Signaling	0.719	0.0779	#NUM!	BIRC5,PIK3C2A,PTK2,RALA,RAP1B,RASA1
Tumor Microenvironment Pathway	0.717	0.067	#NUM!	CD44,FGF11,ICAM1,IL6R,MYC,PIK3C2A,PLAU,RAC1,RALA,RAP1B,SLC16A1,TNFRSF1A
Role of OCT4 in Mammalian Embryonic Stem Cell Pluripotency	0.699	0.087	#NUM!	BRCA1,MEF2A,PHB,PPP1R8
Osteoarthritis Pathway	0.695	0.0641	#NUM!	ALPL,BMPR1A,BMPR2,CASP1,CASP8,CTNNB1,HDAC3,ITGA6,NAMPT,PRKAA1,RAC1,SDC4,SMO,TLR4,TNFRSF1A
Natural Killer Cell Signaling	0.69	0.0653	#NUM!	CFL1,HSPA4,HSPA5,HSPA8,HSPA9,IL12RB1,IL18,MYD88,PIK3C2A,PXN,RAC1,RALA,RAP1B
IL-3 Signaling	0.686	0.0759	#NUM!	PIK3C2A,PRKCI,RAC1,RALA,RAP1B,STAT1
Thyroid Cancer Signaling	0.686	0.0759	#NUM!	CTNNB1,MYC,PDK1,PIK3C2A,RALA,RAP1B
Estrogen-Dependent Breast Cancer Signaling	0.686	0.0759	#NUM!	HSD17B11,HSD17B12,HSD17B4,PIK3C2A,RALA,RAP1B
Ephrin A Signaling	0.678	0.0851	#NUM!	CFL1,PIK3C2A,PTK2,RAC1
HGF Signaling	0.656	0.0682	#NUM!	ITGA6,MAPK9,PIK3C2A,PRKCI,PTK2,PXN,RAC1,RALA,RAP1B
Apelin Muscle Signaling Pathway	0.656	0.0833	#NUM!	GNAI3,GNAQ,GNG12,PRKAA1
Acute Phase Response Signaling	0.654	0.0649	#NUM!	C1R,C4A/C4B,CFB,CP,IL18,IL6R,MAPK9,MYD88,RALA,RAP1B,SOCS6,TNFRSF1A
Arsenate Detoxification I (Glutaredoxin)	0.644	0.2	#NUM!	PNP
Tetrahydrofolate Salvage from 5,10-methenyltetrahydrofolate	0.644	0.2	#NUM!	GART
Serine Biosynthesis	0.644	0.2	#NUM!	PSAT1
Tetrapyrrole Biosynthesis II	0.644	0.2	#NUM!	ALAS1
Galactose Degradation I (Leloir Pathway)	0.644	0.2	#NUM!	GALK2
dTMP De Novo Biosynthesis	0.644	0.2	#NUM!	SHMT2
Glutamate Degradation III (via 4-aminobutyrate)	0.644	0.2	#NUM!	SUCLG2
Folate Polyglutamylation	0.644	0.2	#NUM!	SHMT2
Activation of IRF by Cytosolic Pattern Recognition Receptors	0.642	0.0769	#NUM!	DHX58,IRF7,MAPK9,PPIB,STAT1
Role of NFAT in Cardiac Hypertrophy	0.64	0.0631	#NUM!	GNAI3,GNAQ,GNG12,HDAC2,HDAC3,MAPK9,MEF2A,PDIA3,PIK3C2A,PLCB3,PRKCI,RALA,RAP1B,RCAN3
JAK/STAT Signaling	0.636	0.0732	#NUM!	GNAQ,PIK3C2A,RALA,RAP1B,SOCS6,STAT1
FAK Signaling	0.627	0.0684	#NUM!	HMMR,ITGA6,PIK3C2A,PTK2,PXN,RAC1,RALA,RAP1B
Cardiac Hypertrophy Signaling	0.623	0.0615	#NUM!	EIF2B1,EIF4E,GNAI3,GNAQ,GNG12,IL6R,MAPK9,MEF2A,MYL12B,PDIA3,PIK3C2A,PLCB3,RAC1,RALA,RAP1B,RPS6KB1
AMPK Signaling	0.622	0.062	#NUM!	AK2,AK3,AK6,CCNA2,GNAI3,GNAQ,GNG12,PHF10,PIK3C2A,PPAT,PRKAA1,RAB11A,RAB1A,RPS6KB1,SMARCC1
Sertoli Cell-Sertoli Cell Junction Signaling	0.622	0.0631	#NUM!	CTNNB1,ITGA6,MAP3K20,MAPK9,MTMR2,PALS2,RAB8B,RAC1,RALA,RAP1B,TNFRSF1A,TUBA1B,TUBB2A
MYC Mediated Apoptosis Signaling	0.614	0.08	#NUM!	APAF1,CASP8,MYC,TNFRSF1A
Assembly of RNA Polymerase II Complex	0.614	0.08	#NUM!	GTF2H1,POLR2E,POLR2F,TAF15
FAT10 Cancer Signaling Pathway	0.614	0.08	#NUM!	BMPR2,CTNNB1,EEF1A1,TNFRSF1A
Granzyme A Signaling	0.607	0.105	#NUM!	APEX1,SET
VEGF Family Ligand-Receptor Interactions	0.607	0.0714	#NUM!	PIK3C2A,PLA2G2D,PLA2G4A,PRKCI,RALA,RAP1B
Purine Nucleotides Degradation II (Aerobic)	0.607	0.105	#NUM!	IMPDH2,PNP
Th2 Pathway	0.597	0.0657	#NUM!	BMPR2,CCR1,CCR5,CD4,ICAM1,IL12RB1,NOTCH3,PIK3C2A,TIMD4
UVC-Induced MAPK Signaling	0.595	0.0784	#NUM!	MAPK9,PRKCI,RALA,RAP1B
ERBB4 Signaling	0.59	0.0735	#NUM!	ADAM17,PIK3C2A,PRKCI,RALA,RAP1B
Nucleotide Excision Repair Pathway	0.59	0.0857	#NUM!	GTF2H1,POLR2E,POLR2F
Role of JAK1 and JAK3 in γc Cytokine Signaling	0.575	0.0725	#NUM!	IL15RA,PIK3C2A,RALA,RAP1B,STAT1
Pyruvate Fermentation to Lactate	0.575	0.167	#NUM!	LDHA
Pentose Phosphate Pathway (Non-oxidative Branch)	0.575	0.167	#NUM!	TALDO1
Selenocysteine Biosynthesis II (Archaea and Eukaryotes)	0.575	0.167	#NUM!	SEPHS1
Rapoport-Luebering Glycolytic Shunt	0.575	0.167	#NUM!	PGAM1
NAD Biosynthesis III	0.575	0.167	#NUM!	NAMPT
Virus Entry via Endocytic Pathways	0.57	0.0673	#NUM!	AP2A2,CLTC,PIK3C2A,PRKCI,RAC1,RALA,RAP1B
Thrombin Signaling	0.567	0.0613	#NUM!	GNAI3,GNAQ,GNG12,MYL12B,PDIA3,PIK3C2A,PLCB3,PRKCI,PTK2,RAC1,RALA,RAP1B,RPS6KB1
Interferon Signaling	0.567	0.0833	#NUM!	IFITM3,OAS1,STAT1
BMP signaling pathway	0.564	0.069	#NUM!	BMPR1A,BMPR2,MAGED1,MAPK9,RALA,RAP1B
Integrin Signaling	0.559	0.061	#NUM!	ACTR2,ARPC2,ARPC3,ARPC5,ITGA6,MYL12B,PIK3C2A,PTK2,PXN,RAC1,RALA,RAP1B,TSPAN3
Cell Cycle Regulation by BTG Family Proteins	0.545	0.0811	#NUM!	CDK4,E2F1,PRMT1
Pulmonary Fibrosis Idiopathic Signaling Pathway	0.542	0.0583	#NUM!	BIRC5,BMPR2,COL27A1,CTNNB1,EZH2,IL13RA1,MAPK9,NOTCH3,PEX13,PIK3C2A,PLAU,PTK2,RALA,RAP1B,RBBP7,RPS6KA3,RPS6KB1,SMO,SUZ12
Melatonin Signaling	0.529	0.0694	#NUM!	GNAI3,GNAQ,PDIA3,PLCB3,PRKCI
EGF Signaling	0.524	0.0727	#NUM!	PIK3C2A,RASA1,RPS6KB1,STAT1
α-Adrenergic Signaling	0.521	0.0648	#NUM!	GNAI3,GNAQ,GNG12,PHKA2,PRKCI,RALA,RAP1B
NAD Biosynthesis from 2-amino-3-carboxymuconate Semialdehyde	0.519	0.143	#NUM!	QPRT
Trehalose Degradation II (Trehalase)	0.519	0.143	#NUM!	HK3
Ceramide Degradation	0.519	0.143	#NUM!	ASAH1
Glycogen Biosynthesis II (from UDP-D-Glucose)	0.519	0.143	#NUM!	UGP2
Synaptic Long Term Potentiation	0.491	0.062	#NUM!	GNAQ,PDIA3,PLCB3,Ppp1cc,PPP1CC,PRKCI,RALA,RAP1B
Cardiomyocyte Differentiation via BMP Receptors	0.491	0.087	#NUM!	BMPR1A,BMPR2
Vitamin-C Transport	0.491	0.087	#NUM!	SELENOT,TXN
IL-4 Signaling	0.487	0.0645	#NUM!	IL13RA1,INPPL1,PIK3C2A,RALA,RAP1B,RPS6KB1
Oxytocin Signaling Pathway	0.48	0.0573	#NUM!	ATP2B1,CCL5,CD36,GNAI3,GNAQ,GNG12,MAPK9,MYH10,PIK3C2A,PLA2G2D,PLA2G4A,PLCB3,PRKAA1,PRKCI,RALA,RAP1B
ERBB Signaling	0.475	0.0638	#NUM!	MAPK9,PIK3C2A,PRKCI,RALA,RAP1B,RPS6KB1
Macropinocytosis Signaling	0.474	0.0658	#NUM!	PIK3C2A,PRKCI,RAC1,RALA,RAP1B
IL-22 Signaling	0.466	0.0833	#NUM!	MAPK9,STAT1
Role of MAPK Signaling in Promoting the Pathogenesis of Influenza	0.466	0.0619	#NUM!	ATP6V1A,MAPK9,PLA2G2D,PLA2G4A,RALA,RAP1B,RPS6KA3
Androgen Signaling	0.462	0.0592	#NUM!	CALR,GNAI3,GNAQ,GNG12,GTF2H1,HSPA4,POLR2E,POLR2F,PRKCI,TAF15
Factors Promoting Cardiogenesis in Vertebrates	0.456	0.0596	#NUM!	BMPR1A,BMPR2,CTNNB1,MAPK9,MYC,PDIA3,PLCB3,PRKCI,SMO
Melanocyte Development and Pigmentation Signaling	0.452	0.0625	#NUM!	KITLG,PIK3C2A,RALA,RAP1B,RPS6KA3,RPS6KB1
TGF-β Signaling	0.452	0.0625	#NUM!	BMPR1A,BMPR2,IRF7,MAPK9,RALA,RAP1B
VDR/RXR Activation	0.449	0.0641	#NUM!	CCL5,CXCL10,HR,PRKCI,PSMC5
Retinoic acid Mediated Apoptosis Signaling	0.447	0.0667	#NUM!	APAF1,CASP8,PARP14,PARP9
GNRH Signaling	0.444	0.0579	#NUM!	GNAI3,GNAQ,GNG12,MAPK9,PLCB3,PRKCI,PTK2,PXN,RAC1,RALA,RAP1B
Sphingosine and Sphingosine-1-phosphate Metabolism	0.429	0.111	#NUM!	ASAH1
Phosphatidylethanolamine Biosynthesis II	0.429	0.111	#NUM!	SELENOI
Heme Biosynthesis II	0.429	0.111	#NUM!	ALAS1
IL-12 Signaling and Production in Macrophages	0.424	0.0588	#NUM!	IL12RB1,IL18,MAPK9,MYD88,PIK3C2A,PRKCI,STAT1,TLR4
BER (Base Excision Repair) Pathway	0.418	0.0682	#NUM!	APEX1,E2F1,SLC19A1
NGF Signaling	0.417	0.0593	#NUM!	MAPK9,PIK3C2A,RAC1,RALA,RAP1B,RPS6KA3,RPS6KB1
Estrogen Biosynthesis	0.402	0.0667	#NUM!	HSD17B11,HSD17B12,HSD17B4
Phosphatidylglycerol Biosynthesis II (Non-plastidic)	0.401	0.0741	#NUM!	AGPAT5,PTPMT1
Role of NANOG in Mammalian Embryonic Stem Cell Pluripotency	0.398	0.0583	#NUM!	BMPR1A,BMPR2,CTNNB1,PIK3C2A,RALA,RAP1B,SMO
Prostanoid Biosynthesis	0.395	0.1	#NUM!	PTGES3
Glycine Betaine Degradation	0.395	0.1	#NUM!	SHMT2
Role of RIG1-like Receptors in Antiviral Innate Immunity	0.387	0.0652	#NUM!	CASP8,DHX58,IRF7
tRNA Splicing	0.387	0.0652	#NUM!	APEX1,PDE7B,SMPDL3B
Apelin Pancreas Signaling Pathway	0.387	0.0652	#NUM!	MAPK9,PIK3C2A,PRKAA1
Gap Junction Signaling	0.385	0.0556	#NUM!	CTNNB1,GNAI3,GNAQ,PDIA3,PIK3C2A,PLCB3,PRKCI,RALA,RAP1B,TUBA1B,TUBB2A
Synaptogenesis Signaling Pathway	0.384	0.0541	#NUM!	ACTR2,AP2A2,ARPC2,ARPC3,ARPC5,CFL1,CTNNB1,GPAA1,HSPA8,MAP1B,NAP1L1,PIK3C2A,RAC1,RALA,RAP1B,RPS6KB1,STX16
ERB2-ERBB3 Signaling	0.382	0.0615	#NUM!	MYC,PIK3C2A,RALA,RAP1B
PEDF Signaling	0.381	0.0595	#NUM!	CASP8,PIK3C2A,RAC1,RALA,RAP1B
iNOS Signaling	0.374	0.0638	#NUM!	MYD88,STAT1,TLR4
Apoptosis Signaling	0.371	0.0577	#NUM!	APAF1,CASP8,CDK1,RALA,RAP1B,TNFRSF1A
Opioid Signaling Pathway	0.369	0.054	#NUM!	AP2A2,CLTC,CTNNB1,GNAI3,GNAQ,GNG12,MYC,PDK1,PLD2,PRKCI,RAC1,RALA,RAP1B,RPS6KA3,RPS6KB1
PI3K Signaling in B Lymphocytes	0.366	0.0559	#NUM!	PDIA3,PLCB3,PLEKHA1,PRKCI,RAC1,RALA,RAP1B,TLR4
Pentose Phosphate Pathway	0.364	0.0909	#NUM!	TALDO1
Xenobiotic Metabolism AHR Signaling Pathway	0.351	0.0575	#NUM!	ALDH1L1,ALDH9A1,HSP90AB1,HSP90B1,PTGES3
PPAR Signaling	0.344	0.0561	#NUM!	HSP90AB1,HSP90B1,IL18,RALA,RAP1B,TNFRSF1A
Hematopoiesis from Multipotent Stem Cells	0.335	0.0833	#NUM!	KITLG
IL-6 Signaling	0.332	0.0547	#NUM!	IL18,IL6R,MAPK9,PIK3C2A,RALA,RAP1B,TNFRSF1A
GM-CSF Signaling	0.327	0.0571	#NUM!	PIK3C2A,RALA,RAP1B,STAT1
Gαq Signaling	0.313	0.0529	#NUM!	GNAI3,GNAQ,GNG12,PIK3C2A,PLCB3,PLD1,PLD2,PRKCI,RAC1
Apelin Adipocyte Signaling Pathway	0.313	0.0549	#NUM!	CYBB,GNAI3,MAPK9,PRKAA1,RAC1
Assembly of RNA Polymerase III Complex	0.311	0.0769	#NUM!	GTF3A
NAD biosynthesis II (from tryptophan)	0.311	0.0769	#NUM!	QPRT
Oleate Biosynthesis II (Animals)	0.311	0.0769	#NUM!	UFSP2
Guanosine Nucleotides Degradation III	0.311	0.0769	#NUM!	PNP
TNFR1 Signaling	0.31	0.0577	#NUM!	APAF1,CASP8,TNFRSF1A
Production of Nitric Oxide and Reactive Oxygen Species in Macrophages	0.305	0.0524	#NUM!	CYBB,MAPK9,PIK3C2A,PPP1CC,PRKCI,RAC1,RAP1B,STAT1,TLR4,TNFRSF1A
CDK5 Signaling	0.289	0.0526	#NUM!	ITGA6,MAPK9,Ppp1cc,PPP1CC,RALA,RAP1B
LPS/IL-1 Mediated Inhibition of RXR Function	0.288	0.0512	#NUM!	ACSL4,ACSL5,ALAS1,ALDH1L1,ALDH9A1,HS3ST3B1,IL18,MAPK9,MYD88,SLC27A1,TLR4,TNFRSF1A,XPO1
Hepatic Fibrosis / Hepatic Stellate Cell Activation	0.288	0.0515	#NUM!	CCL5,CCR5,COL27A1,ICAM1,IGFBP4,IL6R,MYH10,STAT1,TLR4,TNFRSF1A
Mevalonate Pathway I	0.288	0.0714	#NUM!	ACAT1
Phenylalanine Degradation IV (Mammalian, via Side Chain)	0.288	0.0714	#NUM!	GOT1
Inhibition of Angiogenesis by TSP1	0.287	0.0588	#NUM!	CD36,MAPK9
Role of JAK2 in Hormone-like Cytokine Signaling	0.287	0.0588	#NUM!	SOCS6,STAT1
Relaxin Signaling	0.282	0.0516	#NUM!	APEX1,GNAI3,GNAQ,GNG12,PDE7B,PIK3C2A,RAP1B,SMPDL3B
GPCR-Mediated Integration of Enteroendocrine Signaling Exemplified by an L Cell	0.28	0.0533	#NUM!	GNAI3,GNAQ,PDIA3,PLCB3
IL-9 Signaling	0.275	0.0571	#NUM!	PIK3C2A,STAT1
IL-1 Signaling	0.273	0.0521	#NUM!	GNAI3,GNAQ,GNG12,MAPK9,MYD88
Death Receptor Signaling	0.273	0.0521	#NUM!	APAF1,CASP8,PARP14,PARP9,TNFRSF1A
Erythropoietin Signaling Pathway	0.272	0.0508	#NUM!	APAF1,CTNNB1,IL18,PIK3C2A,PRKCI,RAC1,RALA,RAP1B,RPS6KB1
Telomere Extension by Telomerase	0.268	0.0667	#NUM!	NBN
Primary Immunodeficiency Signaling	0.268	0.0536	#NUM!	CD4,CD8A,DCLRE1C
ILK Signaling	0.267	0.0505	#NUM!	CFL1,CTNNB1,MAPK9,MYC,MYH10,PIK3C2A,PTK2,PXN,RAC1,TNFRSF1A
Tight Junction Signaling	0.266	0.0506	#NUM!	CDK4,CPSF4,CTNNB1,GPAA1,MYH10,PRKCI,RAC1,STX16,TNFRSF1A
Cardiac β-adrenergic Signaling	0.266	0.0506	#NUM!	APEX1,ATP2A2,GNAI3,GNAQ,GNG12,PDE7B,Ppp1cc,PPP1CC,SMPDL3B
Antiproliferative Role of Somatostatin Receptor 2	0.263	0.0519	#NUM!	GNG12,PIK3C2A,RALA,RAP1B
GPCR-Mediated Nutrient Sensing in Enteroendocrine Cells	0.261	0.0508	#NUM!	GNAI3,GNAQ,GNG12,PDIA3,PLCB3,PRKCI
CD27 Signaling in Lymphocytes	0.258	0.0526	#NUM!	APAF1,CASP8,MAPK9
Role of IL-17A in Arthritis	0.258	0.0526	#NUM!	CCL5,MAPK9,PIK3C2A
Nitric Oxide Signaling in the Cardiovascular System	0.254	0.0504	#NUM!	ATP2A2,HSP90AB1,HSP90B1,PIK3C2A,PRKAA1,PRKCI
IL-7 Signaling Pathway	0.254	0.0513	#NUM!	MYC,PIK3C2A,PTK2,STAT1
TWEAK Signaling	0.25	0.0541	#NUM!	APAF1,CASP8
Mismatch Repair in Eukaryotes	0.25	0.0625	#NUM!	SLC19A1
Chondroitin Sulfate Degradation (Metazoa)	0.25	0.0625	#NUM!	HEXA
Adenosine Nucleotides Degradation II	0.25	0.0625	#NUM!	PNP
Parkinson's Signaling	0.25	0.0625	#NUM!	PARK7
Cancer Drug Resistance By Drug Efflux	0.249	0.0517	#NUM!	PDK1,RALA,RAP1B
Docosahexaenoic Acid (DHA) Signaling	0.24	0.0526	#NUM!	APAF1,PIK3C2A
Notch Signaling	0.24	0.0526	#NUM!	ADAM17,NOTCH3
1D-myo-inositol Hexakisphosphate Biosynthesis II (Mammalian)	0.234	0.0588	#NUM!	INPPL1
Dermatan Sulfate Degradation (Metazoa)	0.234	0.0588	#NUM!	HEXA
D-myo-inositol (1,3,4)-trisphosphate Biosynthesis	0.234	0.0588	#NUM!	INPPL1
Differential Regulation of Cytokine Production in Macrophages and T Helper Cells by IL-17A and IL-17F	0.218	0.0556	#NUM!	CCL5
Bile Acid Biosynthesis, Neutral Pathway	0.218	0.0556	#NUM!	CYP27A1
Superpathway of Geranylgeranyldiphosphate Biosynthesis I (via Mevalonate)	0.218	0.0556	#NUM!	ACAT1
Dilated Cardiomyopathy Signaling Pathway	0	0.0135	#NUM!	ATP2A2,MYH10
Neurovascular Coupling Signaling Pathway	0	0.0267	#NUM!	GNAQ,PLA2G2D,PLA2G4A,PLCB3,PLD2,SLC16A1
Wound Healing Signaling Pathway	0	0.0476	#NUM!	BMPR2,CCL5,COL27A1,IL18,ITGA6,MAPK9,PF4,RAC1,RALA,RAP1B,STAT1,TNFRSF1A
IL-10 Signaling	0	0.0417	#NUM!	CCR1,CCR5,IL18
Circadian Rhythm Signaling	0	0.0414	#NUM!	EIF4E,GNAI3,GNAQ,GNG12,MYC,PDIA3,PLCB3,PRKAA1,PRKCI,RALA,RAP1B
Amyotrophic Lateral Sclerosis Signaling	0	0.0348	#NUM!	APAF1,CASP1,PIK3C2A,RAC1
Synaptic Long Term Depression	0	0.0462	#NUM!	GNAI3,GNAQ,PDIA3,PLA2G2D,PLA2G4A,PLCB3,PRKCI,RALA,RAP1B
Coagulation System	0	0.0286	#NUM!	PLAU
Hepatic Cholestasis	0	0.0366	#NUM!	CYP27A1,IL18,MAPK9,MYD88,PRKCI,TLR4,TNFRSF1A
LXR/RXR Activation	0	0.0407	#NUM!	C4A/C4B,CD36,IL18,TLR4,TNFRSF1A
FXR/RXR Activation	0	0.0317	#NUM!	C4A/C4B,CYP27A1,IL18,MAPK9
Ceramide Signaling	0	0.0444	#NUM!	PIK3C2A,RALA,RAP1B,TNFRSF1A
PXR/RXR Activation	0	0.0154	#NUM!	ALAS1
TR/RXR Activation	0	0.0357	#NUM!	ENO1,HDAC3,PIK3C2A
RAR Activation	0	0.0392	#NUM!	GTF2H1,MAPK9,PHF10,PRKCI,PRMT1,PSMC5,RAC1,SMARCC1
Caveolar-mediated Endocytosis Signaling	0	0.0267	#NUM!	COPB1,ITGA6
Role of NFAT in Regulation of the Immune Response	0	0.0272	#NUM!	CD4,FCGR1A,GNAI3,GNAQ,GNG12,IPO5,KPNA3,KPNB1,MEF2A,PIK3C2A,PLCB3,RALA,RAP1B,RCAN3,TNPO1,XPO1
FcγRIIB Signaling in B Lymphocytes	0	0.0471	#NUM!	MAPK9,PIK3C2A,RALA,RAP1B
CCR5 Signaling in Macrophages	0	0.016	#NUM!	CCL5,CCR5,CD4,GNAI3,GNAQ,GNG12,MAPK9,PRKCI
CD40 Signaling	0	0.0448	#NUM!	ICAM1,MAPK9,PIK3C2A
Calcium-induced T Lymphocyte Apoptosis	0	0.0087	#NUM!	ATP2A2,CD4,HDAC2,PRKCI
Cytotoxic T Lymphocyte-mediated Apoptosis of Target Cells	0	0.00471	#NUM!	APAF1,CASP8
Lymphotoxin β Receptor Signaling	0	0.0364	#NUM!	APAF1,PIK3C2A
IL-17 Signaling	0	0.0374	#NUM!	HSP90AB1,HSP90B1,IL18,MAPK9,PIK3C2A,RALA,RAP1B
Airway Pathology in Chronic Obstructive Pulmonary Disease	0	0.0169	#NUM!	FGF11,IL18
4-1BB Signaling in T Lymphocytes	0	0.0294	#NUM!	MAPK9
CTLA4 Signaling in Cytotoxic T Lymphocytes	0	0.0105	#NUM!	AP2A2,CD8A,CD8B,CLTC,PIK3C2A
B Cell Activating Factor Signaling	0	0.0233	#NUM!	MAPK9
IL-15 Production	0	0.0407	#NUM!	PRKCI,PTK2,RYK,STAT1,TWF1
T Helper Cell Differentiation	0	0.0106	#NUM!	IL12RB1,IL18,IL6R,STAT1,TNFRSF1A
CD28 Signaling in T Helper Cells	0	0.0155	#NUM!	ACTR2,ARPC2,ARPC3,ARPC5,CD4,MAPK9,PIK3C2A,RAC1
IL-15 Signaling	0	0.0114	#NUM!	IL15RA,MYC,PIK3C2A,RALA,RAP1B,RPS6KB1
Role of Cytokines in Mediating Communication between Immune Cells	0	0.0185	#NUM!	IL18
Dendritic Cell Maturation	0	0.0186	#NUM!	FCGR1A,ICAM1,IL18,MAPK9,MYD88,PDIA3,PIK3C2A,PLCB3,STAT1,TLR4,TNFRSF1A
Cellular Effects of Sildenafil (Viagra)	0	0.0268	#NUM!	MYH10,MYL12B,PDIA3,PLCB3
Neuropathic Pain Signaling In Dorsal Horn Neurons	0	0.0396	#NUM!	PDIA3,PIK3C2A,PLCB3,PRKCI
Semaphorin Signaling in Neurons	0	0.0484	#NUM!	CFL1,PTK2,RAC1
ICOS-ICOSL Signaling in T Helper Cells	0	0.00789	#NUM!	CD4,PIK3C2A,PLEKHA1,RAC1
Lipid Antigen Presentation by CD1	0	0.00962	#NUM!	AP2A2,CALR,CANX,PDIA3
Corticotropin Releasing Hormone Signaling	0	0.047	#NUM!	ARPC5,GNAI3,GNAQ,MEF2A,PRKCI,RAP1B,SMO
Human Embryonic Stem Cell Pluripotency	0	0.0482	#NUM!	BMPR1A,BMPR2,CTNNB1,GNAI3,GNAQ,GNG12,PIK3C2A,SMO
CREB Signaling in Neurons	0	0.0348	#NUM!	BMPR1A,BMPR2,CCR1,CCR5,CX3CR1,GNAI3,GNAQ,GNG12,GPR65,IGF2R,P2RY6,PDIA3,PIK3C2A,PLCB3,POLR2E,POLR2F,PRKCI,RALA,RAP1B,SMO,TNFRSF11A
Type I Diabetes Mellitus Signaling	0	0.0157	#NUM!	APAF1,CASP8,HSPD1,MAPK9,MYD88,SOCS6,STAT1,TNFRSF1A
Basal Cell Carcinoma Signaling	0	0.0278	#NUM!	CTNNB1,SMO
Graft-versus-Host Disease Signaling	0	0.00224	#NUM!	IL18
G Beta Gamma Signaling	0	0.0465	#NUM!	GNAI3,GNAQ,GNG12,PRKCI,RALA,RAP1B
Communication between Innate and Adaptive Immune Cells	0	0.00969	#NUM!	CCL5,CD4,CD8A,CD8B,CXCL10,IL18,TLR1,TLR4,TLR5
Crosstalk between Dendritic Cells and Natural Killer Cells	0	0.033	#NUM!	IL15RA,IL18,TLR4
Systemic Lupus Erythematosus Signaling	0	0.0193	#NUM!	C6,FCGR1A,IL18,IL6R,LSM12,PIK3C2A,RALA,RAP1B,SNRPA1,SNRPB2,SNRPD1,SNRPD3
CDC42 Signaling	0	0.0243	#NUM!	ACTR2,ARPC2,ARPC3,ARPC5,BAIAP2,CFL1,DIAPH3,IQGAP3,ITGA6,MAPK9,MYL12B,PRKCI,RALA,RASA1
April Mediated Signaling	0	0.0238	#NUM!	MAPK9
Role of Osteoblasts, Osteoclasts and Chondrocytes in Rheumatoid Arthritis	0	0.0491	#NUM!	ADAM17,ALPL,BMPR1A,BMPR2,CTNNB1,IL18,MAPK9,PIK3C2A,SMO,TNFRSF11A,TNFRSF1A
Phospholipase C Signaling	0	0.0266	#NUM!	GNAQ,GNG12,HDAC2,HDAC3,ITGA6,MEF2A,MYL12B,PEBP1,PLA2G2D,PLA2G4A,PLCB3,PLD1,PLD2,PRKCI,RAC1,RALA,RAP1B,RPS6KA3
Altered T Cell and B Cell Signaling in Rheumatoid Arthritis	0	0.00813	#NUM!	IL18,TLR1,TLR4,TLR5
Atherosclerosis Signaling	0	0.0458	#NUM!	CD36,GLG1,ICAM1,IL18,PLA2G2D,PLA2G4A
Leptin Signaling in Obesity	0	0.0395	#NUM!	PDIA3,PIK3C2A,PLCB3
Breast Cancer Regulation by Stathmin1	0	0.0439	#NUM!	AURKA,AURKB,CCR1,CCR5,CDK1,CDK4,CX3CR1,E2F1,FOXM1,GNAQ,GNG12,GPR65,P2RY6,PIK3C2A,PLCB3,PPP1CC,PRKCI,RAC1,RALA,RAP1B,RPS6KA3,RPS6KB1,SMO,STMN1,TUBA1B,TUBB2A
RANK Signaling in Osteoclasts	0	0.033	#NUM!	MAPK9,PIK3C2A,TNFRSF11A
Neuroprotective Role of THOP1 in Alzheimer's Disease	0	0.0417	#NUM!	C1R,IDE,PREP,THOP1,YWHAE
Regulation of IL-2 Expression in Activated and Anergic T Lymphocytes	0	0.00868	#NUM!	MAPK9,RAC1,RALA,RAP1B
Role of WNT/GSK-3β Signaling in the Pathogenesis of Influenza	0	0.0256	#NUM!	CTNNB1,SMO
NUR77 Signaling in T Lymphocytes	0	0.00977	#NUM!	APAF1,HDAC2,PDK1,PRKCI,RPS6KA3
PKCθ Signaling in T Lymphocytes	0	0.00896	#NUM!	CD4,PIK3C2A,RAC1,RALA,RAP1B
Antiproliferative Role of TOB in T Cell Signaling	0	0.00469	#NUM!	CCNA2,PABPC1
MSP-RON Signaling Pathway	0	0.0345	#NUM!	PIK3C2A,TLR4
OX40 Signaling Pathway	0	0.00418	#NUM!	CD4,MAPK9
Spliceosomal Cycle	0	0.0204	#NUM!	HSPA8
IL-17A Signaling in Airway Cells	0	0.0299	#NUM!	MAPK9,PIK3C2A
Role of IL-17F in Allergic Inflammatory Airway Diseases	0	0.0444	#NUM!	CXCL10,RPS6KA3
Differential Regulation of Cytokine Production in Intestinal Epithelial Cells by IL-17A and IL-17F	0	0.0435	#NUM!	CCL5
Role of JAK1, JAK2 and TYK2 in Interferon Signaling	0	0.0385	#NUM!	STAT1
Dopamine-DARPP32 Feedback in cAMP Signaling	0	0.0442	#NUM!	ATP2A2,GNAI3,GNAQ,PDIA3,PLCB3,Ppp1cc,PPP1CC,PRKCI
Hematopoiesis from Pluripotent Stem Cells	0	0.00905	#NUM!	CD4,CD8A,CD8B,KITLG
Transcriptional Regulatory Network in Embryonic Stem Cells	0	0.0185	#NUM!	SET
nNOS Signaling in Neurons	0	0.0426	#NUM!	DLG2,PRKCI
nNOS Signaling in Skeletal Muscle Cells	0	0.0208	#NUM!	SNTB2
Netrin Signaling	0	0.0139	#NUM!	RAC1
Heparan Sulfate Biosynthesis	0	0.0233	#NUM!	HS3ST3B1,PPME1
Thyroid Hormone Metabolism II (via Conjugation and/or Degradation)	0	0.025	#NUM!	LARGE1
Nicotine Degradation III	0	0.0172	#NUM!	LARGE1
Dopamine Degradation	0	0.0312	#NUM!	ALDH9A1
Heparan Sulfate Biosynthesis (Late Stages)	0	0.0253	#NUM!	HS3ST3B1,PPME1
Ubiquinol-10 Biosynthesis (Eukaryotic)	0	0.0333	#NUM!	COQ2
CDP-diacylglycerol Biosynthesis I	0	0.04	#NUM!	AGPAT5
Melatonin Degradation I	0	0.0161	#NUM!	LARGE1
NAD Salvage Pathway II	0	0.037	#NUM!	ACP1
Triacylglycerol Degradation	0	0.0175	#NUM!	PPME1
D-myo-inositol (1,4,5)-Trisphosphate Biosynthesis	0	0.0385	#NUM!	PLCB3
Tryptophan Degradation X (Mammalian, via Tryptamine)	0	0.037	#NUM!	ALDH9A1
Chondroitin Sulfate Biosynthesis	0	0.0172	#NUM!	HS3ST3B1
Dermatan Sulfate Biosynthesis	0	0.0333	#NUM!	DSE,HS3ST3B1
Dermatan Sulfate Biosynthesis (Late Stages)	0	0.0426	#NUM!	DSE,HS3ST3B1
Nicotine Degradation II	0	0.0152	#NUM!	LARGE1
Serotonin Degradation	0	0.0282	#NUM!	ALDH9A1,LARGE1
Retinol Biosynthesis	0	0.0217	#NUM!	ESD
Triacylglycerol Biosynthesis	0	0.02	#NUM!	AGPAT5
Histamine Degradation	0	0.0476	#NUM!	ALDH9A1
Chondroitin Sulfate Biosynthesis (Late Stages)	0	0.02	#NUM!	HS3ST3B1
Superpathway of Melatonin Degradation	0	0.0149	#NUM!	LARGE1
Stearate Biosynthesis I (Animals)	0	0.0476	#NUM!	ACSL4,ACSL5,SLC27A1
Noradrenaline and Adrenaline Degradation	0	0.027	#NUM!	ALDH9A1
Pregnenolone Biosynthesis	0	0.037	#NUM!	CYP27A1
Putrescine Degradation III	0	0.0455	#NUM!	ALDH9A1
Fatty Acid α-oxidation	0	0.0476	#NUM!	ALDH9A1
Oxidative Ethanol Degradation III	0	0.0179	#NUM!	ALDH9A1
Ethanol Degradation IV	0	0.0417	#NUM!	ALDH9A1
Ethanol Degradation II	0	0.0294	#NUM!	ALDH9A1
Superpathway of Cholesterol Biosynthesis	0	0.0345	#NUM!	ACAT1
Gαi Signaling	0	0.0357	#NUM!	GNAI3,GNAQ,GNG12,RALA,RAP1B
Gαs Signaling	0	0.0325	#NUM!	GNAI3,GNAQ,GNG12,RAPGEF2
Inhibition of Matrix Metalloproteases	0	0.0256	#NUM!	ADAM17
Regulation of the Epithelial-Mesenchymal Transition Pathway	0	0.041	#NUM!	ADAM17,CTNNB1,FGF11,NOTCH3,PIK3C2A,RALA,RAP1B,SMO
Sperm Motility	0	0.0431	#NUM!	GNAI3,GNAQ,GNG12,PDIA3,PLA2G2D,PLA2G4A,PLCB3,PRKCI,PTK2,RYK,TWF1
TEC Kinase Signaling	0	0.0207	#NUM!	GNAI3,GNAQ,GNG12,GTF2I,ITGA6,MAPK9,PIK3C2A,PRKCI,PTK2,RAC1,STAT1,TLR4
PCP (Planar Cell Polarity) Pathway	0	0.05	#NUM!	MAPK9,RAC1,SMO
WNT/Ca+ pathway	0	0.0469	#NUM!	PDIA3,PLCB3,SMO
SAPK/JNK Signaling	0	0.0139	#NUM!	GNG12,MAP3K20,MAPK9,PIK3C2A,RAC1,RALA,RAP1B
IL-2 Signaling	0	0.0492	#NUM!	PIK3C2A,RALA,RAP1B
FGF Signaling	0	0.0357	#NUM!	FGF11,PIK3C2A,RAC1
GABA Receptor Signaling	0	0.0376	#NUM!	ALDH9A1,AP2A2,GNAI3,GNAQ,GNG12
Xenobiotic Metabolism Signaling	0	0.0414	#NUM!	ALDH1L1,ALDH9A1,ESD,HS3ST3B1,HSP90AB1,HSP90B1,MAPK9,PIK3C2A,PRKCI,PTGES3,RALA,RAP1B
B Cell Receptor Signaling	0	0.0143	#NUM!	CFL1,INPPL1,MAPK9,PIK3C2A,PTK2,RAC1,RALA,RAP1B,RPS6KB1
WNT/β-catenin Signaling	0	0.0462	#NUM!	BMPR2,CD44,CTNNB1,GNAQ,MYC,RUVBL2,SMO,TLE1
Neurotrophin/TRK Signaling	0	0.0395	#NUM!	PIK3C2A,RALA,RAP1B
Dopamine Receptor Signaling	0	0.0253	#NUM!	Ppp1cc,PPP1CC
cAMP-mediated signaling	0	0.0172	#NUM!	APEX1,GNAI3,PDE7B,SMPDL3B
Glutamate Receptor Signaling	0	0.0152	#NUM!	GNG12
NF-κB Signaling	0	0.0298	#NUM!	BMPR1A,BMPR2,CASP8,EIF2AK2,HDAC2,IGF2R,IL18,MYD88,PIK3C2A,RALA,RAP1B,TLR1,TLR4,TLR5,TNFRSF11A,TNFRSF1A,UBE2N
T Cell Receptor Signaling	0	0.0179	#NUM!	CD4,CD8A,CD8B,CTNNB1,ICAM1,PDK1,PIK3C2A,RAC1,RALA,RAP1B,RASA1
G-Protein Coupled Receptor Signaling	0	0.0342	#NUM!	APEX1,CCR1,CCR5,CTNNB1,CX3CR1,GNAI3,GNAQ,GNG12,GPR65,MAPK9,MEF2A,MYL12B,P2RY6,PDE7B,PIK3C2A,PLCB3,PTK2,PXN,RAC1,RALA,RAP1B,RASA1,SMO,SMPDL3B
Gustation Pathway	0	0.0148	#NUM!	CD36,P2RY6,SCN2B
Phagosome Formation	0	0.0492	#NUM!	ACTR2,ARFIP2,ARPC2,ARPC3,ARPC5,CARD9,CCR1,CCR5,CD36,CFL1,CX3CR1,FCGR1A,GPR65,ITGA6,MYD88,MYH10,MYL12B,P2RY6,PIK3C2A,PLA2G2D,PLA2G4A,PLD1,PLD2,PRKCI,PTK2,RAC1,RALA,RAP1B,RPS6KB1,SMO,TIMD4,TLR1,TLR4,TLR5
PD-1, PD-L1 cancer immunotherapy pathway	0	0.0283	#NUM!	CIP2A,PIK3C2A,TNFRSF1A
GP6 Signaling Pathway	0	0.0472	#NUM!	COL27A1,PIK3C2A,PRKCI,PTK2,RAC1,RAP1B
Adrenomedullin signaling pathway	0	0.0452	#NUM!	GNAQ,IL18,MAPK9,PDIA3,PIK3C2A,PLCB3,PTK2,RALA,RAP1B
Th17 Activation Pathway	0	0.0103	#NUM!	HSP90AB1,HSP90B1,IL12RB1,IL6R,MYD88
Endocannabinoid Neuronal Synapse Pathway	0	0.047	#NUM!	GNAI3,GNAQ,GNG12,MAPK9,NDUFS2,PDIA3,PLCB3
Apelin Liver Signaling Pathway	0	0.0385	#NUM!	MAPK9
Apelin Cardiac Fibroblast Signaling Pathway	0	0.0435	#NUM!	PRKAA1
PFKFB4 Signaling Pathway	0	0.0435	#NUM!	GPI,HK3
T Cell Exhaustion Signaling Pathway	0	0.0177	#NUM!	BMPR2,IL12RB1,IL6R,LAG3,MAPK9,PDK1,PIK3C2A,RALA,RAP1B,STAT1
IL-23 Signaling Pathway	0	0.0435	#NUM!	IL12RB1,PIK3C2A
Systemic Lupus Erythematosus In T Cell Signaling Pathway	0	0.0188	#NUM!	CASP1,CASP8,CD44,GNAI3,PDK1,PIK3C2A,PTK2,RAC1,RALA,RAP1B,RDX,RPS6KB1
Systemic Lupus Erythematosus In B Cell Signaling Pathway	0	0.0194	#NUM!	CTNNB1,IL18,IL6R,INPPL1,IRF7,MYC,MYD88,PIK3C2A,PRKCI,RAC1,RALA,RAP1B,STAT1,STING1
White Adipose Tissue Browning Pathway	0	0.0294	#NUM!	CTBP2,LDHA,PRKAA1,SLC16A1
BEX2 Signaling Pathway	0	0.0247	#NUM!	CTNNB1,MAPK9
Xenobiotic Metabolism General Signaling Pathway	0	0.035	#NUM!	MAPK9,PIK3C2A,PRKCI,RALA,RAP1B
Xenobiotic Metabolism CAR Signaling Pathway	0	0.0316	#NUM!	ALDH1L1,ALDH9A1,HS3ST3B1,HSP90AB1,HSP90B1,PRKCI
Xenobiotic Metabolism PXR Signaling Pathway	0	0.0466	#NUM!	ALDH1L1,ALDH9A1,ESD,HS3ST3B1,HSP90AB1,HSP90B1,Ppp1cc,PPP1CC,PRKCI
Semaphorin Neuronal Repulsive Signaling Pathway	0	0.0397	#NUM!	CD44,CFL1,ITGA6,MYL12B,PIK3C2A,RAC1
Regulation Of The Epithelial Mesenchymal Transition By Growth Factors Pathway	0	0.0417	#NUM!	FGF11,IL6R,MAPK9,PIK3C2A,RAC1,RALA,RAP1B,TNFRSF1A
Regulation Of The Epithelial Mesenchymal Transition In Development Pathway	0	0.046	#NUM!	ADAM17,BRCA1,CTNNB1,SMO
MSP-RON Signaling In Macrophages Pathway	0	0.0427	#NUM!	PIK3C2A,RALA,RAP1B,STAT1,TLR4
Calcium Signaling	0	0.0417	#NUM!	ATP2A2,ATP2B1,CALR,HDAC2,HDAC3,MEF2A,MYH10,RAP1B,RCAN3
Eicosanoid Signaling	0	0.0294	#NUM!	PLA2G2D,PLA2G4A

## Sheet: BVEpTENko_High
© 2000-2021 QIAGEN. All rights reserved.
Ingenuity Canonical Pathways	-log(p-value)	Ratio	z-score	Molecules
Antigen Presentation Pathway	6.43	0.231	#NUM!	CD74,HLA-DMA,HLA-DMB,HLA-DQA1,HLA-DQB1,PSMB8,PSMB9,TAP1,TAP2
Integrin Signaling	6.39	0.0939	#NUM!	ARF3,ARHGAP5,ARPC4,ASAP1,CAPN2,GSN,ITGA1,ITGA3,ITGA8,ITGAE,ITGAV,ITGAX,ITGB7,PAK4,PARVB,PDGFB,RND3,SHC1,VCL,ZYX
G-Protein Coupled Receptor Signaling	6.38	0.0585	#NUM!	ADCY4,ADGRA2,ADGRG5,ARRB1,CARD10,CCND1,CCRL2,CELSR1,DUSP1,F2RL2,FOS,FZD1,FZD7,GNAO1,GPR137B,GPR141,GPR157,GPR35,GPR4,GPR68,HTR7,LPAR5,LPAR6,MAP3K12,MAP3K6,NFATC2,P2RY14,PAK4,PDE12,PDE6H,PLCE1,PREX1,PTGER2,PTGER4,PTGIR,RGS2,RPS6KA1,SHC1,SYNGAP1,VIPR1,XCR1
PI3K/AKT Signaling	5.58	0.0905	#NUM!	CCND1,CDKN1A,CSF2RB,HSP90AA1,IL1R2,INPP5D,ITGA1,ITGA3,ITGA8,ITGAE,ITGAV,ITGAX,ITGB7,PPM1J,PPP2CA,SHC1,SYNJ2,YWHAZ
Sertoli Cell-Sertoli Cell Junction Signaling	5.37	0.0874	#NUM!	AFDN,CLDN1,CTNNA1,ITGA1,ITGA3,ITGA8,ITGAE,ITGAV,ITGAX,ITGB7,JUP,MAP3K12,MAP3K6,NECTIN1,TGFB3,TJP3,TNF,VCL
HGF Signaling	5.27	0.106	#NUM!	CCND1,CDKN1A,FOS,ITGA1,ITGA3,ITGA8,ITGAE,ITGAV,ITGAX,ITGB7,MAP3K12,MAP3K6,MET,PRKCH
Epithelial Adherens Junction Signaling	5.04	0.0955	#NUM!	AFDN,ARHGEF17,ARPC4,CTNNA1,FARP2,FGFR1,MET,NECTIN1,NOTCH4,PAK4,PPM1J,PPP2CA,TIAM1,VCL,YWHAZ
Phagosome Formation	4.94	0.0535	#NUM!	ADGRA2,ADGRG5,AP1S3,ARPC4,CCRL2,CELSR1,F2RL2,FZD1,FZD7,GPR137B,GPR141,GPR157,GPR35,GPR4,GPR68,HTR7,ITGA1,ITGA3,ITGA8,ITGAE,ITGAV,ITGAX,ITGB7,LPAR5,LPAR6,P2RY14,PAK4,PRDX6,PRKCH,PTGER2,PTGER4,PTGIR,Tlr11,TLR3,VAV3,VIPR1,XCR1
Molecular Mechanisms of Cancer	4.64	0.0604	#NUM!	ADCY4,APC2,ARHGEF17,CCND1,CDKN1A,CTNNA1,FOS,FZD1,FZD7,GNAO1,HDAC4,HIPK2,ITGA1,ITGA3,ITGA8,ITGAE,ITGAV,ITGAX,ITGB7,NF1,PAK4,PRKCH,RBPJ,RND3,SHC1,SYNGAP1,TGFB3
Osteoarthritis Pathway	4.61	0.0769	#NUM!	ACVRL1,ANKH,CTNNA1,FGFR1,FZD1,FZD7,GLIS2,HDAC4,IL1R2,ITGA1,ITGA3,ITGA8,ITGAE,ITGAV,ITGAX,ITGB7,RBPJ,TNF
Regulation of Cellular Mechanics by Calpain Protease	4.14	0.112	#NUM!	CAPN2,CCND1,ITGA1,ITGA3,ITGA8,ITGAE,ITGAV,ITGAX,ITGB7,VCL
Breast Cancer Regulation by Stathmin1	4.05	0.0524	#NUM!	ADGRA2,ADGRG5,ARHGEF17,CAMK1D,CCND1,CCRL2,CELSR1,F2RL2,FZD1,FZD7,GPR137B,GPR141,GPR157,GPR35,GPR4,GPR68,HTR7,LPAR5,LPAR6,P2RY14,PDGFB,PPM1J,PPP1R11,PPP2CA,PRKCH,PTGER2,PTGER4,PTGIR,SHC1,VIPR1,XCR1
ERK/MAPK Signaling	4.02	0.0748	#NUM!	DUSP1,FOS,ITGA1,ITGA3,ITGA8,ITGAE,ITGAV,ITGAX,ITGB7,PAK4,PPM1J,PPP1R11,PPP2CA,RPS6KA1,SHC1,YWHAZ
PTEN Signaling	4.01	0.0867	#NUM!	CCND1,CDKN1A,FGFR1,INPP5D,ITGA1,ITGA3,ITGA8,ITGAE,ITGAV,ITGAX,ITGB7,SHC1,SYNJ2
Caveolar-mediated Endocytosis Signaling	4.01	0.12	#NUM!	DYRK3,FLNB,ITGA1,ITGA3,ITGA8,ITGAE,ITGAV,ITGAX,ITGB7
Ferroptosis Signaling Pathway	3.94	0.0909	#NUM!	ARF3,CDKN1A,CHAC1,DPP4,H2AC18/H2AC19,H2AC20,H2BC10,H2BC5,H2BU1,SLC38A1,SQSTM1,SREBF2
CREB Signaling in Neurons	3.9	0.0513	#NUM!	ADCY4,ADGRA2,ADGRG5,CACNB3,CCRL2,CELSR1,F2RL2,FGFR1,FZD1,FZD7,GNAO1,GPR137B,GPR141,GPR157,GPR35,GPR4,GPR68,HTR7,LPAR5,LPAR6,P2RY14,PDGFB,PLCE1,PRKCH,PTGER2,PTGER4,PTGIR,RPS6KA1,SHC1,VIPR1,XCR1
Actin Cytoskeleton Signaling	3.84	0.0694	#NUM!	APC2,ARPC4,GSN,ITGA1,ITGA3,ITGA8,ITGAE,ITGAV,ITGAX,ITGB7,PAK4,PDGFB,SHC1,TIAM1,TRIO,VAV3,VCL
Regulation of Actin-based Motility by Rho	3.82	0.0948	#NUM!	ARPC4,GSN,ITGA1,ITGA3,ITGA8,ITGAE,ITGAV,ITGAX,ITGB7,PAK4,RND3
FAK Signaling	3.79	0.094	#NUM!	ASAP1,CAPN2,ITGA1,ITGA3,ITGA8,ITGAE,ITGAV,ITGAX,ITGB7,PAK4,VCL
PAK Signaling	3.75	0.0932	#NUM!	ITGA1,ITGA3,ITGA8,ITGAE,ITGAV,ITGAX,ITGB7,PAK4,PDGFB,SHC1,TNF
Axonal Guidance Signaling	3.71	0.0531	#NUM!	ADAM23,ARPC4,DPYSL2,EPHA2,FARP2,FZD1,FZD7,GLIS2,GNAO1,ITGA1,ITGA3,ITGA8,ITGAE,ITGAV,ITGAX,ITGB7,MET,NFATC2,PAK4,PDGFB,PLCE1,PLXND1,PRKCH,SEMA4A,SEMA4F,SHC1,SRGAP3
Germ Cell-Sertoli Cell Junction Signaling	3.44	0.076	#NUM!	AFDN,CTNNA1,GSN,ITGA3,JUP,MAP3K12,MAP3K6,PAK4,RND3,TGFB3,TNF,VCL,ZYX
Signaling by Rho Family GTPases	3.38	0.0634	#NUM!	ARHGEF17,ARPC4,CDC42EP4,FOS,GNAO1,ITGA1,ITGA3,ITGA8,ITGAE,ITGAV,ITGAX,ITGB7,MAP3K12,PAK4,RND3,SEPTIN3,VIM
Actin Nucleation by ARP-WASP Complex	3.29	0.0968	#NUM!	ARPC4,ITGA1,ITGA3,ITGA8,ITGAE,ITGAV,ITGAX,ITGB7,RND3
Tight Junction Signaling	3.28	0.073	#NUM!	AFDN,CLDN1,CTNNA1,F2RL2,FOS,NECTIN1,PPM1J,PPP2CA,TGFB3,TIAM1,TJP3,TNF,VCL
Cardiac Hypertrophy Signaling (Enhanced)	3.27	0.0498	#NUM!	ADCY4,CACNB3,CSF2RB,EIF2B2,FGFR1,FZD1,FZD7,HDAC4,IL1R2,ITGA1,ITGA3,ITGA8,ITGAE,ITGAV,ITGAX,ITGB7,MAP3K12,MAP3K6,NFATC2,PDE12,PDE6H,PLCE1,PRKCH,RYR1,TGFB3,TNF,Tnfsf9
Chondroitin Sulfate Degradation (Metazoa)	3.27	0.25	#NUM!	ARSB,GM2A,HEXB,HYAL1
Protein Kinase A Signaling	3.22	0.0541	#NUM!	ADCY4,DUSP1,DUSP10,DUSP18,DUSP5,EBI3,FLNB,H1-0,LIPE,NFATC2,PDE12,PDE6H,PLCE1,PPP1R11,PRKCH,PTP4A1,RYR1,TGFB3,TNNI2,TNS2,UBASH3B,YWHAZ
RAC Signaling	3.17	0.0797	#NUM!	ARPC4,ITGA1,ITGA3,ITGA8,ITGAE,ITGAV,ITGAX,ITGB7,PAK4,SH3RF1,TIAM1
Neuregulin Signaling	3.16	0.0855	#NUM!	HSP90AA1,ITGA1,ITGA3,ITGA8,ITGAE,ITGAV,ITGAX,ITGB7,PRKCH,SHC1
cAMP-mediated signaling	3.11	0.0644	#NUM!	ADCY4,CAMK1D,DUSP1,GNAO1,HTR7,P2RY14,PDE12,PDE6H,PTGER2,PTGER4,PTGIR,RGS2,RPS6KA1,VIPR1,XCR1
Semaphorin Neuronal Repulsive Signaling Pathway	2.85	0.0728	#NUM!	DPYSL2,FARP2,ITGA1,ITGA3,ITGA8,ITGAE,ITGAV,ITGAX,ITGB7,PAK4,PLXND1
Paxillin Signaling	2.82	0.0833	#NUM!	ITGA1,ITGA3,ITGA8,ITGAE,ITGAV,ITGAX,ITGB7,PAK4,VCL
Ephrin Receptor Signaling	2.79	0.0647	#NUM!	ARPC4,EPHA2,GNAO1,ITGA1,ITGA3,ITGA8,ITGAE,ITGAV,ITGAX,ITGB7,PAK4,PDGFB,SHC1
Hepatic Fibrosis Signaling Pathway	2.7	0.0501	#NUM!	APC2,CACNB3,CCND1,FGFR1,FOS,FZD1,FZD7,GLIS2,IL1R2,ITGA1,ITGA3,ITGA8,ITGAE,ITGAV,ITGAX,ITGB7,PDGFB,PRKCH,RND3,TGFB3,TNF
IL-4 Signaling	2.66	0.086	#NUM!	HLA-DMA,HLA-DMB,HLA-DQA1,HLA-DQB1,INPP5D,NFATC2,SHC1,SYNJ2
Notch Signaling	2.63	0.132	#NUM!	DTX4,FURIN,JAG2,NOTCH4,RBPJ
RHOGDI Signaling	2.53	0.0605	#NUM!	ARHGAP5,ARHGEF17,ARPC4,GNAO1,ITGA1,ITGA3,ITGA8,ITGAE,ITGAV,ITGAX,ITGB7,PAK4,RND3
3-phosphoinositide Degradation	2.51	0.0628	#NUM!	DUSP1,DUSP10,DUSP5,INPP4A,INPP5D,ITPK1,PPFIBP2,PPM1J,PPP1R11,PPP2CA,SGPP1,SYNJ2
Gαs Signaling	2.44	0.0732	#NUM!	ADCY4,GNAO1,HTR7,PTGER2,PTGER4,PTGIR,RGS2,RYR1,VIPR1
ILK Signaling	2.39	0.0606	#NUM!	CCND1,FLNB,FOS,ITGB7,KRT18,PARVB,PPM1J,PPP2CA,RND3,TNF,VCL,VIM
Regulation of eIF4 and p70S6K Signaling	2.28	0.0615	#NUM!	EIF2B2,ITGA1,ITGA3,ITGA8,ITGAE,ITGAV,ITGAX,ITGB7,PPM1J,PPP2CA,SHC1
Citrulline-Nitric Oxide Cycle	2.23	0.4	#NUM!	ASL,ASS1
Regulation Of The Epithelial Mesenchymal Transition In Development Pathway	2.23	0.0805	#NUM!	FZD1,FZD7,GLIS2,JAG2,PYGO2,RBPJ,S100A4
Remodeling of Epithelial Adherens Junctions	2.17	0.0882	#NUM!	ARPC4,CTNNA1,MAPRE1,MET,VCL,ZYX
Role of PKR in Interferon Induction and Antiviral Response	2.16	0.0662	#NUM!	ATF3,FOS,HSP90AA1,HSPA1A/HSPA1B,Hspa1b,NLRP1,PDGFB,TLR3,TNF
Unfolded protein response	2.15	0.0778	#NUM!	DNAJA1,DNAJB1,DNAJB14,HSPA1A/HSPA1B,Hspa1b,HSPH1,SREBF2
MSP-RON Signaling In Cancer Cells Pathway	2.12	0.0652	#NUM!	CCND1,CSF2RB,FOS,KLK8,MET,RPS6KA2,VHL,VIM,YWHAZ
TNFR2 Signaling	2.11	0.125	#NUM!	FOS,TNF,TNFAIP3,TRAF1
Role of Macrophages, Fibroblasts and Endothelial Cells in Rheumatoid Arthritis	2.1	0.0491	#NUM!	APC2,CCND1,DKK3,FOS,FZD1,FZD7,GNAO1,IL1R2,NFATC2,PDGFB,PLCE1,PRKCH,Tlr11,TLR3,TNF,TRAF1
1D-myo-inositol Hexakisphosphate Biosynthesis II (Mammalian)	2.1	0.176	#NUM!	INPP5D,ITPK1,SYNJ2
Dermatan Sulfate Degradation (Metazoa)	2.1	0.176	#NUM!	GM2A,HEXB,HYAL1
Aldosterone Signaling in Epithelial Cells	2.09	0.061	#NUM!	DNAJA1,DNAJB1,DNAJB14,DNAJC28,DUSP1,HSP90AA1,HSPA1A/HSPA1B,HSPH1,PLCE1,PRKCH
Colorectal Cancer Metastasis Signaling	2.09	0.0517	#NUM!	ADCY4,ARRB1,CCND1,FOS,FZD1,FZD7,GNAO1,PTGER2,PTGER4,RND3,TGFB3,Tlr11,TLR3,TNF
Arginine Biosynthesis IV	2.06	0.333	#NUM!	ASL,ASS1
Urea Cycle	2.06	0.333	#NUM!	ASL,ASS1
MSP-RON Signaling In Macrophages Pathway	2.05	0.0684	#NUM!	ETV3,FOS,HLA-DMA,HLA-DMB,HLA-DQA1,HLA-DQB1,KLK8,TNF
ERK5 Signaling	2.05	0.0833	#NUM!	FOS,RPS6KA1,RPS6KA2,RPS6KC1,WNK1,YWHAZ
p38 MAPK Signaling	2.03	0.0678	#NUM!	DUSP1,DUSP10,IL1R2,RPS6KA1,RPS6KA2,RPS6KC1,TGFB3,TNF
D-myo-inositol-5-phosphate Metabolism	2.01	0.0564	#NUM!	DUSP1,DUSP10,DUSP5,INPP5D,ITPK1,PLCE1,PPFIBP2,PPM1J,PPP1R11,PPP2CA,SGPP1
Glioblastoma Multiforme Signaling	1.97	0.0585	#NUM!	APC2,CCND1,CDKN1A,FZD1,FZD7,NF1,PDGFB,PLCE1,RND3,SHC1
Th1 Pathway	1.95	0.0656	#NUM!	CXCR3,HAVCR2,HLA-DMA,HLA-DMB,HLA-DQA1,HLA-DQB1,NFATC2,NOTCH4
Cell Cycle Regulation by BTG Family Proteins	1.89	0.108	#NUM!	BTG2,CCND1,PPM1J,PPP2CA
D-myo-inositol (1,4,5,6)-Tetrakisphosphate Biosynthesis	1.84	0.0559	#NUM!	DUSP1,DUSP10,DUSP5,INPP5D,ITPK1,PPFIBP2,PPM1J,PPP1R11,PPP2CA,SGPP1
D-myo-inositol (3,4,5,6)-tetrakisphosphate Biosynthesis	1.84	0.0559	#NUM!	DUSP1,DUSP10,DUSP5,INPP5D,ITPK1,PPFIBP2,PPM1J,PPP1R11,PPP2CA,SGPP1
Superpathway of Inositol Phosphate Compounds	1.84	0.0513	#NUM!	DUSP1,DUSP10,DUSP5,INPP5D,ITPK1,PLCE1,PPFIBP2,PPM1J,PPP1R11,PPP2CA,SGPP1,SYNJ2
NRF2-mediated Oxidative Stress Response	1.8	0.0506	#NUM!	ABCC1,ABCC4,CYP2S1,DNAJA1,DNAJB1,DNAJB14,FOS,HSP90AA1,MAFF,PRKCH,SOD1,SQSTM1
Pulmonary Fibrosis Idiopathic Signaling Pathway	1.77	0.046	#NUM!	CCND1,COL23A1,FGFR1,FOS,FZD1,FZD7,ITGAV,NOTCH4,PDGFB,RBPJ,RPS6KA1,RPS6KA2,RPS6KC1,TGFB3,VIM
Senescence Pathway	1.77	0.0471	#NUM!	ATF3,BHLHE40,CACNB3,CAPN2,CCND1,CDKN1A,HIPK2,NF1,NFATC2,PPM1J,PPP2CA,SQSTM1,TGFB3,VHL
Telomerase Signaling	1.76	0.0654	#NUM!	CDKN1A,HDAC4,HSP90AA1,PPM1J,PPP2CA,SHC1,TEP1
Cyclins and Cell Cycle Regulation	1.74	0.0714	#NUM!	CCND1,CDKN1A,HDAC4,PPM1J,PPP2CA,TGFB3
BAG2 Signaling Pathway	1.74	0.0714	#NUM!	CDKN1A,HSP90AA1,HSPA1A/HSPA1B,Hspa1b,PSMB8,PSMB9
Sphingosine and Sphingosine-1-phosphate Metabolism	1.71	0.222	#NUM!	NAAA,SGPP1
Protein Ubiquitination Pathway	1.69	0.0473	#NUM!	DNAJA1,DNAJB1,DNAJB14,DNAJC28,HSP90AA1,HSPA1A/HSPA1B,HSPH1,PSMB8,PSMB9,TAP1,TAP2,USP37,VHL
WNT/Ca+ pathway	1.67	0.0781	#NUM!	FZD1,FZD7,NFATC2,PDE6H,PLCE1
Production of Nitric Oxide and Reactive Oxygen Species in Macrophages	1.67	0.0524	#NUM!	FOS,IRF8,MAP3K12,MAP3K6,PPM1J,PPP1R11,PPP2CA,PRKCH,RND3,TNF
B Cell Development	1.63	0.0909	#NUM!	HLA-DMA,HLA-DMB,HLA-DQA1,HLA-DQB1
Androgen Signaling	1.59	0.0533	#NUM!	CACNB3,CCND1,DNAJB1,GNAO1,HSP90AA1,PRKCH,SHC1,TAF13,TAF7
Eicosanoid Signaling	1.57	0.0735	#NUM!	ALOX5AP,PRDX6,PTGER2,PTGER4,PTGIR
NGF Signaling	1.55	0.0593	#NUM!	MAP3K12,MAP3K6,RPS6KA1,RPS6KA2,RPS6KC1,SHC1,TRIO
Th1 and Th2 Activation Pathway	1.55	0.0523	#NUM!	CXCR3,HAVCR2,HLA-DMA,HLA-DMB,HLA-DQA1,HLA-DQB1,JAG2,NFATC2,NOTCH4
WNT/β-catenin Signaling	1.53	0.052	#NUM!	APC2,CCND1,DKK3,FZD1,FZD7,GNAO1,PPM1J,PPP2CA,TGFB3
Growth Hormone Signaling	1.5	0.0704	#NUM!	FOS,PRKCH,RPS6KA1,RPS6KA2,RPS6KC1
Melanocyte Development and Pigmentation Signaling	1.49	0.0625	#NUM!	ADCY4,KIT,RPS6KA1,RPS6KA2,RPS6KC1,SHC1
Renin-Angiotensin Signaling	1.49	0.0574	#NUM!	ADCY4,FOS,PAK4,PRKCH,PTGER2,SHC1,TNF
3-phosphoinositide Biosynthesis	1.49	0.0488	#NUM!	DUSP1,DUSP10,DUSP5,INPP5D,ITPK1,PPFIBP2,PPM1J,PPP1R11,PPP2CA,SGPP1
Glucocorticoid Receptor Signaling	1.47	0.0379	#NUM!	CDKN1A,CSF2RB,DUSP1,FOS,HLA-DMA,HLA-DMB,HLA-DQA1,HLA-DQB1,HSP90AA1,HSPA1A/HSPA1B,Hspa1b,IL1R2,KRT18,KRT80,NDUFA6,NFATC2,SHC1,TAF13,TAF7,TGFB3,TNF,VIPR1
Glioma Signaling	1.45	0.0565	#NUM!	CAMK1D,CCND1,CDKN1A,HDAC4,PDGFB,PRKCH,SHC1
RHOA Signaling	1.45	0.0565	#NUM!	ARHGAP5,ARPC4,CDC42EP4,LPAR5,LPAR6,RND3,SEPTIN3
Cell Cycle: G2/M DNA Damage Checkpoint Regulation	1.45	0.08	#NUM!	CDKN1A,HIPK2,RPS6KA1,YWHAZ
UVA-Induced MAPK Signaling	1.45	0.0612	#NUM!	FOS,PLCE1,RPS6KA1,RPS6KA2,RPS6KC1,TIPARP
HIF1α Signaling	1.45	0.0481	#NUM!	CAMK1D,CDKN1A,HSP90AA1,HSPA1A/HSPA1B,Hspa1b,MET,PDGFB,PRKCH,VHL,VIM
14-3-3-mediated Signaling	1.4	0.0551	#NUM!	FOS,PLCE1,PRKCH,RPS6KA1,TNF,VIM,YWHAZ
TNFR1 Signaling	1.4	0.0769	#NUM!	FOS,PAK4,TNF,TNFAIP3
γ-glutamyl Cycle	1.4	0.154	#NUM!	ANPEP,CHAC1
TREM1 Signaling	1.37	0.0649	#NUM!	ITGAX,NOD2,Tlr11,TLR3,TNF
Toll-like Receptor Signaling	1.35	0.0641	#NUM!	FOS,TLR3,TNF,TNFAIP3,TRAF1
Aryl Hydrocarbon Receptor Signaling	1.34	0.0503	#NUM!	AHR,CCND1,CDKN1A,FOS,HSP90AA1,NCOA7,TGFB3,TNF
Acyl-CoA Hydrolysis	1.34	0.143	#NUM!	ACOT11,ACOT7
Phenylalanine Degradation IV (Mammalian, via Side Chain)	1.34	0.143	#NUM!	GOT2,SLC27A3
IL-3 Signaling	1.33	0.0633	#NUM!	CSF2RB,FOS,INPP5D,PRKCH,SHC1
Heparan Sulfate Biosynthesis (Late Stages)	1.33	0.0633	#NUM!	EXT1,EXTL3,GLCE,LIPE,PRDX6
p70S6K Signaling	1.33	0.053	#NUM!	F2RL2,PLCE1,PPM1J,PPP2CA,PRKCH,SHC1,YWHAZ
PD-1, PD-L1 cancer immunotherapy pathway	1.31	0.0566	#NUM!	HLA-DMA,HLA-DMB,HLA-DQA1,HLA-DQB1,TGFB3,TNF
FLT3 Signaling in Hematopoietic Progenitor Cells	1.31	0.0625	#NUM!	FLT3,INPP5D,RPS6KA1,RPS6KA2,SHC1
Renal Cell Carcinoma Signaling	1.31	0.0625	#NUM!	FOS,MET,PAK4,PDGFB,VHL
Xanthine and Xanthosine Salvage	1.31	0.5	#NUM!	LACC1
Putrescine Biosynthesis III	1.31	0.5	#NUM!	ODC1
Hepatic Cholestasis	1.3	0.0471	#NUM!	ABCC1,ADCY4,CYP8B1,IL1R2,PRKCH,SLCO3A1,TGFB3,TNF,Tnfsf9
FAT10 Signaling Pathway	1.3	0.0714	#NUM!	PSMB8,PSMB9,SQSTM1,TNF
PPAR Signaling	1.29	0.0561	#NUM!	FOS,HSP90AA1,IL1R2,PDGFB,SHC1,TNF
Adipogenesis pathway	1.29	0.0519	#NUM!	FGFR1,FZD1,FZD7,HDAC4,RPS6KA1,RPS6KC1,TNF
Superpathway of Citrulline Metabolism	1.28	0.133	#NUM!	ASL,ASS1
Leukocyte Extravasation Signaling	1.28	0.0466	#NUM!	AFDN,ARHGAP5,CLDN1,CTNNA1,ITGA3,PRKCH,SELPLG,VAV3,VCL
Role of CHK Proteins in Cell Cycle Checkpoint Control	1.28	0.0702	#NUM!	ATMIN,CDKN1A,PPM1J,PPP2CA
Regulation of the Epithelial-Mesenchymal Transition Pathway	1.26	0.0462	#NUM!	FGFR1,FZD1,FZD7,JAG2,MET,NOTCH4,PYGO2,RBPJ,TGFB3
Th2 Pathway	1.26	0.0511	#NUM!	HLA-DMA,HLA-DMB,HLA-DQA1,HLA-DQB1,JAG2,NFATC2,NOTCH4
MSP-RON Signaling Pathway	1.25	0.069	#NUM!	CSF2RB,KLK8,RPS6KA2,TNF
D-myo-inositol (1,4,5)-trisphosphate Degradation	1.23	0.125	#NUM!	INPP5D,SYNJ2
Xenobiotic Metabolism Signaling	1.23	0.0414	#NUM!	AHR,CAMK1D,FMO5,HDAC4,HSP90AA1,MAP3K12,MAP3K6,PPM1J,PPP2CA,PRKCH,TNF,Ugt1a7c
HIPPO signaling	1.22	0.0588	#NUM!	DLG5,PPM1J,PPP1R11,PPP2CA,YWHAZ
Antioxidant Action of Vitamin C	1.22	0.0536	#NUM!	CSF2RB,GLRX,PLCE1,PRDX6,SLC23A2,TNF
Pulmonary Healing Signaling Pathway	1.21	0.0452	#NUM!	CCND1,FGFR1,FZD1,FZD7,NOTCH4,PRKCH,RBPJ,TGFB3,TNF
Heparan Sulfate Biosynthesis	1.2	0.0581	#NUM!	EXT1,EXTL3,GLCE,LIPE,PRDX6
PDGF Signaling	1.2	0.0581	#NUM!	FOS,INPP5D,PDGFB,SHC1,SYNJ2
D-myo-inositol (1,3,4)-trisphosphate Biosynthesis	1.18	0.118	#NUM!	INPP5D,SYNJ2
Xenobiotic Metabolism AHR Signaling Pathway	1.18	0.0575	#NUM!	AHR,HDAC4,HSP90AA1,TNF,Ugt1a7c
PI3K Signaling in B Lymphocytes	1.18	0.049	#NUM!	ATF3,CARD10,FOS,INPP5D,NFATC2,PLCE1,VAV3
Semaphorin Signaling in Neurons	1.17	0.0645	#NUM!	DPYSL2,MET,PAK4,RND3
Stearate Biosynthesis I (Animals)	1.15	0.0635	#NUM!	ACOT11,ACOT7,LPCAT4,SLC27A3
Guanine and Guanosine Salvage I	1.14	0.333	#NUM!	LACC1
S-methyl-5'-thioadenosine Degradation II	1.14	0.333	#NUM!	LACC1
Ascorbate Recycling (Cytosolic)	1.14	0.333	#NUM!	GLRX
Anandamide Degradation	1.14	0.333	#NUM!	NAAA
Adenine and Adenosine Salvage I	1.14	0.333	#NUM!	LACC1
1D-myo-inositol Hexakisphosphate Biosynthesis V (from Ins(1,3,4)P3)	1.14	0.333	#NUM!	ITPK1
Glutamate Degradation II	1.14	0.333	#NUM!	GOT2
Aspartate Biosynthesis	1.14	0.333	#NUM!	GOT2
Erythropoietin Signaling Pathway	1.12	0.0452	#NUM!	CCND1,CSF2RB,FOS,PRKCH,SHC1,TGFB3,TNF,Tnfsf9
Acute Myeloid Leukemia Signaling	1.12	0.0549	#NUM!	CCND1,CSF2RB,FLT3,JUP,KIT
RANK Signaling in Osteoclasts	1.12	0.0549	#NUM!	FOS,GSN,MAP3K12,MAP3K6,NFATC2
Cardiac β-adrenergic Signaling	1.11	0.0449	#NUM!	ADCY4,CACNB3,GNAO1,PDE12,PDE6H,PPM1J,PPP1R11,PPP2CA
Mitotic Roles of Polo-Like Kinase	1.09	0.0606	#NUM!	ESPL1,HSP90AA1,PPM1J,PPP2CA
Pyridoxal 5'-phosphate Salvage Pathway	1.09	0.0606	#NUM!	DAPK1,MAP3K6,PRKCH,PRKX
Pyroptosis Signaling Pathway	1.09	0.0538	#NUM!	NLRP1,PTGER4,Tlr11,TLR3,TNF
NAD Signaling Pathway	1.08	0.0464	#NUM!	H1-0,H2BC10,H2BC5,H2BU1,PDGFB,RYR1,TIPARP
Factors Promoting Cardiogenesis in Vertebrates	1.08	0.0464	#NUM!	APC2,CCND1,FZD1,FZD7,PLCE1,PRKCH,TGFB3
Autophagy	1.07	0.0423	#NUM!	DAPK1,FOS,NOD2,PDGFB,PPM1J,PPP2CA,RAB7B,SQSTM1,TNF
April Mediated Signaling	1.07	0.0714	#NUM!	FOS,NFATC2,TRAF1
IL-15 Production	1.06	0.0488	#NUM!	DDR1,DYRK3,EPHA2,FGFR1,KIT,MET
Agranulocyte Adhesion and Diapedesis	1.06	0.0421	#NUM!	CCL22,CLDN1,CXCL16,CXCR3,ITGA1,ITGA3,ITGB7,SELPLG,TNF
GADD45 Signaling	1.06	0.1	#NUM!	CCND1,CDKN1A
Inflammasome pathway	1.06	0.1	#NUM!	NLRP1,NOD2
Cell Cycle: G1/S Checkpoint Regulation	1.05	0.0588	#NUM!	CCND1,CDKN1A,HDAC4,TGFB3
B Cell Activating Factor Signaling	1.04	0.0698	#NUM!	FOS,NFATC2,TRAF1
Role of Pattern Recognition Receptors in Recognition of Bacteria and Viruses	1.02	0.0449	#NUM!	NOD2,PRKCH,TGFB3,Tlr11,TLR3,TNF,Tnfsf9
Glutathione Redox Reactions II	1.02	0.25	#NUM!	GLRX
L-cysteine Degradation I	1.02	0.25	#NUM!	GOT2
Wound Healing Signaling Pathway	1	0.0397	#NUM!	COL23A1,FOS,IL1R2,ITGA3,PDGFB,SHC1,TGFB3,TNF,Tnfsf9,VIM
eNOS Signaling	0.991	0.044	#NUM!	ADCY4,HSP90AA1,HSPA1A/HSPA1B,Hspa1b,LPAR5,LPAR6,PRKCH
Superpathway of D-myo-inositol (1,4,5)-trisphosphate Metabolism	0.987	0.0909	#NUM!	INPP5D,SYNJ2
Basal Cell Carcinoma Signaling	0.983	0.0556	#NUM!	APC2,FZD1,FZD7,GLIS2
Sperm Motility	0.979	0.0392	#NUM!	DDR1,DYRK3,EPHA2,FGFR1,GNAO1,KIT,MET,PLCE1,PRDX6,PRKCH
Endothelin-1 Signaling	0.971	0.0417	#NUM!	ADCY4,FOS,GNAO1,PLCE1,PRDX6,PRKCH,PTGER2,SHC1
Role of Osteoblasts, Osteoclasts and Chondrocytes in Rheumatoid Arthritis	0.971	0.0402	#NUM!	APC2,DKK3,FOS,FZD1,FZD7,GSN,IL1R2,NFATC2,TNF
Regulation Of The Epithelial Mesenchymal Transition By Growth Factors Pathway	0.971	0.0417	#NUM!	FGFR1,FOS,MET,PDGFB,SHC1,TGFB3,TNF,VIM
Vitamin-C Transport	0.955	0.087	#NUM!	GLRX,SLC23A2
Hepatic Fibrosis / Hepatic Stellate Cell Activation	0.951	0.0412	#NUM!	COL23A1,CXCR3,FGFR1,IL1R2,MET,PDGFB,TGFB3,TNF
Synaptic Long Term Depression	0.943	0.041	#NUM!	CACNB3,GNAO1,PLCE1,PPM1J,PPP2CA,PRDX6,PRKCH,RYR1
Cardiac Hypertrophy Signaling	0.939	0.0385	#NUM!	ADCY4,CACNB3,EIF2B2,GNAO1,MAP3K12,MAP3K6,PLCE1,RND3,RPS6KA1,TGFB3
Arsenate Detoxification I (Glutaredoxin)	0.928	0.2	#NUM!	LACC1
Creatine-phosphate Biosynthesis	0.928	0.2	#NUM!	CKB
Pentose Phosphate Pathway (Oxidative Branch)	0.928	0.2	#NUM!	H6PD
STAT3 Pathway	0.921	0.0444	#NUM!	CDKN1A,CSF2RB,FGFR1,IL1R2,MAP3K12,PDGFB
Macropinocytosis Signaling	0.921	0.0526	#NUM!	ITGB7,MET,PDGFB,PRKCH
Human Embryonic Stem Cell Pluripotency	0.917	0.0422	#NUM!	APC2,FGFR1,FZD1,FZD7,GNAO1,PDGFB,TGFB3
Natural Killer Cell Signaling	0.907	0.0402	#NUM!	CD244,HSPA1A/HSPA1B,Hspa1b,MAP3K12,MAP3K6,NFATC2,PAK4,VAV3
CDP-diacylglycerol Biosynthesis I	0.896	0.08	#NUM!	AGPAT4,LPCAT4
Triacylglycerol Biosynthesis	0.896	0.06	#NUM!	AGPAT4,LPCAT4,Plpp1
IL-7 Signaling Pathway	0.889	0.0513	#NUM!	BCL6,CCND1,MET,SHC1
Dopamine Receptor Signaling	0.876	0.0506	#NUM!	ADCY4,PPM1J,PPP1R11,PPP2CA
IL-17A Signaling in Gastric Cells	0.866	0.0769	#NUM!	FOS,TNF
Estrogen-mediated S-phase Entry	0.866	0.0769	#NUM!	CCND1,CDKN1A
Gluconeogenesis I	0.866	0.0769	#NUM!	ALDOC,ME2
Insulin Receptor Signaling	0.866	0.0429	#NUM!	EIF2B2,INPP5D,LIPE,PPP1R11,SHC1,SYNJ2
Chondroitin and Dermatan Biosynthesis	0.854	0.167	#NUM!	CSGALNACT2
Aspartate Degradation II	0.854	0.167	#NUM!	GOT2
BEX2 Signaling Pathway	0.848	0.0494	#NUM!	CCND1,CDKN1A,PPM1J,PPP2CA
Phosphatidylglycerol Biosynthesis II (Non-plastidic)	0.842	0.0741	#NUM!	AGPAT4,LPCAT4
Glycolysis I	0.842	0.0741	#NUM!	ALDOC,PFKP
Endocannabinoid Cancer Inhibition Pathway	0.815	0.0414	#NUM!	ADCY4,ATF3,CCND1,CDKN1A,GNAO1,VIM
CDK5 Signaling	0.812	0.0439	#NUM!	ADCY4,ITGA3,PPM1J,PPP1R11,PPP2CA
IL-8 Signaling	0.807	0.0379	#NUM!	CCND1,FOS,GNAO1,ITGAV,ITGAX,LASP1,PRKCH,RND3
Opioid Signaling Pathway	0.807	0.036	#NUM!	ADCY4,ARRB1,CACNB3,CAMK1D,FOS,GNAO1,PRKCH,RPS6KA1,RPS6KA2,RYR1
Thrombin Signaling	0.799	0.0377	#NUM!	ADCY4,CAMK1D,F2RL2,GNAO1,PLCE1,PRKCH,RND3,SHC1
mTOR Signaling	0.799	0.0377	#NUM!	PPM1J,PPP2CA,PRKCH,PRR5L,RND3,RPS6KA1,RPS6KA2,RPS6KC1
Phosphatidylcholine Biosynthesis I	0.793	0.143	#NUM!	PCYT1A
Adenine and Adenosine Salvage III	0.793	0.143	#NUM!	LACC1
Ceramide Degradation	0.793	0.143	#NUM!	NAAA
CSDE1 Signaling Pathway	0.79	0.0536	#NUM!	FOS,TRIO,VIM
Role of Tissue Factor in Cancer	0.79	0.0431	#NUM!	ARRB1,ITGA3,ITGAV,RPS6KA1,RPS6KA2
Neuroinflammation Signaling Pathway	0.788	0.0349	#NUM!	FOS,FZD1,HLA-DMA,HLA-DMB,HLA-DQA1,HLA-DQB1,NFATC2,TGFB3,Tlr11,TLR3,TNF
Dopamine-DARPP32 Feedback in cAMP Signaling	0.783	0.0387	#NUM!	ADCY4,CACNB3,PLCE1,PPM1J,PPP1R11,PPP2CA,PRKCH
CD27 Signaling in Lymphocytes	0.775	0.0526	#NUM!	FOS,MAP3K12,MAP3K6
Fc Epsilon RI Signaling	0.767	0.0424	#NUM!	INPP5D,PRKCH,SYNJ2,TNF,VAV3
GPCR-Mediated Nutrient Sensing in Enteroendocrine Cells	0.767	0.0424	#NUM!	ADCY4,CACNB3,LPAR5,PLCE1,PRKCH
Polyamine Regulation in Colon Cancer	0.759	0.0517	#NUM!	AZIN1,FOS,ODC1
Nicotine Degradation III	0.759	0.0517	#NUM!	CYP2S1,FMO5,Ugt1a7c
Cholecystokinin/Gastrin-mediated Signaling	0.757	0.042	#NUM!	FOS,PRKCH,RND3,SHC1,TNF
Sphingosine-1-phosphate Signaling	0.747	0.0417	#NUM!	ADCY4,NAAA,PDGFB,PLCE1,RND3
Superoxide Radicals Degradation	0.74	0.125	#NUM!	SOD1
Purine Ribonucleosides Degradation to Ribose-1-phosphate	0.74	0.125	#NUM!	LACC1
Ceramide Signaling	0.733	0.0444	#NUM!	FOS,PPM1J,PPP2CA,TNF
Endometrial Cancer Signaling	0.728	0.05	#NUM!	APC2,CCND1,CTNNA1
PCP (Planar Cell Polarity) Pathway	0.728	0.05	#NUM!	CELSR1,FZD1,FZD7
Role of NFAT in Cardiac Hypertrophy	0.724	0.036	#NUM!	ADCY4,CACNB3,CAMK1D,HDAC4,PLCE1,PRKCH,SHC1,TGFB3
Apelin Adipocyte Signaling Pathway	0.721	0.044	#NUM!	ADCY4,LIPE,PRDX6,SOD1
Granulocyte Adhesion and Diapedesis	0.717	0.037	#NUM!	CCL22,CLDN1,CXCL16,CXCR3,IL1R2,SELPLG,TNF
GNRH Signaling	0.71	0.0368	#NUM!	ADCY4,CACNB3,FOS,MAP3K12,MAP3K6,PAK4,PRKCH
Xenobiotic Metabolism CAR Signaling Pathway	0.71	0.0368	#NUM!	ABCC1,FMO5,HSP90AA1,PPM1J,PPP2CA,PRKCH,Ugt1a7c
Pathogenesis of Multiple Sclerosis	0.693	0.111	#NUM!	CXCR3
Clathrin-mediated Endocytosis Signaling	0.688	0.0363	#NUM!	ARPC4,ARRB1,ITGB7,MET,MYO6,PDGFB,SH3BP4
Fcγ Receptor-mediated Phagocytosis in Macrophages and Monocytes	0.686	0.0426	#NUM!	ARPC4,INPP5D,PRKCH,VAV3
Thrombopoietin Signaling	0.686	0.0476	#NUM!	FOS,PRKCH,SHC1
ERBB Signaling	0.686	0.0426	#NUM!	FOS,PAK4,PRKCH,SHC1
PPARα/RXRα Activation	0.674	0.0359	#NUM!	ADCY4,GOT2,HSP90AA1,IL1R2,PLCE1,SHC1,TGFB3
Estrogen Receptor Signaling	0.674	0.032	#NUM!	ADCY4,CACNB3,CCND1,CDKN1A,EIF2B2,FBXO32,FOS,GNAO1,HSP90AA1,NDUFA6,PLCE1,PRKCH,SHC1
Inhibition of ARE-Mediated mRNA Degradation Pathway	0.674	0.0373	#NUM!	PPM1J,PPP2CA,PSMB8,PSMB9,TNF,YWHAZ
Prostanoid Biosynthesis	0.654	0.1	#NUM!	CYP2S1
Dolichyl-diphosphooligosaccharide Biosynthesis	0.654	0.1	#NUM!	DPM1
Nicotine Degradation II	0.648	0.0455	#NUM!	CYP2S1,FMO5,Ugt1a7c
Interferon Signaling	0.648	0.0556	#NUM!	PSMB8,TAP1
Salvage Pathways of Pyrimidine Ribonucleotides	0.644	0.0408	#NUM!	DAPK1,MAP3K6,PRKCH,PRKX
CD40 Signaling	0.635	0.0448	#NUM!	FOS,TNFAIP3,TRAF1
Sucrose Degradation V (Mammalian)	0.616	0.0909	#NUM!	ALDOC
Pentose Phosphate Pathway	0.616	0.0909	#NUM!	H6PD
Neuropathic Pain Signaling In Dorsal Horn Neurons	0.614	0.0396	#NUM!	CAMK1D,FOS,PLCE1,PRKCH
CXCR4 Signaling	0.613	0.0355	#NUM!	ADCY4,FOS,GNAO1,PAK4,PRKCH,RND3
IL-12 Signaling and Production in Macrophages	0.602	0.0368	#NUM!	FOS,IRF8,PRKCH,TGFB3,TNF
White Adipose Tissue Browning Pathway	0.602	0.0368	#NUM!	ADCY4,CACNB3,FGFR1,FNDC5,LIPE
GM-CSF Signaling	0.599	0.0429	#NUM!	CCND1,CSF2RB,SHC1
AMPK Signaling	0.593	0.0331	#NUM!	CCND1,CDKN1A,GNAO1,LIPE,PFKFB3,PFKP,PPM1J,PPP2CA
Synaptogenesis Signaling Pathway	0.592	0.0318	#NUM!	ADCY4,AFDN,ARPC4,CACNB3,EPHA2,NECTIN1,SHC1,SYNGAP1,TIAM1,UNC13A
Apoptosis Signaling	0.587	0.0385	#NUM!	CAPN2,LMNA,RPS6KA1,TNF
Assembly of RNA Polymerase I Complex	0.583	0.0833	#NUM!	POLR1A
Glycogen Degradation II	0.583	0.0833	#NUM!	AGL
IL-10 Signaling	0.577	0.0417	#NUM!	FOS,IL1R2,TNF
Melatonin Signaling	0.577	0.0417	#NUM!	GNAO1,PLCE1,PRKCH
Netrin Signaling	0.577	0.0417	#NUM!	CACNB3,NFATC2,RYR1
Huntington's Disease Signaling	0.575	0.032	#NUM!	CAPN2,DNAJB1,HDAC4,HSPA1A/HSPA1B,Hspa1b,PRKCH,PSMB8,PSMB9,SHC1
Gαi Signaling	0.57	0.0357	#NUM!	ADCY4,GNAO1,P2RY14,SHC1,XCR1
Apelin Endothelial Signaling Pathway	0.564	0.0355	#NUM!	ADCY4,FOS,GNAO1,HDAC4,PRKCH
Chronic Myeloid Leukemia Signaling	0.561	0.0374	#NUM!	CCND1,CDKN1A,HDAC4,TGFB3
Assembly of RNA Polymerase III Complex	0.554	0.0769	#NUM!	GTF3C5
Guanosine Nucleotides Degradation III	0.554	0.0769	#NUM!	LACC1
Xenobiotic Metabolism General Signaling Pathway	0.548	0.035	#NUM!	AHR,MAP3K12,MAP3K6,PRKCH,Ugt1a7c
GPCR-Mediated Integration of Enteroendocrine Signaling Exemplified by an L Cell	0.544	0.04	#NUM!	ADCY4,PLCE1,VIPR1
Tumor Microenvironment Pathway	0.544	0.0335	#NUM!	CCND1,FOS,PDGFB,TGFB3,TIAM1,TNF
Calcium Signaling	0.536	0.0324	#NUM!	CACNB3,CAMK1D,HDAC4,NFATC2,RYR1,TNNI2,Tpm2
Neurotrophin/TRK Signaling	0.535	0.0395	#NUM!	FOS,RPS6KA1,SHC1
Glycogen Degradation III	0.527	0.0714	#NUM!	AGL
Urate Biosynthesis/Inosine 5'-phosphate Degradation	0.527	0.0714	#NUM!	LACC1
Kinetochore Metaphase Signaling Pathway	0.526	0.036	#NUM!	ESPL1,H2AC18/H2AC19,H2AC20,PPP1R11
MIF Regulation of Innate Immunity	0.524	0.0455	#NUM!	CD74,FOS
Sirtuin Signaling Pathway	0.52	0.0308	#NUM!	GOT2,H1-0,NDRG1,NDUFA6,PFKFB3,POLR1A,SOD1,TNF,UCP2
Prostate Cancer Signaling	0.519	0.0357	#NUM!	CCND1,CDKN1A,HDAC4,HSP90AA1
NF-κB Activation by Viruses	0.514	0.0385	#NUM!	ITGA3,ITGAV,PRKCH
Role of WNT/GSK-3β Signaling in the Pathogenesis of Influenza	0.514	0.0385	#NUM!	APC2,FZD1,FZD7
Dilated Cardiomyopathy Signaling Pathway	0.513	0.0338	#NUM!	ADCY4,CACNB3,CAMK1D,LMNA,TNNI2
Role of IL-17F in Allergic Inflammatory Airway Diseases	0.511	0.0444	#NUM!	RPS6KA1,RPS6KA2
Serotonin Receptor Signaling	0.511	0.0444	#NUM!	ADCY4,HTR7
Corticotropin Releasing Hormone Signaling	0.506	0.0336	#NUM!	ADCY4,CACNB3,FOS,GNAO1,PRKCH
Thyroid Cancer Signaling	0.504	0.038	#NUM!	CCND1,FOS,SHC1
Fatty Acid Activation	0.503	0.0667	#NUM!	SLC27A3
Choline Biosynthesis III	0.503	0.0667	#NUM!	PCYT1A
Leukotriene Biosynthesis	0.503	0.0667	#NUM!	ALOX5AP
tRNA Splicing	0.499	0.0435	#NUM!	PDE12,PDE6H
IL-17 Signaling	0.493	0.0321	#NUM!	CCL22,FOS,HSP90AA1,TGFB3,TNF,Tnfsf9
Bladder Cancer Signaling	0.487	0.0345	#NUM!	CCND1,CDKN1A,DAPK1,HDAC4
nNOS Signaling in Neurons	0.487	0.0426	#NUM!	CAPN2,PRKCH
Ephrin A Signaling	0.487	0.0426	#NUM!	EPHA2,VAV3
Adenosine Nucleotides Degradation II	0.48	0.0625	#NUM!	LACC1
JAK/STAT Signaling	0.478	0.0366	#NUM!	CDKN1A,FOS,SHC1
nNOS Signaling in Skeletal Muscle Cells	0.475	0.0417	#NUM!	CACNB3,RYR1
Relaxin Signaling	0.467	0.0323	#NUM!	ADCY4,FOS,GNAO1,PDE12,PDE6H
TR/RXR Activation	0.46	0.0357	#NUM!	PFKP,SREBF2,UCP2
VEGF Family Ligand-Receptor Interactions	0.46	0.0357	#NUM!	FOS,PRKCH,SHC1
Role of NANOG in Mammalian Embryonic Stem Cell Pluripotency	0.458	0.0333	#NUM!	APC2,FZD1,FZD7,SHC1
FcγRIIB Signaling in B Lymphocytes	0.451	0.0353	#NUM!	CACNB3,INPP5D,SHC1
Melanoma Signaling	0.451	0.04	#NUM!	CCND1,CDKN1A
Assembly of RNA Polymerase II Complex	0.451	0.04	#NUM!	TAF13,TAF7
FAT10 Cancer Signaling Pathway	0.451	0.04	#NUM!	TGFB3,TNF
Ovarian Cancer Signaling	0.449	0.0316	#NUM!	ARRB1,CCND1,FZD1,FZD7,HDAC4
Prolactin Signaling	0.442	0.0349	#NUM!	FOS,PRKCH,SHC1
Phagosome Maturation	0.442	0.0314	#NUM!	ATP6V0E1,ATP6V1D,PRDX6,RAB7B,TAP1
UVC-Induced MAPK Signaling	0.44	0.0392	#NUM!	FOS,PRKCH
Differential Regulation of Cytokine Production in Macrophages and T Helper Cells by IL-17A and IL-17F	0.439	0.0556	#NUM!	TNF
Bile Acid Biosynthesis, Neutral Pathway	0.439	0.0556	#NUM!	CYP8B1
LXR/RXR Activation	0.438	0.0325	#NUM!	IL1R2,SERPINF1,TLR3,TNF
UVB-Induced MAPK Signaling	0.429	0.0385	#NUM!	FOS,PRKCH
Granzyme A Signaling	0.42	0.0526	#NUM!	H1-0
γ-linolenate Biosynthesis II (Animals)	0.42	0.0526	#NUM!	SLC27A3
Purine Nucleotides Degradation II (Aerobic)	0.42	0.0526	#NUM!	LACC1
Mitochondrial L-carnitine Shuttle Pathway	0.42	0.0526	#NUM!	SLC27A3
Pancreatic Adenocarcinoma Signaling	0.418	0.0317	#NUM!	CCND1,CDKN1A,HDAC4,TGFB3
Coronavirus Pathogenesis Pathway	0.408	0.0296	#NUM!	CCND1,FOS,FURIN,HDAC4,NPC1,TLR3
IL-6 Signaling	0.406	0.0312	#NUM!	FOS,IL1R2,SHC1,TNF
Crosstalk between Dendritic Cells and Natural Killer Cells	0.405	0.033	#NUM!	CSF2RB,TLR3,TNF
RAR Activation	0.402	0.0294	#NUM!	ADCY4,CSF2RB,DUSP1,FOS,PRKCH,TGFB3
EGF Signaling	0.4	0.0364	#NUM!	FOS,SHC1
Synaptic Long Term Potentiation	0.399	0.031	#NUM!	PLCE1,PPP1R11,PRKCH,RPS6KA1
G Beta Gamma Signaling	0.399	0.031	#NUM!	CACNB3,GNAO1,PRKCH,SHC1
HMGB1 Signaling	0.398	0.0299	#NUM!	FOS,RND3,TGFB3,TNF,Tnfsf9
Primary Immunodeficiency Signaling	0.39	0.0357	#NUM!	TAP1,TAP2
fMLP Signaling in Neutrophils	0.387	0.0305	#NUM!	ARPC4,GNAO1,NFATC2,PRKCH
Atherosclerosis Signaling	0.387	0.0305	#NUM!	PDGFB,PRDX6,SELPLG,TNF
P2Y Purigenic Receptor Signaling Pathway	0.387	0.0305	#NUM!	ADCY4,FOS,PLCE1,PRKCH
Glutaryl-CoA Degradation	0.387	0.0476	#NUM!	CYP2S1
Gαq Signaling	0.382	0.0294	#NUM!	GNAO1,NFATC2,PRKCH,RGS2,RND3
CNTF Signaling	0.381	0.0351	#NUM!	RPS6KA1,RPS6KA2
Triacylglycerol Degradation	0.381	0.0351	#NUM!	LIPE,PRDX6
Gα12/13 Signaling	0.376	0.0301	#NUM!	F2RL2,LPAR5,LPAR6,VAV3
Small Cell Lung Cancer Signaling	0.369	0.0312	#NUM!	CCND1,HDAC4,TRAF1
IL-1 Signaling	0.369	0.0312	#NUM!	ADCY4,FOS,GNAO1
Death Receptor Signaling	0.369	0.0312	#NUM!	LMNA,TIPARP,TNF
ATM Signaling	0.363	0.0309	#NUM!	CDKN1A,PPM1J,PPP2CA
Differential Regulation of Cytokine Production in Intestinal Epithelial Cells by IL-17A and IL-17F	0.358	0.0435	#NUM!	TNF
Apelin Cardiac Fibroblast Signaling Pathway	0.358	0.0435	#NUM!	TGFB3
p53 Signaling	0.356	0.0306	#NUM!	CCND1,CDKN1A,HIPK2
LPS/IL-1 Mediated Inhibition of RXR Function	0.353	0.0276	#NUM!	ABCC4,ACOX3,CYP2S1,FMO5,IL1R2,SLC27A3,TNF
VEGF Signaling	0.35	0.0303	#NUM!	EIF2B2,SHC1,VCL
IL-2 Signaling	0.347	0.0328	#NUM!	FOS,SHC1
Tumoricidal Function of Hepatic Natural Killer Cells	0.344	0.0417	#NUM!	SERPINB9
Melatonin Degradation I	0.339	0.0323	#NUM!	CYP2S1,Ugt1a7c
CDC42 Signaling	0.337	0.0261	#NUM!	APC2,ARPC4,FOS,HLA-DMA,HLA-DMB,HLA-DQA1,HLA-DQB1,ITGA1,ITGA3,ITGA8,ITGAE,ITGAV,ITGAX,ITGB7,PAK4
Bupropion Degradation	0.331	0.04	#NUM!	CYP2S1
Sumoylation Pathway	0.325	0.0291	#NUM!	FOS,RND3,ZNF217
Virus Entry via Endocytic Pathways	0.32	0.0288	#NUM!	FLNB,ITGB7,PRKCH
Mouse Embryonic Stem Cell Pluripotency	0.32	0.0288	#NUM!	APC2,FZD1,FZD7
IGF-1 Signaling	0.32	0.0288	#NUM!	FOS,SHC1,YWHAZ
D-myo-inositol (1,4,5)-Trisphosphate Biosynthesis	0.319	0.0385	#NUM!	PLCE1
Apelin Liver Signaling Pathway	0.319	0.0385	#NUM!	TNF
Induction of Apoptosis by HIV1	0.317	0.0308	#NUM!	TNF,TRAF1
ERB2-ERBB3 Signaling	0.317	0.0308	#NUM!	CCND1,SHC1
Neurovascular Coupling Signaling Pathway	0.312	0.0267	#NUM!	CACNB3,PRDX6,PTGER4,PTGIR,RYR1,TRPV4
Acute Phase Response Signaling	0.312	0.027	#NUM!	FOS,SERPINF1,SHC1,TNF,VWF
Glutamate Receptor Signaling	0.31	0.0303	#NUM!	HOMER2,SLC38A1
Circadian Rhythm Signaling	0.308	0.0263	#NUM!	ADCY4,BHLHE40,CACNB3,CIART,PLCE1,PRKCH,RYR1
Pregnenolone Biosynthesis	0.307	0.037	#NUM!	MICAL2
HER-2 Signaling in Breast Cancer	0.305	0.0264	#NUM!	ARF3,CCND1,CDKN1A,FOS,ITGB7,PRKCH
Phospholipases	0.303	0.0299	#NUM!	PLCE1,PRDX6
Superpathway of Melatonin Degradation	0.303	0.0299	#NUM!	CYP2S1,Ugt1a7c
α-Adrenergic Signaling	0.297	0.0278	#NUM!	ADCY4,GNAO1,PRKCH
ERBB4 Signaling	0.296	0.0294	#NUM!	PRKCH,SHC1
Glutathione Redox Reactions I	0.296	0.0357	#NUM!	PRDX6
Tryptophan Degradation III (Eukaryotic)	0.296	0.0357	#NUM!	CYP2S1
Histidine Degradation VI	0.296	0.0357	#NUM!	MICAL2
Endocannabinoid Neuronal Synapse Pathway	0.294	0.0268	#NUM!	ADCY4,CACNB3,GNAO1,PLCE1
Insulin Secretion Signaling Pathway	0.294	0.0259	#NUM!	ADCY4,CACNB3,EIF2B2,FURIN,PLCE1,PRKCH,RYR1
Sonic Hedgehog Signaling	0.286	0.0345	#NUM!	GLIS2
Type II Diabetes Mellitus Signaling	0.277	0.0261	#NUM!	CACNB3,PRKCH,SLC27A3,TNF
Ubiquinol-10 Biosynthesis (Eukaryotic)	0.276	0.0333	#NUM!	MICAL2
Role of MAPK Signaling in Promoting the Pathogenesis of Influenza	0.272	0.0265	#NUM!	ATP6V0E1,ATP6V1D,PRDX6
Ephrin B Signaling	0.27	0.0278	#NUM!	GNAO1,VAV3
Oxytocin Signaling Pathway	0.266	0.0251	#NUM!	ARRB1,CACNB3,FOS,GNAO1,LIPE,PRKCH,SHC1
Glioma Invasiveness Signaling	0.264	0.0274	#NUM!	ITGAV,RND3
Amyotrophic Lateral Sclerosis Signaling	0.262	0.0261	#NUM!	CACNB3,CAPN2,SOD1
Gap Junction Signaling	0.261	0.0253	#NUM!	ADCY4,DBN1,PLCE1,PRKCH,SGSM3
Necroptosis Signaling Pathway	0.26	0.0255	#NUM!	CAPN2,DAPK1,TLR3,TNF
Hypoxia Signaling in the Cardiovascular System	0.258	0.027	#NUM!	HSP90AA1,VHL
Adrenomedullin signaling pathway	0.258	0.0251	#NUM!	ADCY4,FOS,PLCE1,SHC1,TNF
Airway Pathology in Chronic Obstructive Pulmonary Disease	0.249	0.0254	#NUM!	TGFB3,TNF,Tnfsf9
Airway Inflammation in Asthma	0.249	0.0303	#NUM!	TGFB3
Leptin Signaling in Obesity	0.247	0.0263	#NUM!	ADCY4,PLCE1
GDNF Family Ligand-Receptor Interactions	0.247	0.0263	#NUM!	FOS,SHC1
Nitric Oxide Signaling in the Cardiovascular System	0.244	0.0252	#NUM!	CACNB3,HSP90AA1,PRKCH
Role of MAPK Signaling in Inhibiting the Pathogenesis of Influenza	0.242	0.026	#NUM!	PRDX6,TNF
4-1BB Signaling in T Lymphocytes	0.24	0.0294	#NUM!	TRAF1
Inhibition of Angiogenesis by TSP1	0.24	0.0294	#NUM!	HSPG2
Role of JAK2 in Hormone-like Cytokine Signaling	0.24	0.0294	#NUM!	SHC1
VDR/RXR Activation	0.237	0.0256	#NUM!	CDKN1A,PRKCH
Maturity Onset Diabetes of Young (MODY) Signaling	0.237	0.0256	#NUM!	CACNB3,UCP2
Coagulation System	0.232	0.0286	#NUM!	VWF
IL-9 Signaling	0.232	0.0286	#NUM!	TNF
Estrogen-Dependent Breast Cancer Signaling	0.231	0.0253	#NUM!	CCND1,FOS
Chemokine Signaling	0.226	0.025	#NUM!	CAMK1D,FOS
MIF-mediated Glucocorticoid Regulation	0.225	0.0278	#NUM!	CD74
Fatty Acid β-oxidation I	0.225	0.0278	#NUM!	SLC27A3
TWEAK Signaling	0.218	0.027	#NUM!	TRAF1
Glutathione-mediated Detoxification	0.218	0.027	#NUM!	ANPEP
Complement System	0.218	0.027	#NUM!	ITGAX
Docosahexaenoic Acid (DHA) Signaling	0.21	0.0263	#NUM!	SERPINF1
IL-17A Signaling in Fibroblasts	0.21	0.0263	#NUM!	FOS
Superpathway of Methionine Degradation	0.21	0.0263	#NUM!	GOT2
Inhibition of Matrix Metalloproteases	0.204	0.0256	#NUM!	HSPG2
Thyroid Hormone Metabolism II (via Conjugation and/or Degradation)	0.197	0.025	#NUM!	Ugt1a7c
Acetone Degradation I (to Methylglyoxal)	0.197	0.025	#NUM!	CYP2S1
Mitochondrial Dysfunction	0	0.0175	#NUM!	FURIN,NDUFA6,UCP2
FXR/RXR Activation	0	0.0238	#NUM!	CYP8B1,SERPINF1,TNF
PXR/RXR Activation	0	0.0154	#NUM!	TNF
Role of BRCA1 in DNA Damage Response	0	0.0125	#NUM!	CDKN1A
Activation of IRF by Cytosolic Pattern Recognition Receptors	0	0.0154	#NUM!	TNF
Role of NFAT in Regulation of the Immune Response	0	0.0119	#NUM!	FOS,GNAO1,HLA-DMA,HLA-DMB,HLA-DQA1,HLA-DQB1,NFATC2
LPS-stimulated MAPK Signaling	0	0.0235	#NUM!	FOS,PRKCH
CCR5 Signaling in Macrophages	0	0.00802	#NUM!	CACNB3,FOS,GNAO1,PRKCH
Calcium-induced T Lymphocyte Apoptosis	0	0.0152	#NUM!	CAPN2,HLA-DMA,HLA-DMB,HLA-DQA1,HLA-DQB1,NFATC2,PRKCH
Lymphotoxin β Receptor Signaling	0	0.0182	#NUM!	TRAF1
CTLA4 Signaling in Cytotoxic T Lymphocytes	0	0.00628	#NUM!	AP1S3,PPM1J,PPP2CA
T Helper Cell Differentiation	0	0.0127	#NUM!	BCL6,HLA-DMA,HLA-DMB,HLA-DQA1,HLA-DQB1,TNF
CCR3 Signaling in Eosinophils	0	0.0222	#NUM!	GNAO1,PAK4,PRKCH
Oncostatin M Signaling	0	0.0233	#NUM!	SHC1
CD28 Signaling in T Helper Cells	0	0.0135	#NUM!	ARPC4,FOS,HLA-DMA,HLA-DMB,HLA-DQA1,HLA-DQB1,NFATC2
IL-15 Signaling	0	0.00189	#NUM!	SHC1
Role of Cytokines in Mediating Communication between Immune Cells	0	0.0185	#NUM!	TNF
Dendritic Cell Maturation	0	0.0153	#NUM!	HLA-DMA,HLA-DMB,HLA-DQA1,HLA-DQB1,IRF8,LY75,PLCE1,TLR3,TNF
Mechanisms of Viral Exit from Host Cells	0	0.0244	#NUM!	PRKCH
Reelin Signaling in Neurons	0	0.0238	#NUM!	AFDN,ARPC4,ITGA3
Angiopoietin Signaling	0	0.013	#NUM!	PAK4
Cellular Effects of Sildenafil (Viagra)	0	0.0201	#NUM!	ADCY4,CACNB3,PLCE1
Agrin Interactions at Neuromuscular Junction	0	0.0143	#NUM!	PAK4
ICOS-ICOSL Signaling in T Helper Cells	0	0.0138	#NUM!	HLA-DMA,HLA-DMB,HLA-DQA1,HLA-DQB1,INPP5D,NFATC2,SHC1
Antiproliferative Role of Somatostatin Receptor 2	0	0.013	#NUM!	CDKN1A
Role of OCT4 in Mammalian Embryonic Stem Cell Pluripotency	0	0.0217	#NUM!	CCNF
Type I Diabetes Mellitus Signaling	0	0.00982	#NUM!	HLA-DMA,HLA-DMB,HLA-DQA1,HLA-DQB1,TNF
Allograft Rejection Signaling	0	0.0103	#NUM!	HLA-DMA,HLA-DMB,HLA-DQA1,HLA-DQB1,TNF
Autoimmune Thyroid Disease Signaling	0	0.00881	#NUM!	HLA-DMA,HLA-DMB,HLA-DQA1,HLA-DQB1
Graft-versus-Host Disease Signaling	0	0.0112	#NUM!	HLA-DMA,HLA-DMB,HLA-DQA1,HLA-DQB1,TNF
Non-Small Cell Lung Cancer Signaling	0	0.0213	#NUM!	CCND1,HDAC4
MYC Mediated Apoptosis Signaling	0	0.02	#NUM!	TNF
G Protein Signaling Mediated by Tubby	0	0.0227	#NUM!	GNAO1
Communication between Innate and Adaptive Immune Cells	0	0.00323	#NUM!	Tlr11,TLR3,TNF
Systemic Lupus Erythematosus Signaling	0	0.00804	#NUM!	FOS,INPP5D,NFATC2,TNF,TXNL4A
EIF2 Signaling	0	0.0179	#NUM!	ATF3,CCND1,EIF2B2,SHC1
Retinoic acid Mediated Apoptosis Signaling	0	0.0167	#NUM!	TIPARP
Hereditary Breast Cancer Signaling	0	0.0211	#NUM!	CCND1,CDKN1A,HDAC4
Phospholipase C Signaling	0	0.0236	#NUM!	ADCY4,AHNAK,ARHGEF17,HDAC4,ITGA1,ITGA3,ITGA8,ITGAE,ITGAV,ITGAX,ITGB7,NFATC2,PLCE1,PRKCH,RND3,SHC1
Altered T Cell and B Cell Signaling in Rheumatoid Arthritis	0	0.0142	#NUM!	HLA-DMA,HLA-DMB,HLA-DQA1,HLA-DQB1,Tlr11,TLR3,TNF
Neuroprotective Role of THOP1 in Alzheimer's Disease	0	0.0167	#NUM!	DPP4,KLK8
Regulation of IL-2 Expression in Activated and Anergic T Lymphocytes	0	0.00868	#NUM!	FOS,NFATC2,TGFB3,VAV3
NUR77 Signaling in T Lymphocytes	0	0.00977	#NUM!	HLA-DMA,HLA-DMB,HLA-DQA1,HLA-DQB1,PRKCH
PKCθ Signaling in T Lymphocytes	0	0.0179	#NUM!	CACNB3,FOS,HLA-DMA,HLA-DMB,HLA-DQA1,HLA-DQB1,MAP3K12,MAP3K6,NFATC2,VAV3
Role of MAPK Signaling in the Pathogenesis of Influenza	0	0.0244	#NUM!	PRDX6,TNF
Role of Hypercytokinemia/hyperchemokinemia in the Pathogenesis of Influenza	0	0.0233	#NUM!	TLR3,TNF
Antiproliferative Role of TOB in T Cell Signaling	0	0.00469	#NUM!	RPS6KA1,TGFB3
OX40 Signaling Pathway	0	0.00835	#NUM!	HLA-DMA,HLA-DMB,HLA-DQA1,HLA-DQB1
Intrinsic Prothrombin Activation Pathway	0	0.0238	#NUM!	KLK8
Cell Cycle Control of Chromosomal Replication	0	0.0179	#NUM!	DNA2
Role of IL-17A in Arthritis	0	0.0175	#NUM!	RPS6KA1
Role of JAK1 and JAK3 in γc Cytokine Signaling	0	0.0145	#NUM!	SHC1
Transcriptional Regulatory Network in Embryonic Stem Cells	0	0.0185	#NUM!	SKIL
iNOS Signaling	0	0.0213	#NUM!	FOS
Estrogen Biosynthesis	0	0.0222	#NUM!	CYP2S1
Chondroitin Sulfate Biosynthesis	0	0.0172	#NUM!	CSGALNACT2
Dermatan Sulfate Biosynthesis	0	0.0167	#NUM!	CSGALNACT2
Serotonin Degradation	0	0.0141	#NUM!	Ugt1a7c
Retinol Biosynthesis	0	0.0217	#NUM!	LIPE
Chondroitin Sulfate Biosynthesis (Late Stages)	0	0.02	#NUM!	CSGALNACT2
Oxidative Ethanol Degradation III	0	0.0179	#NUM!	CYP2S1
PEDF Signaling	0	0.0238	#NUM!	ARHGAP22,SERPINF1
TEC Kinase Signaling	0	0.0242	#NUM!	FOS,GNAO1,ITGA1,ITGA3,ITGA8,ITGAE,ITGAV,ITGAX,ITGB7,PAK4,PRKCH,RND3,TNF,VAV3
Oxidative Phosphorylation	0	0.00901	#NUM!	NDUFA6
BER (Base Excision Repair) Pathway	0	0.0227	#NUM!	NF1
SAPK/JNK Signaling	0	0.00598	#NUM!	DUSP10,MAP3K12,SHC1
Amyloid Processing	0	0.0196	#NUM!	CAPN2
FGF Signaling	0	0.0238	#NUM!	FGFR1,MET
GABA Receptor Signaling	0	0.0226	#NUM!	ADCY4,CACNB3,GNAO1
B Cell Receptor Signaling	0	0.0143	#NUM!	BCL6,CARD10,INPP5D,MAP3K12,MAP3K6,NFATC2,SHC1,SYNJ2,VAV3
Phototransduction Pathway	0	0.0185	#NUM!	PDE6H
TGF-β Signaling	0	0.0208	#NUM!	FOS,TGFB3
NF-κB Signaling	0	0.0105	#NUM!	CARD10,FGFR1,IL1R2,TLR3,TNF,TNFAIP3
T Cell Receptor Signaling	0	0.0163	#NUM!	DUSP5,FOS,HLA-DMA,HLA-DMB,HLA-DQA1,HLA-DQB1,ITGA3,NFATC2,TNF,VAV3
Gustation Pathway	0	0.0246	#NUM!	ADCY4,CACNB3,LIPE,LPAR6,P2RY14
Cancer Drug Resistance By Drug Efflux	0	0.0172	#NUM!	ABCC1
GP6 Signaling Pathway	0	0.0236	#NUM!	COL23A1,PRKCH,VAV3
Iron homeostasis signaling pathway	0	0.0216	#NUM!	ATP6V0E1,ATP6V1D,PDGFB
Th17 Activation Pathway	0	0.0103	#NUM!	AHR,HSP90AA1,NFATC2,PTGER2,PTGER4
SPINK1 Pancreatic Cancer Pathway	0	0.0167	#NUM!	KLK8
NER (Nucleotide Excision Repair, Enhanced Pathway)	0	0.00971	#NUM!	DNA2
Endocannabinoid Developing Neuron Pathway	0	0.024	#NUM!	ADCY4,CCND1,GNAO1
Apelin Cardiomyocyte Signaling Pathway	0	0.0202	#NUM!	PLCE1,PRKCH
Apelin Muscle Signaling Pathway	0	0.0208	#NUM!	GNAO1
PFKFB4 Signaling Pathway	0	0.0217	#NUM!	TGFB3
T Cell Exhaustion Signaling Pathway	0	0.0177	#NUM!	BCL6,FOS,HAVCR2,HLA-DMA,HLA-DMB,HLA-DQA1,HLA-DQB1,NFATC2,PPM1J,PPP2CA
IL-23 Signaling Pathway	0	0.0217	#NUM!	TNF
Systemic Lupus Erythematosus In T Cell Signaling Pathway	0	0.0172	#NUM!	BCL6,FOS,HLA-DMA,HLA-DMB,HLA-DQA1,HLA-DQB1,NFATC2,PPM1J,PPP2CA,RND3,SELPLG
Systemic Lupus Erythematosus In B Cell Signaling Pathway	0	0.018	#NUM!	CCND1,FOS,INPP5D,IRF5,NFATC2,PRKCH,SHC1,SYNJ2,TGFB3,TLR3,TNF,Tnfsf9,TRAF1
HOTAIR Regulatory Pathway	0	0.0184	#NUM!	CDKN1A,MET,VIM
Xenobiotic Metabolism PXR Signaling Pathway	0	0.0207	#NUM!	HSP90AA1,PPP1R11,PRKCH,Ugt1a7c
