# Supplementary material for: BRAF(V600E) mutation together with loss of Trp53 or pTEN drives the origination of hairy cell leukemia from B-lymphocytes
Source: Mol Cancer. 2023 Aug 5;22:125. doi: 10.1186/s12943-023-01817-8 (PMC10403926; doi:10.1186/s12943-023-01817-8)
Supplement: Supplementary file 1 — Additional file 1. [file 12943_2023_1817_MOESM1_ESM.zip › Supplemental-Table_Raw and Normalized_gene_counts.xlsx]

## Sheet: Raw Reads
Chromosome	Start	Stop	Strand	Gene Symbol	gene_biotype	gene_name	gene_source	WT	BVE	HSCVE	BVEP53-/-	BVEpTEN-/-	BVEP27-/-
7	45567794	45575328	-	0610005C13Rik	antisense	0610005C13Rik	havana	20	12.2869	7.00564	17	9.11676	20
11	51685386	51688875	-	0610009B22Rik	protein_coding	0610009B22Rik	ensembl_havana	16	10	58	86	57	29
2	26445696	26459391	+	0610009E02Rik	processed_transcript	0610009E02Rik	havana	6.32373	2.36887	7.72976	6.34461	39.6837	7.43346
11	120348678	120351191	+	0610009L18Rik	bidirectional_promoter_lncRNA	0610009L18Rik	ensembl_havana	14	9	68	18	101	21
11	23564961	23633640	-	0610010F05Rik	protein_coding	0610010F05Rik	ensembl_havana	20	18	261	218	96	72
11	70235206	70237915	-	0610010K14Rik	protein_coding	0610010K14Rik	ensembl_havana	118.954	89.158	479.19	432.583	115.63	298.741
17	87362239	87364463	-	0610012D04Rik	antisense	0610012D04Rik	havana	29	21	6	8	31	14
16	31947050	31948495	-	0610012G03Rik	protein_coding	0610012G03Rik	havana	122	95	1043	483	349	260
6	72347317	72353149	+	0610030E20Rik	protein_coding	0610030E20Rik	ensembl_havana	546.698	428.427	1089.79	701.618	709.208	1105.96
8	77517056	77523899	+	0610038B21Rik	antisense	0610038B21Rik	havana	11.1034	13.078	92.2667	85.7461	11.907	11.3992
2	163644850	163645802	+	0610039K10Rik	antisense	0610039K10Rik	ensembl_havana	282	214	320.116	86	159	191
5	143329247	143332705	+	0610040B10Rik	antisense	0610040B10Rik	havana	128	78	48	22	91	122
5	63812363	63899626	+	0610040J01Rik	protein_coding	0610040J01Rik	ensembl_havana	6	5	336	108	8	5
10	66912489	66920259	-	1110002J07Rik	lincRNA	1110002J07Rik	havana	2	0	9	13	15	13
12	3403878	3427012	-	1110002L01Rik	antisense	1110002L01Rik	ensembl_havana	80.8025	90.718	70.0229	152.205	146.156	192.32
5	65405751	65406518	+	1110003F10Rik	TEC	1110003F10Rik	havana	2	5	3	3	2	8
7	116039397	116105211	+	1110004F10Rik	protein_coding	1110004F10Rik	ensembl_havana	133	141	637.052	457.387	266.925	412.498
5	115631049	115631817	-	1110006O24Rik	lincRNA	1110006O24Rik	havana	10	12	67	18	9	13
2	32377097	32381939	-	1110008P14Rik	protein_coding	1110008P14Rik	ensembl_havana	124.675	68.9764	366.085	120.662	165.826	299.308
X	70385877	70389418	+	1110012L19Rik	protein_coding	1110012L19Rik	ensembl_havana	24	35	97	65	60	59
15	100613173	100613844	-	1110013H19Rik	lincRNA	1110013H19Rik	havana	5	3	12	9	19	10
6	13871526	14044386	+	1110019D14Rik	lincRNA	1110019D14Rik	havana	4	2	14	18	12	16
17	84917182	84957711	-	1110020A21Rik	bidirectional_promoter_lncRNA	1110020A21Rik	havana	5	1	15	2	15	7
15	81584174	81585029	-	1110025M09Rik	TEC	1110025M09Rik	havana	16	12	65	27	168	32
11	87701396	87705332	+	1110028F11Rik	sense_intronic	1110028F11Rik	havana	3	5	2	0	3	24
9	50762828	50775521	-	1110032A03Rik	protein_coding	1110032A03Rik	ensembl_havana	131.825	95.3631	168.022	95.9591	151.245	246.926
3	68869586	68872164	+	1110032F04Rik	protein_coding	1110032F04Rik	ensembl_havana	1	1	17.0877	2.63842	0	3
7	29155680	29156921	+	1110035H17Rik	antisense	1110035H17Rik	ensembl_havana	26.3157	35.266	36.3962	25.1764	40.504	30.201
17	34950238	34952472	-	1110038B12Rik	processed_transcript	1110038B12Rik	havana	87	53	494	670	165	147
15	76948506	76950980	+	1110038F14Rik	protein_coding	1110038F14Rik	ensembl_havana	157	105	385	252	288	362.001
13	33935567	33960182	+	1110046J04Rik	antisense	1110046J04Rik	havana	15.8136	12	33.3003	8.32491	8	21.6249
2	91275068	91444705	-	1110051M20Rik	protein_coding	1110051M20Rik	ensembl_havana	252.259	218.3	308.184	201.464	653.526	327.858
19	21581202	21652977	-	1110059E24Rik	protein_coding	1110059E24Rik	ensembl_havana	140	151	307	201	113	1533
9	122945089	122951001	-	1110059G10Rik	protein_coding	1110059G10Rik	ensembl_havana	155	109	215	204	216	252
4	124849080	124851197	-	1110065P20Rik	protein_coding	1110065P20Rik	ensembl_havana	97.1226	81.0114	267.506	112.803	171.247	101.231
11	82974316	82975586	-	1190001M18Rik	lincRNA	1190001M18Rik	havana	3	0	3	2	1	9
8	120608602	120647633	-	1190005I06Rik	protein_coding	1190005I06Rik	ensembl_havana	1	0	17.9997	3	1.95114	0
10	82619851	82623229	-	1190007I07Rik	protein_coding	1190007I07Rik	ensembl_havana	29	28	104	73	21	55
2	167827693	167833647	-	1200007C13Rik	lincRNA	1200007C13Rik	havana	0	2	9	3	0	0
16	21794318	21809041	+	1300002E11Rik	lincRNA	1300002E11Rik	havana	135.957	84.9582	133.845	25.9812	47	270.909
12	80115863	80117200	+	1300014J16Rik	lincRNA	1300014J16Rik	havana	457	345	147	78	954	393
9	103250521	103305083	-	1300017J02Rik	protein_coding	1300017J02Rik	ensembl_havana	2	2	130	1	19	2
4	155732545	155734728	-	1500002C15Rik	antisense	1500002C15Rik	ensembl_havana	20.4865	15.4883	102.841	57.8545	65.0466	38.9002
7	132874739	132931198	-	1500002F19Rik	processed_transcript	1500002F19Rik	havana	5.07913	7.39715	42.8588	12.6643	9.65895	17.1179
3	88782943	88832548	-	1500004A13Rik	processed_transcript	1500004A13Rik	havana	426.839	413.41	411.581	430.873	463.102	722.442
3	127714634	127717028	-	1500005C15Rik	TEC	1500005C15Rik	havana	4	4	54	47	50	6
5	114808196	114823469	-	1500011B03Rik	protein_coding	1500011B03Rik	ensembl_havana	79	91	423	324	188	186
18	61726390	61735918	+	1500015A07Rik	antisense	1500015A07Rik	havana	113	77	101.624	40	133	172
19	4254031	4257652	-	1500032F14Rik	lincRNA	1500032F14Rik	havana	0	0	3	2	20	0
5	24985842	24998169	+	1500035N22Rik	lincRNA	1500035N22Rik	ensembl_havana	1	8	6	7	7	4
7	109998376	110151203	-	1600010M07Rik	antisense	1600010M07Rik	havana	0	3	102	46	27	2
17	14943184	14959571	+	1600012H06Rik	protein_coding	1600012H06Rik	ensembl_havana	132.479	107.03	406.181	268.696	420.442	309.474
7	38183217	38197569	+	1600014C10Rik	protein_coding	1600014C10Rik	ensembl_havana	138	146	539.002	676.001	375	324
3	30594844	30595758	-	1600017P15Rik	TEC | misc_RNA	1600017P15Rik	ensembl | havana	1	3	7	0	2	2
6	86526247	86582467	+	1600020E01Rik	antisense	1600020E01Rik	havana	275	193	448.001	193	537.001	454.001
17	71144538	71181988	+	1600022D10Rik	lincRNA	1600022D10Rik	havana	2	0	7	8	9	1
5	45668702	45669709	-	1600023N17Rik	TEC	1600023N17Rik	havana	2	6	3	2	10	3
9	58202897	58208809	+	1600029O15Rik	transcribed_processed_pseudogene	1600029O15Rik	havana	14	2	9	3	2	9
14	66295334	66297130	-	1700001G11Rik	processed_transcript	1700001G11Rik	havana	5	4	1	4	97	7
1	33669824	33670713	+	1700001G17Rik	TEC	1700001G17Rik	ensembl_havana	26	7	13	12	22	16
12	110667688	110682620	-	1700001K19Rik	protein_coding	1700001K19Rik	ensembl_havana	13	9	14	5	47	7
19	53248736	53265406	-	1700001K23Rik	lincRNA	1700001K23Rik	havana	10	4	3	0	5	17
15	83353847	83367283	-	1700001L05Rik	lincRNA	1700001L05Rik	ensembl_havana	43	57	120	79	140	91
2	30794769	30803662	-	1700001O22Rik	protein_coding	1700001O22Rik	ensembl_havana	3	1	6	5	4	0
6	83156404	83162946	+	1700003E16Rik	protein_coding	1700003E16Rik	ensembl_havana	0	3	3	8	7	0
2	154547085	154550004	+	1700003F12Rik	protein_coding	1700003F12Rik	ensembl_havana	9	6	107	36	12	7
7	116081759	116093160	-	1700003G18Rik	processed_transcript	1700003G18Rik	havana	0	3	0	1	3	3
3	8462228	8463036	-	1700003N22Rik	processed_pseudogene	1700003N22Rik	havana	19	3	53.8443	31.4388	47.6883	15.3926
10	120364157	120384337	+	1700006J14Rik	antisense	1700006J14Rik	ensembl_havana	0	2	62	155	8	1
16	31376506	31379134	-	1700007E05Rik	transcribed_processed_pseudogene	1700007E05Rik	havana	3	7	6	7.06765	10	11
11	59725917	59740155	-	1700007J10Rik	processed_transcript	1700007J10Rik	havana	15	12	15	9	12	7
16	33379854	33380728	-	1700007L15Rik	bidirectional_promoter_lncRNA	1700007L15Rik	havana	15	19	32	9	13	18
9	99322826	99323517	+	1700008A23Rik	TEC	1700008A23Rik	havana	0	0	1	1	45	0
5	121835195	121835829	+	1700008B11Rik	antisense	1700008B11Rik	havana	181	118	83	85	151	196
7	127510438	127512870	-	1700008J07Rik	antisense	1700008J07Rik	havana	229.066	168.082	230.411	88.4188	128.864	160.753
7	44360043	44385821	-	1700008O03Rik	protein_coding	1700008O03Rik	ensembl_havana	1	3	6.25577	3	2	3
10	77893417	77896115	+	1700009J07Rik	lincRNA	1700009J07Rik	ensembl_havana	6	3	9	40	343	3
15	73645852	73652348	+	1700010B13Rik	processed_transcript	1700010B13Rik	havana	1	1	8	1	13	1
15	64314497	64316077	+	1700010G06Rik	antisense	1700010G06Rik	havana	3	0	1	1	11	2
17	8988333	9011950	+	1700010I14Rik	protein_coding	1700010I14Rik	ensembl_havana	22	13	64	2	8	47
7	111083064	111122685	-	1700012D14Rik	processed_transcript	1700012D14Rik	havana	69	46	90.5107	25	81	89.0465
3	153296504	153298650	-	1700012D16Rik	sense_intronic	1700012D16Rik	havana	7	19	6	1	3	6
5	148553217	148553862	-	1700013A02Rik	TEC	1700013A02Rik	havana	2	1	2	1	4	1
X	53742901	53757832	-	1700013H16Rik	protein_coding	1700013H16Rik	ensembl_havana	0	0	0	56	5	0
8	120536892	120537727	-	1700016A09Rik	TEC	1700016A09Rik	havana	42	43	85	27.221	44	15
7	118740449	118741182	-	1700016B15Rik	TEC	1700016B15Rik	havana	13	10	16	5	24.7162	6.14144
8	11654924	11701064	-	1700016D06Rik	protein_coding	1700016D06Rik	ensembl_havana	3	4	0	1	1	6
16	3908825	3909193	-	1700016D08Rik	TEC	1700016D08Rik	ensembl_havana	6.62194	2.3694	3.82146	4.62592	4.87745	6.32941
11	75172560	75177634	+	1700016P03Rik	processed_transcript	1700016P03Rik	havana	4.4597	0.000329148	2.48674e-23	2.23852	1.20098e-08	9.1131
9	57253117	57262613	-	1700017B05Rik	protein_coding	1700017B05Rik	ensembl_havana	2166.98	1619.99	7051.77	3400.97	2534.03	2650.97
18	46199021	46199732	+	1700018A14Rik	TEC	1700018A14Rik	ensembl_havana	8	0	1	3	55	2
6	126822377	126825178	+	1700018A23Rik	antisense	1700018A23Rik	havana	0	2	8	1	1	4
19	29046245	29048730	+	1700018L02Rik	antisense	1700018L02Rik	havana	14.7149	30.4393	68.8836	26.1402	19.4783	14.8264
1	52922324	53020180	-	1700019D03Rik	protein_coding	1700019D03Rik	ensembl_havana	13.6494	20.0104	8.69002	8.15348	2.46734	49.7811
9	14089620	14118302	+	1700019J19Rik	lincRNA	1700019J19Rik	havana	9	3	0	0	3	18
9	119983146	119988093	+	1700019L13Rik	antisense	1700019L13Rik	havana	468.599	342.683	220.091	59.3101	368.538	263
2	130405259	130406075	+	1700020A23Rik	protein_coding	1700020A23Rik	ensembl_havana	1.53305	3.99774	7	3.99887	2.28533	4
19	5502767	5503788	-	1700020D05Rik	protein_coding	1700020D05Rik	havana	41	21	40	13	19	48
11	83437677	83441234	+	1700020L24Rik	protein_coding	1700020L24Rik	ensembl_havana	1.91374	7	92.0317	3.69288	21.1914	0
10	21419358	21426566	+	1700021A07Rik	lincRNA	1700021A07Rik	ensembl_havana	0	0	0	2	9	1
4	117002166	117003013	-	1700021J08Rik	antisense	1700021J08Rik	havana	21.7349	18	49.8147	11.1226	13.5768	48.4392
4	42969604	42983641	+	1700022I11Rik	protein_coding	1700022I11Rik	ensembl_havana	43.4142	37.1241	89.3187	118.803	66.2862	54.5716
17	25985808	25991031	+	1700022N22Rik	antisense	1700022N22Rik	havana	10.7957	7.66429	2	6.88103	21.689	34.8132
17	29093416	29094462	-	1700023B13Rik	TEC	1700023B13Rik	havana	16	8	243.028	24.4733	674.476	4.80644
13	80884224	80885525	-	1700023H06Rik	processed_transcript	1700023H06Rik	havana	102	96	185	102	368	174
1	151852403	152090126	-	1700025G04Rik	protein_coding	1700025G04Rik	ensembl_havana	10	12	137	514	1075	6
10	83139150	83142039	-	1700025N21Rik	antisense	1700025N21Rik	havana	8	18	1	3	4	8
6	39063878	39067599	-	1700025N23Rik	antisense	1700025N23Rik	havana	1	2	73	31	16	0
13	47106419	47109520	+	1700026N04Rik	bidirectional_promoter_lncRNA	1700026N04Rik	havana	0	3	3	2	4	0
15	78911966	78913661	-	1700027A07Rik	antisense	1700027A07Rik	havana	1	2	0	2	6	0
10	43745809	43765837	+	1700027J07Rik	lincRNA	1700027J07Rik	havana	63	47	10	2	6	224
5	151368675	151432119	+	1700028E10Rik	processed_transcript	1700028E10Rik	havana	47	18	79.9381	8	13	68
7	44229811	44246696	-	1700028J19Rik	protein_coding	1700028J19Rik	ensembl_havana	2	2	8	6	12	8
5	107534709	107551543	+	1700028K03Rik	protein_coding	1700028K03Rik	ensembl_havana	24.2919	19.7062	27.5594	31.5259	4.46328	90.2033
11	103264860	103267746	-	1700028N14Rik	processed_transcript	1700028N14Rik	havana	8	19	7	9	59	10
8	13550733	13562462	-	1700029H14Rik	protein_coding	1700029H14Rik	ensembl_havana	17	24	30	2	21	6
2	92382538	92385709	+	1700029I15Rik	protein_coding	1700029I15Rik	ensembl_havana	40	28	23	23	28	39
8	45953606	45975441	-	1700029J07Rik	protein_coding	1700029J07Rik	ensembl_havana	21	20	55	18	19	87
12	20804381	20815780	-	1700030C10Rik	processed_transcript | transcribed_unprocessed_pseudogene	1700030C10Rik	ensembl_havana | havana	3	2	29	0	1	26
11	23497753	23499662	+	1700030C12Rik	processed_transcript	1700030C12Rik	ensembl_havana	1.19506	1	6.4438	0	3.18639	2.1598
8	116969594	116978960	-	1700030J22Rik	protein_coding	1700030J22Rik	ensembl_havana	9	4	34	29	65	6
8	72443880	72461002	+	1700030K09Rik	protein_coding	1700030K09Rik	ensembl_havana	188.413	135.764	226.553	154.044	96.2492	706.557
1	191886130	191907528	-	1700034H15Rik	antisense	1700034H15Rik	ensembl_havana	10.7329	8.1997	20.3252	18.9797	74.1852	17.1694
3	40900196	40902544	-	1700034I23Rik	protein_coding	1700034I23Rik	ensembl_havana	6	1	6.17895	3	9.88632	17.9995
6	146950329	146954423	-	1700034J05Rik	protein_coding	1700034J05Rik	ensembl_havana	4	9	3	26	35	5
1	9747648	9791925	+	1700034P13Rik	antisense	1700034P13Rik	havana	41.2363	20.8313	208.205	10.6193	15.5707	19.2028
16	3895179	3908690	-	1700037C18Rik	protein_coding	1700037C18Rik	ensembl_havana	103.853	59.0544	124.805	67.3896	88.4626	146.565
2	131146324	131160082	-	1700037H04Rik	protein_coding	1700037H04Rik	ensembl_havana	90	70	669.001	338	192	195
6	71543192	71544115	-	1700040L08Rik	antisense	1700040L08Rik	havana	1	2	1	0	6	0
8	22805766	22809538	+	1700041G16Rik	lincRNA	1700041G16Rik	ensembl_havana	18	18	20	13	54	31
11	58322988	58324440	+	1700047K16Rik	processed_transcript	1700047K16Rik	havana	9	6	13	7	16	10
1	182287990	182303326	+	1700047M11Rik	lincRNA	1700047M11Rik	havana	2	4	45	3	2	2
7	12780860	12781603	+	1700047O18Rik	TEC	1700047O18Rik	havana	3	0	4	1	2	6
16	92308716	92312469	-	1700048M11Rik	antisense	1700048M11Rik	havana	1	0	5	2	1	6
9	121937223	121947017	+	1700048O20Rik	lincRNA	1700048O20Rik	ensembl_havana	8.29461	32	28	26	5.1638	379.563
6	134245671	134246367	-	1700051K13Rik	TEC	1700051K13Rik	havana	3	0	5	17	95	5
8	85432686	85433324	+	1700051O22Rik	TEC	1700051O22Rik	ensembl_havana	1	2	7.14185	1	0	2.03741
11	105177726	105181434	-	1700052K11Rik	antisense	1700052K11Rik	havana	126.692	138	254.499	59.2727	129.482	216.308
19	53033648	53084517	+	1700054A03Rik	processed_transcript	1700054A03Rik	havana	0	0	2	0	6	2
14	25706406	25707274	-	1700054O19Rik	TEC	1700054O19Rik	havana	12	1	6	5	3	4
4	45011687	45015407	+	1700055D18Rik	antisense	1700055D18Rik	ensembl_havana	59.2934	40.7002	49.5377	56.3289	101.805	63.7436
1	184033030	184034302	-	1700056E22Rik	protein_coding	1700056E22Rik	ensembl_havana	322	193	268	78	1013	130
16	17047520	17049112	+	1700056N10Rik	lincRNA	1700056N10Rik	havana	41	46	48	42	48	90
7	19258492	19259740	+	1700058P15Rik	antisense	1700058P15Rik	havana	9	7	7	4	6	13
4	53562983	53564698	-	1700060J05Rik	antisense	1700060J05Rik	havana	17.6879	1.23725	8.43667	8.84527	16.7525	12.9924
19	5488744	5489199	-	1700061A03Rik	TEC	1700061A03Rik	havana	5	8	4	9	55	6
6	122391379	122392688	+	1700063H04Rik	lincRNA	1700063H04Rik	ensembl_havana	0	0	9	0	1	0
17	28951855	28952409	-	1700063J08Rik	bidirectional_promoter_lncRNA	1700063J08Rik	havana	2	0	4	2.76727	12	2
12	99626053	99627975	-	1700064M15Rik	lincRNA	1700064M15Rik	havana	7	8	14	5	16	6
9	95855418	95858323	-	1700065D16Rik	antisense	1700065D16Rik	ensembl_havana	19.5779	14.0102	22.5448	13.7944	33.0089	22.6882
1	39839175	39847335	-	1700066B17Rik	lincRNA	1700066B17Rik	havana	0	0	0	0	17	0
18	35703225	35730870	+	1700066B19Rik	protein_coding	1700066B19Rik	ensembl_havana	5	5	10	3	6	15
1	57377620	57385424	+	1700066M21Rik	protein_coding	1700066M21Rik	ensembl_havana	31	35	146	120	109	101
8	84001502	84004771	+	1700067K01Rik	protein_coding	1700067K01Rik	ensembl_havana	8	5	15	12	5	10
7	121707075	121708014	+	1700069B07Rik	antisense	1700069B07Rik	ensembl_havana	16	11.3043	41.6081	18	18.5963	12
17	43588340	43592443	-	1700071M16Rik	antisense	1700071M16Rik	havana	13	23	355.088	130.343	73.2092	59.3366
9	21091755	21128394	+	1700084C06Rik	antisense	1700084C06Rik	ensembl_havana	3.55657e-09	6.33952e-06	5.14878e-05	4.36629	4.43432	2.96776
2	30236795	30238224	-	1700084E18Rik	antisense	1700084E18Rik	ensembl_havana	74	74	111	24	149	53
15	33403985	33405977	-	1700084J12Rik	transcribed_processed_pseudogene	1700084J12Rik	havana	0	1	32	22	6	7
18	38238405	38250566	-	1700086O06Rik	lincRNA	1700086O06Rik	havana	14.0368	7.00912	56.3205	25.0459	17	15.0291
14	103424905	103449868	+	1700087I21Rik	lincRNA	1700087I21Rik	havana	20	9	11	2	1	38
15	79129349	79141254	-	1700088E04Rik	protein_coding	1700088E04Rik	ensembl_havana	55.6206	31.4536	18.6595	20.9716	34.9093	77.8241
19	8740718	8741226	+	1700092M07Rik	protein_coding	1700092M07Rik	ensembl_havana	10	11	7	6	13	11
16	96082676	96089071	+	1700093J21Rik	bidirectional_promoter_lncRNA	1700093J21Rik	havana	8	1	12	0	0	7
3	90062796	90068348	+	1700094D03Rik	protein_coding	1700094D03Rik	ensembl_havana	48.1957	21.9835	62.5676	58.8724	22.5231	159.039
10	76389015	76401508	+	1700094J05Rik	antisense	1700094J05Rik	havana	3.03867	10	7.07788	5.01423	10.0976	4.07718
4	138137595	138138519	-	1700095J12Rik	antisense	1700095J12Rik	havana	32	37	12	11	29	30
5	25530013	25531467	+	1700096K18Rik	lincRNA	1700096K18Rik	havana	67	65	144	35	108	101
17	30622441	30626906	-	1700097N02Rik	bidirectional_promoter_lncRNA	1700097N02Rik	havana	7.1833	1	50.4397	3.69046	0	0
13	102760255	102761897	+	1700099I09Rik	antisense	1700099I09Rik	havana	14	15	9	4.03528	3	38
6	129531950	129533818	-	1700101I11Rik	processed_transcript	1700101I11Rik	havana	17.1407	15.4024	47.075	21.419	155.818	6.8221
9	108392805	108410935	+	1700102P08Rik	protein_coding	1700102P08Rik	ensembl_havana	11	10	9	14	8	20
8	33730534	33731820	-	1700104B16Rik	lincRNA	1700104B16Rik	ensembl_havana	1	2	0	2	12	4
19	7382537	7383562	+	1700105P06Rik	antisense	1700105P06Rik	havana	25.9843	29.0456	49.6344	11.7397	39.3869	22.3747
5	3571566	3584357	+	1700109H08Rik	protein_coding	1700109H08Rik	ensembl_havana	103	89	164	111	67	261.099
17	10324602	10329308	+	1700110C19Rik	lincRNA	1700110C19Rik	havana	2	0	4	3	0	2
9	40323426	40343565	+	1700110K17Rik	antisense	1700110K17Rik	havana	4	9	7.01329	12	7	12
7	67204082	67222537	-	1700112J16Rik	lincRNA	1700112J16Rik	havana	1	0	0	7	2	4
3	88171556	88177786	-	1700113A16Rik	antisense	1700113A16Rik	havana	9.70575	4.57961	23.4193	6.9586	13.8633	25.6773
15	99249511	99262045	+	1700120C14Rik	processed_transcript	1700120C14Rik	havana	27	12	14	12	65	22.1521
8	84847188	84848416	+	1700122E12Rik	processed_transcript	1700122E12Rik	havana	1	2	13	1	12	1
4	11966565	11994281	+	1700123M08Rik	processed_transcript	1700123M08Rik	havana	0	0	5	5	0	4
14	54686216	54690742	+	1700123O20Rik	protein_coding	1700123O20Rik	ensembl_havana	184.433	168.01	369.225	248.298	361.039	314.784
6	83761756	83762866	-	1700124L16Rik	antisense	1700124L16Rik	havana	7	2	10	4	6	10.5491
6	143201397	143221449	-	1700126G02Rik	antisense	1700126G02Rik	havana	6	5	8	4	3	19
1	98131456	98144656	+	1810006J02Rik	lincRNA	1810006J02Rik	havana	0	2	2	0	1	10
8	124305132	124306508	-	1810008B01Rik	antisense	1810008B01Rik	havana	17	14	20.4437	13.0307	12.1361	10.1299
19	8888853	8890882	+	1810009A15Rik	protein_coding	1810009A15Rik	ensembl_havana	96.6587	80.1316	270.247	192.69	137.798	206.211
11	107025681	107030444	+	1810010H24Rik	protein_coding	1810010H24Rik	ensembl_havana	21	12	29	3	5	12
2	26138546	26139544	+	1810012K08Rik	lincRNA	1810012K08Rik	havana	2.89177e-13	10.6301	62.8252	6.63923	16.8577	9.89013
16	8830100	8858923	+	1810013L24Rik	protein_coding	1810013L24Rik	ensembl_havana	687.001	637	1679	1029	1628	1292
10	86685525	86694807	+	1810014B01Rik	transcribed_unprocessed_pseudogene	1810014B01Rik	havana	74.9557	93.0744	181.421	299.182	158.915	219.374
17	29717072	29719154	+	1810014P07Rik	bidirectional_promoter_lncRNA	1810014P07Rik	havana	6	4	2	6	24	3
8	106135400	106138526	+	1810019D21Rik	processed_transcript	1810019D21Rik	havana	3	2	3	1	0	5
7	12948592	12961769	-	1810019N24Rik	lincRNA	1810019N24Rik	havana	26	22	14	36	55	30
6	87675590	87722802	-	1810020O05Rik	protein_coding	1810020O05Rik	havana	0	0	1	25.8751	25	1.40248
15	89071196	89075853	-	1810021B22Rik	antisense	1810021B22Rik	havana	1	5	19	7	7	6
2	127186355	127208281	-	1810024B03Rik	protein_coding	1810024B03Rik	ensembl_havana	12	8	44	20	7	40
7	73539801	73558396	-	1810026B05Rik	processed_transcript	1810026B05Rik	havana	729.509	995.844	1049.87	630.423	846.031	2143.06
X	12654879	12673669	-	1810030O07Rik	protein_coding	1810030O07Rik	ensembl_havana	190	181	610	583	303	541
13	64248700	64271853	+	1810034E14Rik	antisense	1810034E14Rik	havana	28	21	68	23	11	59
3	122924203	122926185	+	1810037I17Rik	protein_coding	1810037I17Rik	ensembl_havana	73	87	494	296	238	260
14	121876725	121879410	-	1810041H14Rik	antisense	1810041H14Rik	havana	2	3	3	2	6	13
6	91440987	91441756	+	1810044D09Rik	lincRNA	1810044D09Rik	havana	7	3	33	16	14	16
9	51289686	51328925	-	1810046K07Rik	protein_coding	1810046K07Rik	ensembl_havana	37	34	24	2	13	166
15	12321438	12321900	-	1810049J17Rik	protein_coding	1810049J17Rik	ensembl	355.006	434.971	1116.07	181.39	730.977	352.861
19	3708293	3717882	+	1810055G02Rik	protein_coding	1810055G02Rik	ensembl_havana	31	12	321	148	299	49
6	35252654	35263497	+	1810058I24Rik	protein_coding	1810058I24Rik	ensembl_havana	173	117	953.003	381.999	622	413.999
5	148953748	148970123	-	1810059H22Rik	processed_transcript	1810059H22Rik	havana	7	6	9	15	0	7
3	36475937	36482300	+	1810062G17Rik	protein_coding	1810062G17Rik	ensembl_havana	2	3	7	1	10	5
14	20546079	20570688	+	1810062O18Rik	antisense	1810062O18Rik	havana	18	23.1349	36.1002	10.2858	8.26077	32
17	83917937	83921607	+	1810073O08Rik	lincRNA	1810073O08Rik	havana	0	3	7	0	0	2
11	57795499	57801418	-	2010001A14Rik	processed_transcript	2010001A14Rik	havana	4	8	29	10	1	44
13	46979908	47011196	+	2010001K21Rik	processed_transcript	2010001K21Rik	ensembl_havana	1.01099	2	26.6354	2	30.2674	1
9	51278513	51284211	+	2010007H06Rik	antisense	2010007H06Rik	ensembl_havana	265	175	120	13	15	154
6	125083437	125084030	+	2010008C14Rik	TEC	2010008C14Rik	havana	23	7	88	38	254	42
6	145303152	145308952	+	2010013B24Rik	lincRNA	2010013B24Rik	havana	21	11	33	16	56	9
3	106481982	106485914	-	2010016I18Rik	processed_transcript	2010016I18Rik	ensembl_havana	293.565	188.962	619.837	324.501	1603.36	440.862
1	185312187	185313804	+	2010103J01Rik	antisense	2010103J01Rik	havana	0	3	4	4	0	2
17	86285164	86287179	-	2010106C02Rik	antisense	2010106C02Rik	havana	20	12	1	0	1	6
5	93206518	93213476	+	2010109A12Rik	protein_coding	2010109A12Rik	ensembl_havana	14	7	10	7	11	11
6	100143423	100143815	-	2010109P13Rik	TEC	2010109P13Rik	havana	0	0	1	0	9	0
8	86885688	86886567	+	2010110E17Rik	lincRNA	2010110E17Rik	havana	1	1	1	2	65	3
18	34751809	34758686	+	2010110K18Rik	lincRNA	2010110K18Rik	havana	3	4	8	11	8	7
X	7411817	7445144	-	2010204K13Rik	processed_transcript	2010204K13Rik	havana	5	10	36	24	0	18
1	37611677	37720086	-	2010300C02Rik	protein_coding	2010300C02Rik	ensembl_havana	4	4	24	14	2	2
16	19051367	19106750	+	2010309G21Rik	antisense	2010309G21Rik	havana	5	1	2	0	0	18
6	42370671	42381216	+	2010310C07Rik	antisense	2010310C07Rik	havana	8	6	16	4	39	3
9	124291804	124312697	-	2010315B03Rik	protein_coding	2010315B03Rik	ensembl_havana	63	34	99	104	47	272
8	70776815	70777824	+	2010320M18Rik	lincRNA	2010320M18Rik	havana	53	42	118	60	81	57
7	127897568	127898277	+	2200002A13Rik	TEC	2200002A13Rik	havana	2	2	2	2	0	2
7	29246561	29248467	-	2200002D01Rik	protein_coding	2200002D01Rik	ensembl_havana	22.3611	16.4623	17.4547	8.04324	15.3234	20.5181
13	58379817	58385226	-	2210016F16Rik	protein_coding	2210016F16Rik	ensembl_havana	261	203	738	604	506	487
5	114942158	114949784	+	2210016L21Rik	protein_coding	2210016L21Rik	ensembl_havana	239.855	158.33	609.988	325.952	242.87	501.817
16	32454598	32456150	-	2210020O09Rik	antisense	2210020O09Rik	havana	1	4	7	2	32	5
7	121062852	121063960	-	2210406H18Rik	TEC	2210406H18Rik	havana	9	11	94	83	11	11
5	36447611	36464854	-	2210406O10Rik	lincRNA	2210406O10Rik	ensembl_havana	0	1	2	5	9	4
6	31220351	31337405	+	2210408F21Rik	processed_transcript	2210408F21Rik	havana	1	0	29	9	9	8
13	77135540	77613785	+	2210408I21Rik	protein_coding	2210408I21Rik	ensembl_havana	35	47	57	41	36	66
1	180952064	180958150	-	2210411M09Rik	antisense	2210411M09Rik	havana	4	5	5	2	2	2
5	130131327	130131825	+	2210412B16Rik	TEC	2210412B16Rik	havana	11	18	16	4	3	59
4	3656508	3663109	+	2210414B05Rik	lincRNA	2210414B05Rik	havana	1	7	4	1	0	33
5	148741840	148743140	+	2210417A02Rik	lincRNA	2210417A02Rik	havana	0	1	6	3	16	4
2	176226569	176240329	+	2210418O10Rik	protein_coding	2210418O10Rik	ensembl_havana	0.674457	7.92302	60.3142	29.8824	5.5	24.5492
9	63394447	63399247	-	2300009A05Rik	protein_coding	2300009A05Rik	ensembl_havana	34.6773	27.4562	200.718	60.7943	35.5575	81.3811
6	129208412	129238726	-	2310001H17Rik	lincRNA	2310001H17Rik	havana	103	72	145	58	147	314
2	163471957	163473006	+	2310001K24Rik	antisense	2310001K24Rik	ensembl_havana	5.10036	1.17462	6.52351	2.42958	2.57912	1.06061
1	138851983	138856853	-	2310009B15Rik	protein_coding	2310009B15Rik	ensembl_havana	29	29	136	96	109	93
7	90124822	90129985	-	2310010J17Rik	bidirectional_promoter_lncRNA	2310010J17Rik	havana	3	0	6	3	2	2
10	80318254	80320538	-	2310011J03Rik	protein_coding	2310011J03Rik	ensembl_havana	309	211	1032	513	439	480
12	80120546	80132845	-	2310015A10Rik	processed_transcript	2310015A10Rik	havana	202	141	398	85	372	328
7	27553233	27582100	+	2310022A10Rik	protein_coding	2310022A10Rik	ensembl_havana	251	199	1214	395	320	431
8	124635756	124663370	-	2310022B05Rik	protein_coding	2310022B05Rik	ensembl_havana	141	73	848	465	679	174
11	59208321	59210739	+	2310033P09Rik	protein_coding	2310033P09Rik	ensembl_havana	142.245	73.3063	346.364	199.122	182.244	251.439
19	46348201	46350303	-	2310034G01Rik	protein_coding	2310034G01Rik	havana	2	3	26	15	7	0
17	46772635	46773397	+	2310039H08Rik	protein_coding	2310039H08Rik	ensembl_havana	74	45	345	139	140	91
10	95336276	95366203	+	2310039L15Rik	lincRNA	2310039L15Rik	havana	0	3	0	0	7	2
5	76928372	76947759	+	2310040G07Rik	transcribed_unprocessed_pseudogene	2310040G07Rik	havana	1	2	4	3	0	7
6	86483376	86488228	-	2310040G24Rik	lincRNA	2310040G24Rik	havana	2	1	33	64	48	14
16	93792136	93794902	-	2310043M15Rik	antisense	2310043M15Rik	havana	25.1805	24	29.9106	19.1475	93.2231	41.4
7	34389732	34393613	+	2310043P16Rik	TEC	2310043P16Rik	havana	303	196	183	92	233	446
7	83659575	83660964	+	2310044K18Rik	antisense	2310044K18Rik	havana	3	1.47296	4	10	0	5.47305
5	149231332	149237985	+	2310047D07Rik	lincRNA	2310047D07Rik	havana	0	0	6	4	0	4
7	131338220	131362760	-	2310057M21Rik	protein_coding	2310057M21Rik	ensembl_havana	159	140	280	246	222	333
11	58965748	58978051	-	2310058D17Rik	processed_transcript	2310058D17Rik	havana	27	17	35	16	69	37
17	35892677	35897432	-	2310061I04Rik	protein_coding	2310061I04Rik	ensembl_havana	164	151	654.999	293	276	352
13	83065457	83194348	+	2310067P03Rik	lincRNA	2310067P03Rik	havana	6	2	1	2	2	6
15	99972158	99973288	-	2310068J16Rik	antisense	2310068J16Rik	havana	27	13	39.7299	35.1201	69.9351	20.2421
5	24447908	24448490	+	2310074N15Rik	lincRNA	2310074N15Rik	havana	1	2	1	0	6	0
7	44246722	44252320	+	2410002F23Rik	protein_coding	2410002F23Rik	ensembl_havana	585.999	427.997	1328.96	1032.56	769.988	1814
11	97598511	97622894	+	2410003L11Rik	processed_transcript	2410003L11Rik	havana	0	0	3	83	0	0
3	145938014	145944830	+	2410004B18Rik	protein_coding	2410004B18Rik	ensembl_havana	66	61	252	196	200	194
12	17003319	17011728	-	2410004P03Rik	protein_coding	2410004P03Rik	ensembl_havana	18	10	8	6	9	7
11	62602877	62604808	+	2410006H16Rik	processed_transcript	2410006H16Rik	havana	74	67	403	387	47	353
14	70852933	70873955	+	2410012E07Rik	lincRNA	2410012E07Rik	havana	0	0	0	10	0	0
17	36145018	36163177	+	2410017I17Rik	lincRNA	2410017I17Rik	ensembl_havana	0	0	8.97009e-37	1	0	10
12	22953997	23010285	-	2410018L13Rik	lincRNA	2410018L13Rik	ensembl_havana	0	2.06693	2.22426	0.439205	0	29.1397
17	69275362	69277209	-	2410021H03Rik	antisense	2410021H03Rik	havana	0	3	14	1	0	0
14	56811989	56813900	+	2410022M11Rik	bidirectional_promoter_lncRNA	2410022M11Rik	havana	188	150	354	114	481	159
19	23134900	23135718	+	2410080I02Rik	lincRNA	2410080I02Rik	havana	0	0	17	1	0	0
5	118245227	118266094	+	2410131K14Rik	protein_coding	2410131K14Rik	ensembl_havana	171	114	350	261	239	467
8	57488054	57508878	+	2500002B13Rik	processed_transcript	2500002B13Rik	havana	6	4	14	15	13	5
2	153341157	153346074	-	2500004C02Rik	processed_transcript	2500004C02Rik	havana	7	7	26	25	13	16
16	18836578	18840161	+	2510002D24Rik	protein_coding	2510002D24Rik	ensembl_havana	38.9807	30.7611	256.647	71.4323	59.8689	368.209
16	21649045	21694666	-	2510009E07Rik	protein_coding	2510009E07Rik	ensembl_havana	70	72	785.001	232	2043	144
5	120552055	120553040	-	2510016D11Rik	TEC	2510016D11Rik	havana	36	26	71	59	115	28
5	3585112	3586375	+	2510017J16Rik	antisense	2510017J16Rik	havana	11	13	16	24	15	29
4	147940895	147947315	+	2510039O18Rik	protein_coding	2510039O18Rik	ensembl_havana	975	760	4030	1628	1605	1653
7	126648543	126649595	-	2510046G10Rik	antisense	2510046G10Rik	ensembl_havana	34.5733	18	43.3102	16.4482	17	43.3568
16	36862450	36862742	+	2600002D14Rik	sense_intronic	2600002D14Rik	havana	2	2	3	1	1	4
2	29868723	29870318	-	2600006K01Rik	antisense	2600006K01Rik	ensembl_havana	3	2	31	2	5	2
6	13867735	13871519	-	2610001J05Rik	protein_coding	2610001J05Rik	havana	79	101	270	338.999	449.001	216
X	107782751	107816335	-	2610002M06Rik	protein_coding	2610002M06Rik	ensembl_havana	105	64	250	194	33	249
8	20385782	20424815	-	2610005L07Rik	transcribed_unprocessed_pseudogene	2610005L07Rik	havana	288.568	232.68	725.293	541.021	153.259	1881.55
10	79064374	79097601	-	2610008E11Rik	protein_coding	2610008E11Rik	ensembl_havana	152	120	226	170	82	488
1	135480392	135481415	-	2610012C04Rik	TEC	2610012C04Rik	havana	4	2	11	6	12	2
6	148831452	148833113	+	2610017A05Rik	TEC	2610017A05Rik	havana	2	3	3	0	2	8
16	11203366	11246202	+	2610020C07Rik	antisense	2610020C07Rik	havana	90	69	97.0852	135.117	174.137	140.12
7	41599230	41628534	+	2610021A01Rik	protein_coding	2610021A01Rik	havana	123.588	91.5493	258.649	214.923	140.903	338.538
11	21099534	21099828	+	2610024D14Rik	processed_pseudogene	2610024D14Rik	havana	8	1	9	4	18	7
11	85791661	85832224	-	2610027K06Rik	processed_transcript	2610027K06Rik	havana	30	41.1542	16.2639	11.0547	32	15
9	45797348	45799061	-	2610028D06Rik	TEC	2610028D06Rik	havana	41	41	47	21	32	47
11	113043895	113201839	-	2610035D17Rik	lincRNA	2610035D17Rik	havana	212	128	94	34	21	267
15	96134819	96284496	-	2610037D02Rik	lincRNA	2610037D02Rik	havana	154	153	82	112	482	328
8	129216354	129234407	-	2610044O15Rik8	protein_coding	2610044O15Rik8	ensembl_havana	39	23	85	74	26	140
1	9560832	9631176	-	2610203C22Rik	processed_transcript	2610203C22Rik	havana	1	2	27.6692	82.7641	4	1
13	104684931	104694995	+	2610204G07Rik	antisense	2610204G07Rik	havana	10	6	5	7	6	12
7	84689640	84779054	+	2610206C17Rik	antisense	2610206C17Rik	ensembl_havana	1	2	4	0	3	8
4	10874498	10899426	+	2610301B20Rik	protein_coding	2610301B20Rik	ensembl_havana	20	15	45	53	54	35
6	86848399	86849441	-	2610306M01Rik	bidirectional_promoter_lncRNA	2610306M01Rik	havana	34	13	28	26	49	52
7	128538932	128539544	+	2610306O10Rik	TEC	2610306O10Rik	havana	13	15	13	36	227	7
13	28460034	28885621	-	2610307P16Rik	processed_transcript	2610307P16Rik	havana	4	4	2	1	2	3
16	17113398	17125168	-	2610318N02Rik	protein_coding	2610318N02Rik	ensembl_havana	15.9167	25.6223	149.476	53.6599	47.6238	80.3547
11	78261752	78290624	+	2610507B11Rik	protein_coding	2610507B11Rik	ensembl_havana	1956	1680	7059.1	7624.99	4107.01	4903.96
11	59199836	59202386	-	2610507I01Rik	processed_transcript	2610507I01Rik	havana	7	27	133	8	25	16
9	118402465	118403303	-	2610509F24Rik	TEC	2610509F24Rik	havana	0	0	0	0	0	17
14	37102140	37114023	-	2610528A11Rik	protein_coding	2610528A11Rik	ensembl_havana	3	0	6	8	0	3
5	134519325	134520790	-	2700029L08Rik	TEC	2700029L08Rik	havana	18	19	7	14	72	15
5	23850597	23855039	+	2700038G22Rik	lincRNA	2700038G22Rik	havana	90	50	86	104	224	107
19	32389216	32391191	+	2700046G09Rik	bidirectional_promoter_lncRNA	2700046G09Rik	havana	3	7	21	16	31	4
12	71136848	71243304	+	2700049A03Rik	protein_coding	2700049A03Rik	ensembl_havana	170	206	349	257	352.999	508.999
17	13482553	13668892	-	2700054A10Rik	lincRNA	2700054A10Rik	havana	0	0	0	15.7063	394.395	2
18	24470850	24477799	+	2700062C07Rik	protein_coding	2700062C07Rik	ensembl_havana	38	25	104	132.819	93.4379	127.15
1	181950132	181953376	-	2700078F05Rik	TEC	2700078F05Rik	havana	3	2	0	0	4	8
19	7417625	7425905	+	2700081O15Rik	protein_coding	2700081O15Rik	ensembl_havana	91	48	125	98.9999	15	93
12	55045661	55080111	-	2700097O09Rik	protein_coding	2700097O09Rik	ensembl_havana	24	27	68	84	46	125
17	94750100	94775133	+	2700099C18Rik	transcribed_unprocessed_pseudogene	2700099C18Rik	havana	8	4	28	45	12	66
11	64079484	64083260	+	2810001G20Rik	antisense	2810001G20Rik	havana	9	10	44	24	24	17
2	94406151	94411683	+	2810002D19Rik	processed_transcript	2810002D19Rik	havana	107.979	82.7341	144.88	56.5986	159.885	138.135
8	124836945	124863121	-	2810004N23Rik	protein_coding	2810004N23Rik	ensembl_havana	185	139	503	528	204.644	502
5	124328089	124341845	+	2810006K23Rik	protein_coding	2810006K23Rik	ensembl_havana	68	26	124	122	63	132
8	123042466	123044603	+	2810013P06Rik	bidirectional_promoter_lncRNA	2810013P06Rik	havana	487	409	1137	684	2028	673
11	58867216	58883289	+	2810021J22Rik	protein_coding	2810021J22Rik	ensembl_havana	69.6773	51	103	119	24	331.555
1	157412352	157420237	+	2810025M15Rik	transcribed_processed_pseudogene	2810025M15Rik	ensembl_havana	15.7546	15	160.456	215.697	7.62242	20.7608
12	111572317	111574403	-	2810029C07Rik	bidirectional_promoter_lncRNA	2810029C07Rik	havana	8	8	19	22	140	15
15	75642129	75653644	+	2810039B14Rik	transcribed_unitary_pseudogene	2810039B14Rik	havana	30	13.2047	28	42	18.0901	32.2375
14	20641009	20644049	+	2810402E24Rik	antisense	2810402E24Rik	havana	78	70	144	76	275	148
X	108833800	108974907	+	2810403D21Rik	processed_transcript	2810403D21Rik	havana	32	32	38	19	16	67
4	137387266	137388383	-	2810405F17Rik	lincRNA	2810405F17Rik	havana	88	98	64	54	127	109
11	69897352	69900988	-	2810408A11Rik	protein_coding	2810408A11Rik	ensembl_havana	12	7	37	6	26	16
1	64679871	64690660	-	2810408I11Rik	processed_transcript	2810408I11Rik	havana	16	13	28	28.4485	190.974	41.8713
1	151748949	151755019	-	2810414N06Rik	lincRNA	2810414N06Rik	havana	8	2	18	12	4	14
3	135425237	135427933	-	2810428J06Rik	TEC	2810428J06Rik	havana	17	14	24	28	28	33
13	3478230	3501394	+	2810429I04Rik	lincRNA	2810429I04Rik	havana	14	26	17	63	51	53
1	162004969	162016495	+	2810442N19Rik	antisense	2810442N19Rik	havana	2	4	3	1	0	2
6	134897961	134901109	+	2810454H06Rik	antisense	2810454H06Rik	havana	41.7515	23.066	58.4346	19	85.5932	35.768
8	123838553	123840786	-	2810455O05Rik	lincRNA	2810455O05Rik	havana	21	24	25	33	11	23
14	46883698	46885065	-	2810457G06Rik	antisense	2810457G06Rik	havana	19.2754	9.45429	208.219	17.9899	24.8081	2.57037
5	25100983	25110110	+	2900005J15Rik	processed_transcript	2900005J15Rik	ensembl_havana	19	7	48	49	61	49
11	18888261	18889841	-	2900018N21Rik	TEC	2900018N21Rik	havana	0	0	1	11	0	2
5	113086323	113221237	-	2900026A02Rik	protein_coding	2900026A02Rik	ensembl_havana	62	53	772	267	1397.99	21
11	117611247	117613858	+	2900041M22Rik	processed_transcript	2900041M22Rik	ensembl_havana	3	2	1	0	0	11
9	46913493	46927367	+	2900052N01Rik	lincRNA	2900052N01Rik	havana	6	5	21	5	3	23
1	118458652	118459268	-	2900060B14Rik	antisense	2900060B14Rik	ensembl_havana	31	13	13	40	110	28
7	81523550	81531499	+	2900076A07Rik	lincRNA	2900076A07Rik	havana	65.1288	50	56.0812	47.505	61.357	108.517
10	39657428	39658427	-	2900078I11Rik	TEC	2900078I11Rik	havana	23	19	7	6	6	33
5	144241690	144256187	-	2900089D17Rik	antisense	2900089D17Rik	havana	4	1	48	26	9	2.39148
2	163419795	163420362	+	2900093K20Rik	antisense	2900093K20Rik	havana	22	13	40	10	34	25
2	156388065	156392980	-	2900097C17Rik	lincRNA	2900097C17Rik	ensembl_havana	1610.77	1585.98	6023.34	4185.07	6439.36	2952.95
9	109827943	109832707	-	3000002C10Rik	transcribed_processed_pseudogene	3000002C10Rik	ensembl_havana	26	14	55	40.9537	14	65.9704
6	148944867	148947130	+	3010003L21Rik	antisense	3010003L21Rik	ensembl_havana	123	94.0001	105	101	124.756	117.008
16	13671929	13678389	+	3110001I22Rik	protein_coding	3110001I22Rik	ensembl_havana	64	40	98.0064	166.368	136.727	122.124
13	78171630	78182974	+	3110006O06Rik	lincRNA	3110006O06Rik	havana	1	1	4	1	7	2
1	120121187	120188190	+	3110009E18Rik	protein_coding	3110009E18Rik	ensembl_havana	21	12	10	20	10	36
4	108719649	108781905	+	3110021N24Rik	protein_coding	3110021N24Rik	ensembl	3.21608	1.26851e-20	20.8313	7.18555	8.02216e-12	0
7	81782182	81789479	-	3110040N11Rik	protein_coding	3110040N11Rik	ensembl_havana	47	21	98	61	30	92
1	169969409	169972397	+	3110045C21Rik	antisense	3110045C21Rik	havana	4	3	0	2	29	3
12	20874125	20921263	-	3110053B16Rik	transcribed_unprocessed_pseudogene	3110053B16Rik	havana	9.29814	4.17652	21.5333	7.85125	1	13.6532
12	70991615	71015833	-	3110056K07Rik	processed_transcript	3110056K07Rik	havana	119	88	135	81	418	177
1	176745564	176746983	-	3110062G12Rik	TEC	3110062G12Rik	havana	1	3	0	14	17	5
X	150463726	150466157	+	3110067C02Rik	processed_pseudogene	3110067C02Rik	havana	2	0	2	3	0	4
13	119487252	119488385	-	3110070M22Rik	antisense	3110070M22Rik	ensembl_havana	11	3	8.06693	1	6	31
3	51829385	51830406	-	3110080O07Rik	TEC	3110080O07Rik	havana	10	16	36	15	1	4
5	139359739	139460528	-	3110082I17Rik	protein_coding	3110082I17Rik	ensembl_havana	38	36	565.568	239	64	87
12	88365314	88377324	-	3200001D21Rik	antisense	3200001D21Rik	havana	12.3239	7	2.07565	6	13	8.36508
18	37655451	37661743	+	3222401L13Rik	lincRNA	3222401L13Rik	ensembl_havana	2	8	14	0	51	15
2	150310935	150362766	-	3300002I08Rik	protein_coding	3300002I08Rik	ensembl_havana	22	7	19.7008	17	17	27
7	3421665	3423446	-	3300002P13Rik	lincRNA	3300002P13Rik	havana	0	0	2	7	7	0
17	5798657	5803241	+	3300005D01Rik	lincRNA	3300005D01Rik	havana	39	37	52	68	150	118
14	32659119	32685294	-	3425401B19Rik	protein_coding	3425401B19Rik	ensembl_havana	112	86	22	1	12	94
X	135022734	135060337	-	3632454L22Rik	processed_transcript	3632454L22Rik	havana	6	1	12	3	7	12
14	12284173	12303232	+	3830406C13Rik	protein_coding	3830406C13Rik	ensembl_havana	65	64	164.664	240.284	116	306
13	107022553	107055498	+	3830408C21Rik	processed_transcript	3830408C21Rik	ensembl_havana	8	3	33	22	10	26
1	119529480	119536166	-	3830432H09Rik	lincRNA	3830432H09Rik	havana	3	5	2	3	4	1
8	10924427	10928697	-	3930402G23Rik	lincRNA	3930402G23Rik	ensembl_havana	11	20	5	2	50	13
19	28893042	28967801	-	4430402I18Rik	protein_coding	4430402I18Rik	ensembl_havana	3	2	10.0169	0	2.00802	7.03283
2	93027956	93044733	+	4631405J19Rik	antisense	4631405J19Rik	ensembl_havana	137	108	33	10	55	126
3	89767511	89773241	-	4632404H12Rik	lincRNA	4632404H12Rik	ensembl_havana	149	109	227	207	300	272
5	29378699	29390489	+	4632411P08Rik	lincRNA	4632411P08Rik	havana	8	6	3	13	7	22
3	19894886	19901034	+	4632415L05Rik	transcribed_unprocessed_pseudogene	4632415L05Rik	havana	75	64	269	159	83	231
9	122127294	122130015	+	4632418H02Rik	TEC	4632418H02Rik	havana	37	36	26	23	38	36
7	92734166	92741469	-	4632427E13Rik	bidirectional_promoter_lncRNA	4632427E13Rik	ensembl_havana	745	609.998	492	449	732.003	937
16	30008667	30021431	+	4632428C04Rik	lincRNA	4632428C04Rik	havana	80	37	36	8	25	169
3	121787500	121788573	-	4633401B06Rik	TEC	4633401B06Rik	havana	2	4	2	9	0	11
3	89337850	89347832	+	4731419I09Rik	antisense	4731419I09Rik	havana	24.5411	22.5546	32.7306	43.517	45.8613	17.2409
11	73015856	73018842	-	4732414G09Rik	lincRNA	4732414G09Rik	havana	2	5	5	0	13	4
6	148212253	148215732	+	4732416N19Rik	TEC	4732416N19Rik	havana	83	71	77	95	250	117
8	123744631	123754727	-	4732419C18Rik	lincRNA	4732419C18Rik	havana	1	7	1	0	1	10
1	6209866	6215294	-	4732440D04Rik	antisense	4732440D04Rik	ensembl_havana	231.311	182.263	246.582	36.9772	153.487	228.32
12	84039469	84053808	-	4732463B04Rik	antisense	4732463B04Rik	havana	1	0	4.83764	8.79975	0	1.13265e-08
7	25376819	25566418	+	4732471J01Rik	antisense	4732471J01Rik	ensembl_havana	37.2563	32.487	38.1945	30.5699	204.311	49.4051
12	86290761	86306007	-	4732487G21Rik	lincRNA	4732487G21Rik	havana	46.0486	52.5088	70.7098	50.7145	91.1888	96.3242
17	12318853	12327251	+	4732491K20Rik	bidirectional_promoter_lncRNA	4732491K20Rik	havana	1	4	6.84535	7	7.97037	16
7	116546865	116549365	+	4732496C06Rik	lincRNA	4732496C06Rik	havana	15	7	33	56	2	80
8	91449521	91474599	-	4831440D22Rik	antisense	4831440D22Rik	havana	27.4324	31.2601	29.545	27.7668	25.7103	42.1613
6	48755338	48756369	+	4833403J16Rik	lincRNA	4833403J16Rik	havana	24.4901	11.3256	44.2098	15.6765	3.21265	159.216
7	17058534	17059442	+	4833404L02Rik	TEC	4833404L02Rik	havana	2	2	1	2	3	0
19	53460622	53462724	+	4833407H14Rik	lincRNA	4833407H14Rik	havana	301.36	312.247	171.125	19.5498	571.518	668.574
19	3999548	4000543	-	4833408A19Rik	bidirectional_promoter_lncRNA	4833408A19Rik	havana	2	3	22	14	18	8
8	10899922	10903894	+	4833411C07Rik	processed_transcript	4833411C07Rik	havana	5	1	45	14	10	2
1	78465448	78466927	-	4833412K13Rik	TEC	4833412K13Rik	havana	20	40	4	32	21	30
17	31557126	31559114	+	4833413E03Rik	lincRNA	4833413E03Rik	ensembl_havana	0	1	10	26	37	2
5	3629777	3631723	-	4833413G10Rik	antisense	4833413G10Rik	havana	11	16	56.6593	33	6	50
11	95858865	95861045	+	4833417C18Rik	processed_transcript	4833417C18Rik	havana	10	10	22.5027	8	7	19
17	87274886	87282815	-	4833418N02Rik	processed_transcript	4833418N02Rik	havana	23	32	140	27	264	64
18	4353558	4368921	+	4833419F23Rik	lincRNA	4833419F23Rik	havana	7	7	35.4817	12	51	13
13	119462768	119486121	+	4833420G17Rik	protein_coding	4833420G17Rik	ensembl_havana	338.122	289.878	921.48	627.995	318.577	1429.65
1	87865073	87865917	+	4833421G17Rik	TEC	4833421G17Rik	havana	112	125	22	15	29	161
13	91701665	91741873	-	4833422C13Rik	antisense	4833422C13Rik	havana	4	4.44497	8.80015	7.98335	2.44671e-12	4.90751
15	96231870	96254685	-	4833422M21Rik	processed_transcript	4833422M21Rik	havana	65	44	8	2	2	93
19	46303591	46305612	-	4833438C02Rik	bidirectional_promoter_lncRNA	4833438C02Rik	havana	400.034	217.564	493.042	181.169	687.909	271.425
13	54551218	54565436	-	4833439L19Rik	protein_coding	4833439L19Rik	ensembl_havana	226.334	190	1204.57	626.439	674.475	626.232
9	108567533	108569175	+	4833445I07Rik	lincRNA	4833445I07Rik	havana	100	58	145	127	664	62
12	110841029	110843805	+	4921507G05Rik	bidirectional_promoter_lncRNA	4921507G05Rik	havana	2	0	8.23722	14	18.181	1
6	50573302	50596633	-	4921507P07Rik	protein_coding	4921507P07Rik	ensembl_havana	3	0	16	4	7	8
12	34873730	34874829	-	4921508M14Rik	TEC	4921508M14Rik	ensembl_havana	3	6	1	0	2	15
3	79212919	79253914	+	4921511C10Rik	antisense	4921511C10Rik	havana	4	9	16	9	11	11
12	12351522	12392616	-	4921511I17Rik	antisense	4921511I17Rik	havana	37	35	62	43	56	68
4	141115660	141118088	+	4921514A10Rik	antisense	4921514A10Rik	ensembl_havana	213.157	131.746	234.21	130.779	97.0081	253.851
10	88135919	88137532	+	4921515L22Rik	antisense	4921515L22Rik	havana	5	3	6	6	3	8
10	78428271	78438848	+	4921516A02Rik	antisense	4921516A02Rik	havana	5.43222	3.21138	12.9236	14.1629	166.747	10.0304
16	57331951	57335433	+	4921517D16Rik	antisense	4921517D16Rik	havana	2	5	3	4	20	2
8	8661801	8664729	+	4921522P10Rik	lincRNA	4921522P10Rik	ensembl_havana	5	0	5	7	8	13
9	107991684	107995657	-	4921523L03Rik	antisense	4921523L03Rik	havana	2	2	1	4	2	0
8	85408759	85432834	-	4921524J17Rik	protein_coding	4921524J17Rik	ensembl_havana	28	32	106.858	61	14	111.845
13	52096741	52124159	+	4921525O09Rik	processed_transcript	4921525O09Rik	havana	1	0	6	0	0	12
6	53978691	54018031	+	4921529L05Rik	processed_transcript	4921529L05Rik	havana	0	0	7	4	0	0
2	179975993	179979014	+	4921531C22Rik	processed_transcript	4921531C22Rik	havana	45	41	120	56	342	63
9	20385234	20387729	+	4921534A09Rik	TEC	4921534A09Rik	havana	4	1	1	2	2	1
11	3886088	3895099	-	4921536K21Rik	protein_coding	4921536K21Rik	ensembl_havana	22	7	12	18	176	9
2	130706200	130906407	-	4930402H24Rik	protein_coding	4930402H24Rik	ensembl_havana	169.126	130	378.412	295	279	373
11	34299707	34308114	+	4930403D09Rik	antisense	4930403D09Rik	havana	6.95571	3.95025	3.74152	4.34155e-13	8.51776	21.322
1	36332708	36333421	+	4930403P22Rik	lincRNA	4930403P22Rik	havana	6	1	7	4	8	13
16	91011249	91016744	+	4930404I05Rik	processed_transcript	4930404I05Rik	havana	6.86424	5.08123	21.0575	33.1575	115.392	19.1703
10	81363067	81365817	-	4930404N11Rik	protein_coding	4930404N11Rik	ensembl_havana	104.431	56.6192	205.314	205.401	378.947	70.0226
14	22507174	22542824	-	4930405A10Rik	antisense	4930405A10Rik	havana	0	0	5	13	4	2
2	156714540	156720910	-	4930405A21Rik	processed_transcript	4930405A21Rik	havana	3	1	7	4	11	6
7	68315973	68317033	-	4930405G09Rik	TEC	4930405G09Rik	havana	59	58	9	0	3	45
17	63305446	63312974	-	4930405O22Rik	sense_intronic	4930405O22Rik	havana	17	16	8	5	9	19
3	100426405	100437755	+	4930406D18Rik	processed_transcript	4930406D18Rik	havana	0	0	0	0	44	0
4	9770585	9823412	+	4930412C18Rik	processed_transcript	4930412C18Rik	havana	0	0	17	4	1	0
8	57650889	57652360	-	4930412F12Rik	TEC	4930412F12Rik	havana	61	99	78	119	342	101
11	60112219	60115231	-	4930412M03Rik	lincRNA	4930412M03Rik	ensembl_havana	100	98	84	81	59	106
7	122969058	122970051	-	4930413G21Rik	TEC	4930413G21Rik	havana	19	10	14	15	30	19
19	44960373	44984551	-	4930414N06Rik	antisense	4930414N06Rik	havana	3	2	2	3.0193	0	11.0954
6	125265476	125287287	+	4930417O13Rik	processed_transcript	4930417O13Rik	havana	43	47	1	8	70	10
9	99299007	99304676	-	4930422M22Rik	antisense	4930422M22Rik	havana	0	3	16	11	0	9
12	81781358	81783032	+	4930423D22Rik	bidirectional_promoter_lncRNA	4930423D22Rik	havana	13	5	9	2	61	29
18	21651448	21656106	+	4930426D05Rik	antisense	4930426D05Rik	ensembl_havana	221.818	215.596	218.144	12	12	1266.84
12	76402751	76403983	-	4930426I24Rik	lincRNA	4930426I24Rik	havana	9	4	3	0	21	4
2	18998343	18999805	+	4930426L09Rik	bidirectional_promoter_lncRNA	4930426L09Rik	ensembl_havana	26	27	41	13	85	44
5	107698212	107703481	-	4930428O21Rik	lincRNA	4930428O21Rik	havana	6	6	3	0	2	2
9	79793641	79803236	+	4930429F24Rik	lincRNA	4930429F24Rik	havana	1	3	1	1	4	1
4	6352105	6357531	-	4930430E12Rik	antisense	4930430E12Rik	havana	0	0	11	12	3	0
10	100572265	100590424	-	4930430F08Rik	protein_coding	4930430F08Rik	ensembl_havana	14.2742	8	84.8758	57.8454	14.2212	66.1819
14	44955215	44961327	-	4930431P03Rik	processed_transcript	4930431P03Rik	havana	4	6.15413	1.90438	3.25113	6.68563	15.5401
7	109752320	109755279	+	4930431P19Rik	transcribed_processed_pseudogene	4930431P19Rik	havana	44.9786	43	78.9979	12	85.9984	70.9996
10	11244790	11281222	-	4930432B10Rik	bidirectional_promoter_lncRNA	4930432B10Rik	havana	16	13	29	8	7	17
8	84148025	84172591	+	4930432K21Rik	protein_coding	4930432K21Rik	ensembl_havana	27	14	40	29	6	37
1	90153628	90159463	+	4930434B07Rik	lincRNA	4930434B07Rik	havana	10	6	0	0	0	17
11	58274799	58294290	+	4930438A08Rik	protein_coding	4930438A08Rik	ensembl_havana	7	10	108	5	1	0
1	37329667	37334173	-	4930439A04Rik	antisense	4930439A04Rik	havana	13	12	21	15	29	15
1	156939838	156940197	+	4930439D14Rik	antisense	4930439D14Rik	havana	65	47	27	2	3	77
10	81182605	81183850	-	4930442H23Rik	TEC	4930442H23Rik	ensembl_havana	50	37	39	29	135	41
2	85073614	85086462	-	4930443O20Rik	processed_transcript	4930443O20Rik	havana	6	6	3	2	5	5
1	54681729	54767525	+	4930444A19Rik	antisense	4930444A19Rik	havana	124.48	109.603	58.6747	38.4406	122.61	204.588
2	144243241	144244850	+	4930444E06Rik	antisense	4930444E06Rik	havana	5	5	6	6	8	29
15	25285802	25332660	-	4930445E18Rik	lincRNA	4930445E18Rik	havana	0	0	2	3	19	0
18	82855894	82870605	+	4930445N18Rik	lincRNA	4930445N18Rik	havana	0	2	2	12	334	3
13	34084155	34113273	-	4930447K03Rik	processed_transcript	4930447K03Rik	havana	0	3	3	3	0	2
5	45857642	45858765	+	4930449I04Rik	TEC	4930449I04Rik	havana	2	0	11	4	10	4
13	55775136	55784506	-	4930451E10Rik	antisense	4930451E10Rik	havana	1	1	1	2	0	5
16	4964289	4978963	+	4930451G09Rik	transcribed_unitary_pseudogene	4930451G09Rik	havana	31	14	30	12	47	86
14	8431192	8666241	-	4930452B06Rik	protein_coding	4930452B06Rik	ensembl_havana	0	0	0	18	4	0
13	45936040	45936905	+	4930453C13Rik	antisense	4930453C13Rik	havana	8	9	4	2	5	21
16	64751751	64771162	-	4930453N24Rik	protein_coding	4930453N24Rik	ensembl_havana	211	157	352	296.388	406	367
10	21319088	21342058	-	4930455C13Rik	antisense	4930455C13Rik	havana	16.2306	10.7379	19.2718	7.85192	10.0058	13.4134
4	142017898	142028997	+	4930455G09Rik	antisense	4930455G09Rik	havana	2	4	27	63	65	1
1	40049039	40050369	-	4930456G14Rik	TEC	4930456G14Rik	havana	0	0	1	0	12	0
5	100840797	100847168	-	4930458D05Rik	antisense	4930458D05Rik	havana	17.2863	16.6036	10.023	1.43482	1.49591	10.214
18	77714210	77715450	+	4930465K10Rik	pseudogene	4930465K10Rik	ensembl	0	1	3	1	5	1
10	53614369	53615275	+	4930466K18Rik	TEC	4930466K18Rik	havana	7	4	7	6	10	16
11	33973961	34098555	-	4930469K13Rik	protein_coding	4930469K13Rik	havana	1	0	8	3	1	2
13	21440471	21445935	+	4930470G03Rik	bidirectional_promoter_lncRNA	4930470G03Rik	havana	8.45208	1.92437	2.16271	11.3162	11.5064	13.1527
18	36105651	36109978	+	4930471G03Rik	antisense	4930471G03Rik	havana	1	2	0	17	21	0
6	91428308	91440913	-	4930471M09Rik	transcribed_processed_pseudogene	4930471M09Rik	havana	1	3	5	3	24	6
2	130543791	130563750	-	4930473A02Rik	antisense	4930473A02Rik	ensembl_havana	4	5	4.09075	2	6	3
12	88434113	88442255	-	4930473H19Rik	antisense	4930473H19Rik	havana	5	10	9	5	10	11
12	71317621	71321661	-	4930474H06Rik	processed_transcript	4930474H06Rik	havana	0	0.0853163	11.1758	0.0266509	6	3.51863e-15
12	99161277	99162809	-	4930474N09Rik	lincRNA	4930474N09Rik	havana	2	4	2	0	7	4
12	100076908	100097219	-	4930477G07Rik	lincRNA	4930477G07Rik	havana	0	0	22	8	14	2
5	121503513	121504602	+	4930477O15Rik	TEC	4930477O15Rik	havana	2	1	3	5	0	2
16	78560316	78564870	+	4930478L05Rik	antisense	4930478L05Rik	havana	15	15	12	21	37	133
5	65951305	65952206	+	4930480C01Rik	TEC	4930480C01Rik	havana	3	2	3	0	2	1
19	5406740	5422848	+	4930481A15Rik	antisense	4930481A15Rik	havana	110	78	192.604	40	14	97
3	95015625	95020139	+	4930481B07Rik	processed_transcript	4930481B07Rik	havana	79	32	19	17	126	42
10	76545871	76562227	-	4930483K19Rik	antisense	4930483K19Rik	havana	11	3	2	0	3.06334	4
16	18213649	18215251	+	4930483P17Rik	lincRNA	4930483P17Rik	havana	4	0	1	2	5	2
8	93750147	93813723	-	4930488L21Rik	antisense	4930488L21Rik	havana	0	0	0	0	32	1
8	115585392	115595153	+	4930488N15Rik	lincRNA	4930488N15Rik	havana	0	0	10	6	0	0
9	106247960	106249414	+	4930500F10Rik	antisense	4930500F10Rik	havana	2	4	3	0	1	6
1	170214860	170216423	+	4930500M09Rik	antisense	4930500M09Rik	ensembl_havana	85.2111	71.4982	144.049	8.95838	36.4508	81.7656
11	84829178	84830869	+	4930502E09Rik	processed_transcript	4930502E09Rik	havana	2	2	1	2	3	1
10	124469074	124524489	+	4930503E24Rik	transcribed_processed_pseudogene	4930503E24Rik	havana	1	2	5	6	2	8
18	70452212	70472510	-	4930503L19Rik	protein_coding	4930503L19Rik	ensembl_havana	106	123	370	347	229	541
19	45998137	46013387	+	4930505N22Rik	bidirectional_promoter_lncRNA	4930505N22Rik	havana	4	4	22	5	23	6
17	8293366	8311081	-	4930506C21Rik	processed_transcript	4930506C21Rik	havana	1.78443e-27	3	7.00996	2.97123e-23	17.6042	10
10	62449489	62451354	+	4930507D05Rik	bidirectional_promoter_lncRNA	4930507D05Rik	ensembl_havana	15.435	14.726	8.08642	53.8554	78.9656	33.7368
9	72518250	72531859	-	4930509E16Rik	lincRNA	4930509E16Rik	havana	1	1	8	0	0	3
16	11178176	11192293	+	4930509G22Rik	lincRNA	4930509G22Rik	havana	5	0	5	7	19	13
3	104510099	104511314	-	4930509H03Rik	sense_intronic	4930509H03Rik	havana	24	21	13	11	28	23
18	57373455	57552398	-	4930511M06Rik	antisense	4930511M06Rik	havana	5	0	0	0	0	5
12	69790288	69840480	+	4930512B01Rik	processed_transcript	4930512B01Rik	ensembl_havana	3.16912	1.24662	2.48464	4	7.013e-30	5.13148
6	89269511	89285726	-	4930512J16Rik	lincRNA	4930512J16Rik	havana	2	7	16	29	608.999	26
3	116663732	116664156	+	4930512P04Rik	lincRNA	4930512P04Rik	havana	2	3	6	3	5	4
8	95806744	95821729	+	4930513N10Rik	antisense	4930513N10Rik	ensembl_havana	141	169	168.228	91.0968	177.192	159
7	130653128	130654393	-	4930513N20Rik	TEC	4930513N20Rik	havana	0	0	3	1	3	3
5	114773737	114774984	-	4930515G01Rik	antisense	4930515G01Rik	havana	18.0922	9.04203	19.0165	16.0385	62.1062	17.0477
6	67565191	67566447	-	4930515G16Rik	processed_pseudogene	4930515G16Rik	havana	4	6	1	0	0	15
9	119440278	119444831	-	4930516B21Rik	lincRNA	4930516B21Rik	havana	0	0	10	19	5	0
9	31278021	31280993	-	4930517E14Rik	lincRNA	4930517E14Rik	havana	20	10	37	19	43	30
6	91689933	91691609	-	4930517G19Rik	TEC	4930517G19Rik	havana	122	103	261	126	766	80
4	44669330	44670898	+	4930517J16Rik	TEC	4930517J16Rik	havana	581	471	79	5	44	580
2	156856616	156858213	-	4930518I15Rik	TEC	4930518I15Rik	ensembl_havana	42	20	53	41	51	89.0001
5	114853664	114883881	+	4930519G04Rik	protein_coding	4930519G04Rik	ensembl_havana	19	6	1	1	61	0
2	154611810	154613438	-	4930519P11Rik	antisense	4930519P11Rik	ensembl_havana	6	4	9	2	7	2
5	139215469	139216357	-	4930520M14Rik	antisense	4930520M14Rik	havana	12.5848	6.17222	6	3.94251	10	7.34755
9	114368303	114377230	+	4930520O04Rik	processed_transcript	4930520O04Rik	havana	27	18	78	37	19	69
5	109735990	109751887	-	4930522L14Rik	protein_coding	4930522L14Rik	havana	19	16	22	38	20	74
1	160044382	160080209	+	4930523C07Rik	protein_coding	4930523C07Rik	ensembl_havana	4510.55	2962.35	1473.23	156	526.388	6035.54
9	106891547	106895183	+	4930524O07Rik	antisense	4930524O07Rik	havana	50.8462	39.318	34.789	47.493	63.9119	46.973
13	67796594	67830986	-	4930525G20Rik	antisense	4930525G20Rik	havana	8	8	8	4	4	14
17	28075050	28076678	-	4930526A20Rik	transcribed_processed_pseudogene	4930526A20Rik	havana	35.2636	11.5118	59.9113	44.9417	48.5979	27.4963
19	11196817	11299887	+	4930526L06Rik	antisense	4930526L06Rik	havana	0	0	9	1	0	1
6	29912023	29915634	-	4930528J11Rik	TEC	4930528J11Rik	havana	5	6.02198	2.02325	2.02242	15.1482	31.1892
1	185359461	185362866	-	4930532G15Rik	lincRNA	4930532G15Rik	havana	43	22	24	47	115	47
16	90934967	90935629	+	4930534H18Rik	bidirectional_promoter_lncRNA	4930534H18Rik	havana	5	1	15	13.2273	18	5
3	90292301	90293984	-	4930537H20Rik	antisense	4930537H20Rik	havana	95.4604	122.961	167.269	40.49	117.34	66.3983
11	24160528	24172825	-	4930538E20Rik	antisense	4930538E20Rik	havana	14.0448	10	4.24808	1	2.01405	23.1992
3	135436209	135438666	-	4930539J05Rik	antisense	4930539J05Rik	havana	29.5698	19.9382	68.7942	38.2144	173.629	31.4168
6	119896159	119902654	-	4930540M05Rik	lincRNA	4930540M05Rik	havana	1	1	1	4	0	4
11	70615848	70616891	+	4930544D05Rik	protein_coding	4930544D05Rik	ensembl_havana	2	4	2	3	2	2
15	58984136	58988906	+	4930544F09Rik	antisense	4930544F09Rik	havana	191	198	48	24	76	142
5	31485740	31488477	+	4930548H24Rik	protein_coding	4930548H24Rik	ensembl_havana	10	1	1.55301	4.99999	3	7.99922
12	26346717	26371749	+	4930549C15Rik	antisense	4930549C15Rik	havana	20	15	5	0	0	11
18	67768299	67799972	-	4930549G23Rik	antisense	4930549G23Rik	havana	4	3	7	2	6	6
9	53402325	53434403	+	4930550C14Rik	protein_coding	4930550C14Rik	ensembl_havana	8	2	9	10	3	20
2	5037280	5041134	+	4930551O13Rik	antisense	4930551O13Rik	havana	5	6	6	3	3	23
10	8860864	8861444	-	4930553I21Rik	TEC	4930553I21Rik	havana	1	0	21	16	4	0
4	88867233	88868381	-	4930553M12Rik	lincRNA	4930553M12Rik	ensembl_havana	8	6	3	0	1	6
3	151294126	151296642	+	4930555A03Rik	lincRNA	4930555A03Rik	havana	2	0	56	1	2	0
12	99569740	99571415	+	4930556H04Rik	TEC	4930556H04Rik	havana	63	28	43	21	15	40
11	3937541	3976779	-	4930556J24Rik	protein_coding	4930556J24Rik	havana	13	18	26.153	13.0183	49.5149	26.0528
15	10714836	10790124	+	4930556M19Rik	processed_transcript	4930556M19Rik	havana	0	0	11	0	0	0
6	125010173	125049852	-	4930557K07Rik	antisense	4930557K07Rik	havana	2	4	5	1	5	5
1	57359222	57377545	-	4930558J18Rik	lincRNA	4930558J18Rik	havana	15	0	9	7	7	18
13	23755822	23757621	-	4930558J22Rik	antisense	4930558J22Rik	ensembl_havana	22.993	22.1224	57.6228	63.4618	41.3322	25.3935
16	4835416	4867687	+	4930562C15Rik	protein_coding	4930562C15Rik	ensembl_havana	71	32	33.0787	24.0938	57	62
1	160074735	160077986	-	4930562F07Rik	lincRNA	4930562F07Rik	ensembl_havana	15.4573	14.6497	12.7707	0	2.61162	59.4509
11	72215138	72218445	+	4930563E22Rik	protein_coding	4930563E22Rik	ensembl_havana	62.9789	15.9516	5.49246	11.6533	36.2287	70.3324
10	67568522	67571990	-	4930563J15Rik	lincRNA	4930563J15Rik	havana	4	4	11	18	3	6
17	44879770	44880296	-	4930564C03Rik	processed_pseudogene	4930564C03Rik	havana	2	6	3	4	4	2
16	36880519	36897190	-	4930565N06Rik	antisense	4930565N06Rik	havana	13	29	28	58	39	65
1	34477167	34485934	-	4930568A12Rik	lincRNA	4930568A12Rik	havana	0	4	3	2	5	3
3	156546753	156561747	-	4930570G19Rik	lincRNA	4930570G19Rik	havana	0	1	6	3	1	1
3	51276759	51278384	+	4930577N17Rik	TEC	4930577N17Rik	havana	136.84	137.238	216.524	113.72	385.844	143.035
15	98983348	98996447	+	4930578M01Rik	processed_transcript	4930578M01Rik	havana	21	33	28	87	2125	40
8	105859303	105860423	-	4930578M07Rik	processed_transcript	4930578M07Rik	havana	6	2	9	16	89	8
9	89113111	89177888	-	4930579C12Rik	lincRNA	4930579C12Rik	ensembl_havana	1	2	6.01575	2	1.79196e-18	2.47864
14	54650511	54654608	+	4930579G18Rik	antisense	4930579G18Rik	ensembl_havana	51	53	19	12	30	60
3	79629079	79632821	+	4930579G24Rik	protein_coding	4930579G24Rik	ensembl_havana	11.8419	15	75.8568	72.511	71.1468	37.6327
9	98562229	98563612	-	4930579K19Rik	processed_transcript	4930579K19Rik	ensembl_havana	2	7	8	3	15	10
8	81665876	81667119	-	4930579O11Rik	processed_transcript	4930579O11Rik	havana	6	6	0	0	2	21
5	23387109	23388602	+	4930580E04Rik	lincRNA	4930580E04Rik	havana	54	25	10.3606	3	50	29
9	35116728	35130923	+	4930581F22Rik	processed_transcript	4930581F22Rik	ensembl_havana	126	78	258.13	156	105	215
7	118243865	118245552	+	4930583K01Rik	bidirectional_promoter_lncRNA	4930583K01Rik	ensembl_havana	8	3	2	0	3	2
3	79568192	79572581	+	4930589L23Rik	lincRNA	4930589L23Rik	ensembl_havana	0	0	9	4	131	0
5	65493096	65494016	+	4930589O11Rik	TEC	4930589O11Rik	havana	29.4348	19.0698	14.2965	8.52638	63.0921	24.5534
6	91902809	91950726	+	4930590J08Rik	protein_coding	4930590J08Rik	ensembl_havana	8	8	8	9	28	17
18	82918403	82920561	-	4930592I03Rik	processed_transcript	4930592I03Rik	havana	26	30	31	52	200	24
1	37485851	37488606	-	4930594C11Rik	TEC	4930594C11Rik	havana	195.448	237.389	65.1487	70.3263	100.29	376.575
14	122913030	122956344	+	4930594M22Rik	antisense | processed_transcript	4930594M22Rik	havana	6.02398	12.3064	15.4374	29.45	17.8233	4
3	37613913	37615277	+	4930594O21Rik	lincRNA	4930594O21Rik	havana	0	0	17	0	0	0
11	44586317	44591230	+	4930597A21Rik	lincRNA	4930597A21Rik	havana	0	1	0	0	0	14
3	153473744	153474655	-	4930597L12Rik	TEC	4930597L12Rik	havana	29	34	4	2	2	36
6	66894652	66896522	-	4930597O21Rik	processed_transcript	4930597O21Rik	ensembl_havana	4	3	8	4	6	1
6	39118473	39148313	+	4930599N23Rik	antisense	4930599N23Rik	ensembl_havana	3.02459	1	21.34	14.0589	11.0591	5.04605
3	136758958	136759961	-	4930599N24Rik	TEC	4930599N24Rik	havana	58	67	26	20	22	39
19	26768801	26823908	-	4931403E22Rik	antisense	4931403E22Rik	havana	4	4	8	4	0	16
9	15283337	15306449	-	4931406C07Rik	protein_coding	4931406C07Rik	ensembl_havana	47.006	27.0009	589.349	276.071	250.144	127.301
16	91044656	91056678	+	4931406G06Rik	antisense	4931406G06Rik	havana	2.60953	8.96519e-18	0.866932	15.9482	234.975	1
7	34236707	34313552	-	4931406P16Rik	protein_coding	4931406P16Rik	ensembl_havana	555.599	446.88	1333.14	993.729	1309.27	1073.58
11	75589665	75594772	-	4931413K12Rik	processed_transcript	4931413K12Rik	havana	142	140	145	108	294	150
14	54583663	54605994	-	4931414P19Rik	protein_coding	4931414P19Rik	ensembl_havana	58	54	172	133	54	100
8	12672186	12679230	+	4931415C17Rik	processed_transcript	4931415C17Rik	ensembl_havana	11	11	8	1	22	9
2	103966943	104028362	-	4931422A03Rik	protein_coding	4931422A03Rik	ensembl_havana	55	47	100.011	21	57.9442	63.3806
8	105280409	105289865	-	4931428F04Rik	protein_coding	4931428F04Rik	ensembl_havana	45.3304	24	59.8437	69.4235	21.9392	83.3146
7	128192050	128203329	-	4931431B13Rik	processed_transcript	4931431B13Rik	havana	25	6	485.488	85	14	8
5	35581227	35588764	-	4931431C16Rik	antisense	4931431C16Rik	havana	17.6779	18.2239	9.16277	20.6679	689.464	47.4156
3	65507257	65529380	-	4931440P22Rik	transcribed_processed_pseudogene	4931440P22Rik	havana	235.275	274.74	917.43	204.364	847.921	395.571
9	103557090	103565892	+	4932413F04Rik	antisense	4932413F04Rik	havana	4	3	1	0	0	4
5	123138931	123141570	+	4932422M17Rik	lincRNA	4932422M17Rik	havana	159.624	187.403	201.37	89.1308	357.672	301.906
3	36863104	37053034	+	4932438A13Rik	protein_coding	4932438A13Rik	ensembl_havana	2027	2492	3759.97	3162	3516.98	5819.93
16	91053935	91095123	-	4932438H23Rik	protein_coding	4932438H23Rik	ensembl_havana	4.39047	4	3.13307	27.0518	362.026	6.90501e-15
5	57570082	57720202	-	4932441J04Rik	processed_transcript	4932441J04Rik	havana	0.4447	2.264e-27	16.4046	17.8057	69.5875	0.020037
10	118860826	118863543	+	4932442E05Rik	TEC	4932442E05Rik	ensembl_havana	77.2375	51.7193	272.712	90.2089	113.468	108.177
8	4162522	4206883	-	4932443L11Rik	antisense	4932443L11Rik	ensembl_havana	26.165	4.35782	29.6402	14.5057	12.4957	31.3828
13	24905593	24914273	+	4932702P03Rik	antisense	4932702P03Rik	havana	0	0	4	4	0	3.12595
1	89650529	89683909	-	4933400F21Rik	processed_transcript	4933400F21Rik	havana	7	4	154	15	13	1
10	43824200	43833393	+	4933404K13Rik	lincRNA	4933404K13Rik	havana	8	18	14	2	6	14
5	136919146	136937113	+	4933404O12Rik	lincRNA	4933404O12Rik	havana	46	45	143	48	30	173
8	105707655	105710247	+	4933405L10Rik	protein_coding	4933405L10Rik	ensembl_havana	0	4	0	1	0	6
12	32919384	32953790	-	4933406C10Rik	lincRNA	4933406C10Rik	havana	3	1	7	0	3	11
7	114315479	114415162	-	4933406I18Rik	lincRNA	4933406I18Rik	havana	22	19	18	1	4	25
6	134308951	134403416	-	4933406J09Rik	antisense	4933406J09Rik	havana	0	0	1	10.5842	0	0
7	82743368	82755645	-	4933406J10Rik	antisense	4933406J10Rik	havana	5	1	8	6	5	6
6	147529801	147531310	-	4933406L23Rik	TEC	4933406L23Rik	havana	6	1	4	6	3	12
10	20310506	20312295	-	4933406P04Rik	lincRNA	4933406P04Rik	ensembl_havana	92	56	65	47	263	76
X	75706932	75764700	-	4933407K13Rik	processed_transcript	4933407K13Rik	havana	66	42	89	52	6	131
1	85928483	85940625	+	4933407L21Rik	protein_coding	4933407L21Rik	ensembl_havana	3	5	1	21	44	13
10	93589413	93605246	+	4933408J17Rik	lincRNA	4933408J17Rik	ensembl_havana	7.05817	5	11.08	3.02742	8	7.03752
1	136603033	136605469	-	4933409D19Rik	lincRNA	4933409D19Rik	havana	0	0	1	1	14	0
10	117925459	117948293	+	4933411E08Rik	lincRNA	4933411E08Rik	havana	1	6	1	2	6	7
19	42052248	42053628	+	4933411K16Rik	protein_coding	4933411K16Rik	ensembl_havana	0	0	9	18	24	0
19	60226334	60227679	+	4933412A08Rik	pseudogene	4933412A08Rik	ensembl	4.86691	4.55149	1.1374	0	6.98945	3.54786
10	116949757	116963280	+	4933412E12Rik	bidirectional_promoter_lncRNA	4933412E12Rik	havana	35	29	64	56	34	99
6	87993136	87994180	-	4933412L11Rik	TEC	4933412L11Rik	havana	3	1	2	6	3	12
19	28580533	28583295	-	4933413C19Rik	sense_intronic	4933413C19Rik	havana	7	2	69	16	6	3
14	26356574	26400457	+	4933413J09Rik	lincRNA	4933413J09Rik	ensembl_havana	23	16	10	11	7	18
1	160212943	160214817	+	4933417C20Rik	TEC	4933417C20Rik	havana	53	40	22	11	79	78
8	123235091	123242360	+	4933417D19Rik	antisense	4933417D19Rik	havana	36	23	25	20.998	35	22
4	122961309	122963476	+	4933421A08Rik	processed_transcript	4933421A08Rik	havana	5	8	3	9	6	6
8	77305533	77313300	+	4933421D24Rik	antisense	4933421D24Rik	havana	1	2	8	19	2	0
4	33027142	33031324	-	4933421O10Rik	processed_transcript	4933421O10Rik	havana	285	327	266	247	1343	312
2	90479236	90488426	+	4933423P22Rik	antisense	4933423P22Rik	havana	579	705	420	337	471	573
18	14988995	15047988	+	4933424G05Rik	antisense	4933424G05Rik	havana	9	4	6	5	2	13
11	57623698	57649495	-	4933424L21Rik	antisense	4933424L21Rik	havana	10	12	13	7	9	12
4	107783720	107789922	+	4933424M12Rik	lincRNA	4933424M12Rik	havana	0	2	9	42	1	6
3	85887691	85889235	+	4933425M03Rik	TEC	4933425M03Rik	havana	11	1	1	0	4	11
17	6808509	6818530	+	4933426B08Rik	lincRNA	4933426B08Rik	havana	34	9	4	0	17	11
11	57655415	57657827	-	4933426K07Rik	antisense	4933426K07Rik	havana	77	74	40	36	75	72
11	72153929	72207460	-	4933427D14Rik	protein_coding	4933427D14Rik	havana	79.8282	79.4869	308.39	207.871	101.688	314.854
15	74709161	74710375	+	4933427E11Rik	antisense	4933427E11Rik	ensembl_havana	2.04055	3	3.13322	1.0438	6.19711	2
5	23815618	23831898	-	4933427G23Rik	antisense	4933427G23Rik	havana	5.11459	3.91523	7.07568	1.276	0	1.31855
11	97490783	97500341	-	4933428G20Rik	protein_coding	4933428G20Rik	havana	1	0	6.16366	7.1513	9.0987	0
10	62577694	62579070	+	4933428P19Rik	antisense	4933428P19Rik	havana	55.0138	16.0267	39.5688	18.4785	42.7152	31.8521
3	30792570	30793565	-	4933429H19Rik	antisense	4933429H19Rik	ensembl_havana	114.942	60.6778	43.6736	8.30931	94.7189	31.6572
4	62525369	62547994	+	4933430I17Rik	protein_coding	4933430I17Rik	ensembl_havana	0	3	3	4	2	6
7	25219368	25220931	+	4933430L12Rik	antisense	4933430L12Rik	havana	5	7	8	7	105	1
7	6136430	6137696	+	4933431C10Rik	TEC	4933431C10Rik	havana	30	24	42	62	31	47
3	107888850	107896214	-	4933431E20Rik	antisense	4933431E20Rik	havana	1	0	68.9027	5	4	0
6	72120213	72123198	-	4933431G14Rik	antisense	4933431G14Rik	havana	4	5	29	17	71	6
9	85749078	85750430	+	4933431K14Rik	TEC	4933431K14Rik	havana	44.1117	29.556	67.0916	25.2326	103.176	67.768
14	102987412	103033804	-	4933432I03Rik	lincRNA	4933432I03Rik	havana	0	3	1	3	15	9
16	18207822	18213864	-	4933432I09Rik	lincRNA	4933432I09Rik	havana	6	14	5	8	13	7
7	121468844	121609335	-	4933432K03Rik	antisense	4933432K03Rik	havana	2	1	7	1	0	0
9	75410184	75417710	+	4933433G15Rik	lincRNA	4933433G15Rik	havana	57	46	35	12	129	48
13	66996819	67032409	-	4933433G19Rik	antisense	4933433G19Rik	havana	21	6	47	34	32.0047	45
17	84078660	84089876	+	4933433H22Rik	lincRNA	4933433H22Rik	havana	1	2	7	6	7	5
3	90051636	90066070	+	4933434E20Rik	protein_coding	4933434E20Rik	ensembl_havana | havana	266.804	220.216	594.167	572.076	590.94	979.941
10	78469815	78471257	-	4933436P19Rik	TEC	4933436P19Rik	havana	3	0	2	4	2	0
5	121847667	121848845	-	4933437G19Rik	TEC	4933437G19Rik	havana	1	0	5	2	19	2
5	127027377	127088530	+	4933438B17Rik	lincRNA	4933438B17Rik	havana	0	0	0	1	11	0
11	59505662	59513648	+	4933439C10Rik	processed_transcript	4933439C10Rik	ensembl_havana	60.9963	50.388	286.052	175.222	233.95	269.425
1	172538133	172558130	-	4933439K11Rik	processed_transcript	4933439K11Rik	havana	28	16	18	23	63	46
6	117905808	117907761	-	4933440N22Rik	TEC	4933440N22Rik	ensembl_havana	1068.52	854.822	1307.27	321.753	1215.84	618.19
17	70745329	70755583	-	5031415H12Rik	antisense	5031415H12Rik	havana	1	0	0	0	32	0
5	23382308	23434270	-	5031425E22Rik	lincRNA	5031425E22Rik	ensembl_havana	1594	1003	1469	475	1514.01	1037.01
2	166447451	166459233	+	5031425F14Rik	lincRNA	5031425F14Rik	havana	5	6	195	30	41	3
3	51560035	51567118	+	5031434O11Rik	processed_transcript	5031434O11Rik	havana	135	118	119	62	466	306
15	84943936	84988552	-	5031439G07Rik	protein_coding	5031439G07Rik	ensembl_havana	2136.99	1455.01	7833.23	6325.88	19742.7	3832.95
13	38960619	38966606	+	5033403F01Rik	antisense	5033403F01Rik	havana	1.27828	1.92514	2.40891	0	2.51657	4.27809
12	111941991	111944485	-	5033406O09Rik	lincRNA	5033406O09Rik	havana	4	2	16	10	17	7
1	92908378	92910765	-	5033417F24Rik	antisense	5033417F24Rik	havana	7	8	11	8	8	9
12	8511201	8562682	+	5033421B08Rik	antisense	5033421B08Rik	havana	0	0	51	4	1	0
12	108878769	108879417	+	5033424D13Rik	TEC	5033424D13Rik	havana	8	2	4	5	1	7
13	45965253	45966509	+	5033430I15Rik	lincRNA	5033430I15Rik	ensembl_havana	11	13	23	10	10	45
6	31108827	31110921	-	5330406M23Rik	TEC	5330406M23Rik	havana	386	544	421	326	2628	548
7	78818285	78820664	+	5330411O13Rik	lincRNA	5330411O13Rik	havana	8	1	3	1	3	11
3	108455694	108536537	-	5330417C22Rik	protein_coding	5330417C22Rik	ensembl_havana	3	5	2	4	2	9
7	107623971	107625162	-	5330417H12Rik	TEC	5330417H12Rik	ensembl_havana	22	20	35	18	133	37
3	116148110	116149137	+	5330425B07Rik	TEC	5330425B07Rik	havana	0	0	7	3	0	0
14	54349462	54351637	-	5330426L24Rik	lincRNA	5330426L24Rik	havana	8	7	10	8	8	8
13	99502477	99504440	-	5330431K02Rik	TEC	5330431K02Rik	havana	67	25	3	6	30	86
10	116509052	116583516	+	5330438D12Rik	processed_transcript	5330438D12Rik	ensembl_havana	91	87	92	32	60	120
15	100459740	100468692	-	5330439K02Rik	bidirectional_promoter_lncRNA	5330439K02Rik	havana	3	7	18	28	445	7
7	79920723	79922522	+	5430400D12Rik	bidirectional_promoter_lncRNA	5430400D12Rik	havana	3	2	2	0	3	3
12	32096613	32123703	-	5430401H09Rik	lincRNA	5430401H09Rik	havana	2	1	44	2	109	0
6	50566643	50594866	+	5430402O13Rik	antisense	5430402O13Rik	havana	8	1	5	4	5	4
5	109674545	109691042	-	5430403G16Rik	protein_coding	5430403G16Rik	havana	19	20	29	17	18	116
2	156844351	156862964	-	5430405H02Rik	processed_transcript	5430405H02Rik	havana	213.213	110.289	143.423	92.5383	125.858	241.16
14	16271089	16271839	+	5430414B19Rik	sense_intronic	5430414B19Rik	havana	2	0	2	1	3	4
5	100420842	100429536	-	5430416N02Rik	lincRNA	5430416N02Rik	havana	82	70	115	133	109	136
3	52071589	52073388	-	5430420F09Rik	TEC	5430420F09Rik	havana	43	52	98	50	5	23
13	80940411	80948598	+	5430425K12Rik	lincRNA	5430425K12Rik	havana	0	0	5	0	5	2
12	91045848	91079908	+	5430427M07Rik	antisense	5430427M07Rik	havana	4	1	2	3	3	3
X	85870354	85891500	+	5430427O19Rik	protein_coding	5430427O19Rik	ensembl_havana	146	136	208	157	78	524
8	27279441	27281071	+	5430430B14Rik	TEC	5430430B14Rik	havana	4	1	13	18	0	8
7	44473538	44486139	+	5430431A17Rik	lincRNA	5430431A17Rik	havana	44	34	14	16	12	45
6	83417440	83420993	-	5430434F05Rik	TEC	5430434F05Rik	havana	172.042	226	216.032	284	189.079	161.021
15	5496266	5594985	+	5430437J10Rik	transcribed_processed_pseudogene	5430437J10Rik	havana	0	1	4	1	46	0
13	40948889	40949632	-	5530402G07Rik	TEC	5530402G07Rik	havana	1	2	0	2	244	1
X	105037197	105079610	-	5530601H04Rik	processed_transcript	5530601H04Rik	havana	68	56	125	137	49	405
X	13042015	13045298	+	5730405O15Rik	processed_transcript	5730405O15Rik	havana	11	13	10	7	12	13
4	126609818	126614372	+	5730409E04Rik	protein_coding	5730409E04Rik	ensembl_havana	23	20	226	107	239	97
15	98872644	98874083	+	5730414N17Rik	lincRNA	5730414N17Rik	havana	0	2	1	1	6	2
10	95417375	95428641	+	5730420D15Rik	bidirectional_promoter_lncRNA	5730420D15Rik	havana	1	1	6	0	2	0
11	80360492	80378035	-	5730455P16Rik	protein_coding	5730455P16Rik	ensembl_havana	104	83	302	178	114	254
5	48327952	48414295	+	5730480H06Rik	protein_coding	5730480H06Rik	ensembl_havana	181	142	209	170	97	461
4	44702800	44705111	+	5730488B01Rik	TEC	5730488B01Rik	havana	739.098	636.461	198.269	5.60412	50.9609	884.476
2	38862163	38865534	+	5730507A11Rik	TEC	5730507A11Rik	havana	5	5	11	40	12	13
12	18514510	18535255	+	5730507C01Rik	protein_coding	5730507C01Rik	ensembl_havana	0	0	8	1	1	1
15	76590120	76591728	+	5730521K06Rik	TEC	5730521K06Rik	havana	15	11	10	18	16	21
11	25602763	26210764	-	5730522E02Rik	protein_coding	5730522E02Rik	ensembl_havana	0	0	0	2	10	0
8	25101216	25109987	+	5830408C22Rik	processed_transcript	5830408C22Rik	havana	353.086	326.667	186.247	86.0525	508.627	394.719
5	107688171	107689168	+	5830411K02Rik	TEC	5830411K02Rik	havana	29	11	4	0	2	20
5	64044978	64050229	+	5830416I19Rik	lincRNA	5830416I19Rik	havana	12	8	1	0	1	4
3	88775216	88825588	+	5830417I10Rik	unprocessed_pseudogene	5830417I10Rik	havana	1252.37	906.539	1718.44	1320.6	1766.11	2137.47
9	103423578	103461261	+	5830418P13Rik	antisense	5830418P13Rik	havana	57.3766	44.1756	16.3815	2	172.801	180.051
12	69464787	69475551	-	5830428M24Rik	processed_transcript	5830428M24Rik	havana	147	138	90	46	264	384
7	135635931	135652315	-	5830432E09Rik	antisense	5830432E09Rik	havana	128	124	178	115	265	164
4	155398763	155421705	-	5830444B04Rik	processed_transcript	5830444B04Rik	havana	13.6788	5	35.8015	1	26.0142	5.5478
17	51791470	51793462	-	5830444F18Rik	TEC	5830444F18Rik	havana	45	64	17	0	5	136
14	34672465	34673764	-	5830448L01Rik	bidirectional_promoter_lncRNA	5830448L01Rik	havana	10	3	88	31	90	17
9	120577331	120578075	+	5830454E08Rik	lincRNA	5830454E08Rik	ensembl_havana	33	35	40	19	235	55
9	110372048	110375431	-	5830462I19Rik	TEC	5830462I19Rik	ensembl_havana	128.157	91.7618	137.998	72.3938	154.263	158.507
9	44179047	44180702	-	5830462O15Rik	TEC	5830462O15Rik	havana	99	113	75	90	64	164
8	15015092	15018908	-	5830468F06Rik	antisense	5830468F06Rik	havana	8	3	0	3	1	0
5	123366472	123368920	+	5830487J09Rik	processed_transcript	5830487J09Rik	havana	106	72	26	25	3	109
10	37139402	37151316	+	5930403N24Rik	processed_transcript	5930403N24Rik	ensembl_havana	8	15	120	102	288	41
5	30897300	30899581	+	5930420M18Rik	TEC	5930420M18Rik	havana	76	35	50	30	93	64
5	148990056	148995224	-	5930430L01Rik	lincRNA	5930430L01Rik	havana	29	13	12	0	5	30
5	43265157	43266369	+	6030400A10Rik	TEC	6030400A10Rik	havana	20	22	32	26	93	17
1	132466433	132477065	-	6030442K20Rik	processed_transcript	6030442K20Rik	havana	14.547	7.79565	16.2648	14.61	5.11257	17.723
5	22550432	22807851	+	6030443J06Rik	lincRNA	6030443J06Rik	havana	15	7	22	13	9	51
15	12808177	12824650	-	6030458C11Rik	protein_coding	6030458C11Rik	ensembl_havana	118	141	506	448	599.998	613.002
1	60353119	60354177	+	6030460B20Rik	TEC	6030460B20Rik	havana	9	7	10	9	4	8
11	117797660	117807302	+	6030468B19Rik	protein_coding	6030468B19Rik	ensembl_havana	17	6	98	0	11	25
14	20687236	20703029	-	6230400D17Rik	antisense	6230400D17Rik	havana	84	69.1415	64.1262	66.1512	141.579	122.581
11	71031941	71033514	-	6330403K07Rik	protein_coding	6330403K07Rik	ensembl_havana	1	2	6	1	0	5
5	138995056	139000578	+	6330403L08Rik	antisense	6330403L08Rik	ensembl_havana	29.931	9	498.486	176.598	374.478	8.58793
16	23127793	23128923	+	6330408M09Rik	bidirectional_promoter_lncRNA	6330408M09Rik	havana	50	27	38	28	81	41
2	32732620	32741017	-	6330409D20Rik	protein_coding	6330409D20Rik	ensembl_havana	86	67	16	14	21	51
17	23550799	23565292	+	6330415G19Rik	antisense	6330415G19Rik	havana	18.2947	13.0127	18.8767	9.25075	28.48	29.7552
5	138264043	138266662	+	6330418K02Rik	antisense	6330418K02Rik	havana	14.6712	0.041028	87.1383	38.3362	3.621	34.2927
8	70766579	70768221	+	6330537M06Rik	TEC	6330537M06Rik	havana	327	134	237	94	467	271
3	96606659	96629821	-	6330549D23Rik	transcribed_processed_pseudogene	6330549D23Rik	ensembl_havana	39.9833	12.0944	91.7327	86.4769	74.9276	84.2966
3	95307076	95315128	-	6330562C20Rik	antisense	6330562C20Rik	ensembl_havana	14	7	147	36	10	34
7	92639949	92643784	+	6430511E19Rik	TEC	6430511E19Rik	havana	141	84	118	113.457	287.383	210.173
8	120114152	120165307	+	6430548M08Rik	protein_coding	6430548M08Rik	ensembl_havana	157	164	4594.92	830.005	454	78
2	155973279	156007978	-	6430550D23Rik	protein_coding	6430550D23Rik	ensembl_havana	40.6652	31.2573	54.968	15.7678	19.2307	72.5164
13	99396924	99412877	-	6430562O15Rik	processed_transcript	6430562O15Rik	havana	36.4804	33	35.3863	62.1207	41.0746	71.1271
9	107340602	107352423	+	6430571L13Rik	protein_coding	6430571L13Rik	ensembl_havana	3	3	3	1	2	12
3	79287173	79289849	+	6430573P05Rik	lincRNA	6430573P05Rik	havana	11	9	50	36	52	5
3	40885897	40894194	-	6430590A07Rik	processed_transcript	6430590A07Rik	havana	48	32	34	36	41	77.9221
8	25744390	25745581	-	6430710M23Rik	TEC	6430710M23Rik	havana	10	4	17	14	16	12
2	29245107	29253007	-	6530402F18Rik	processed_transcript	6530402F18Rik	ensembl_havana	300.224	398.181	440.929	214.342	127.637	671.794
6	28215555	28260863	+	6530409C15Rik	antisense	6530409C15Rik	ensembl_havana	34	40	51.1291	67	224	95
9	22117328	22137757	+	6530413G14Rik	processed_transcript	6530413G14Rik	havana	1	2	10.0792	2	8.0028	7.01568
13	48532905	48546501	-	6720427I07Rik	lincRNA	6720427I07Rik	havana	102	90	118	99	444	169
1	160608955	160612451	-	6720464F23Rik	TEC	6720464F23Rik	havana	61	94	22	15	39	76
5	74367163	74369916	-	6720475M21Rik	TEC	6720475M21Rik	havana	28	25	28	31	21	52
3	58526930	58528122	+	6720482G16Rik	TEC	6720482G16Rik	havana	19	21	4	7	24	19
13	62603013	62624183	-	6720489N17Rik	protein_coding	6720489N17Rik	ensembl_havana	14	10	64	15	3	30
1	66793645	66796299	-	6820402A03Rik	TEC	6820402A03Rik	havana	35	26	25	36	28	0
8	20262613	20297433	-	6820431F20Rik	transcribed_unprocessed_pseudogene	6820431F20Rik	havana	412.194	334.49	1238.35	1266.3	229.319	4315.18
15	83173196	83176446	-	7530414M10Rik	lincRNA	7530414M10Rik	havana	1.76222e-30	8.44152e-22	2.25218e-14	2.09078	10.5406	4.79415e-20
6	39527513	39544487	+	8030453O22Rik	processed_transcript	8030453O22Rik	havana	0	17	104	156	62	42
19	53390789	53391796	+	8030456M14Rik	bidirectional_promoter_lncRNA	8030456M14Rik	havana	32	43	25	62	487	34
18	77631497	77714487	-	8030462N17Rik	protein_coding	8030462N17Rik	ensembl_havana	354	300	789	646	503	778
X	101794656	101798643	+	8030474K03Rik	protein_coding	8030474K03Rik	ensembl_havana	0	0	12.4045	1	6.24365	0
13	17735985	17737055	-	8430406P12Rik	TEC	8430406P12Rik	havana	26	34	13	33	14	68
3	35955436	35956258	-	8430422M14Rik	TEC	8430422M14Rik	havana	8	3	23	6	3	37
11	3452365	3479832	+	8430429K09Rik	processed_transcript	8430429K09Rik	ensembl_havana	18	25	59	42	7	32
1	43092588	43093836	+	8430432A02Rik	antisense	8430432A02Rik	ensembl_havana	13	8	12	7	26	17
17	14978468	14991573	+	9030025P20Rik	protein_coding	9030025P20Rik	ensembl_havana	167.461	148.596	249.568	193.973	253.545	548.054
16	30021842	30039480	-	9030404E10Rik	lincRNA	9030404E10Rik	havana	18	11	5	1	9	44
7	120673436	120677571	-	9030407P20Rik	processed_transcript	9030407P20Rik	havana	7	3	20	13	5	13.7233
15	35787154	35790280	+	9130002K18Rik	TEC	9130002K18Rik	havana	37	27	41	57	36	111
17	40875482	40880560	-	9130008F23Rik	protein_coding	9130008F23Rik	ensembl_havana	0	0	53	19	1	0
12	35672282	35695119	-	9130015A21Rik	lincRNA	9130015A21Rik	havana	1	0	0	0	20	2
7	127382260	127387167	-	9130019O22Rik	protein_coding	9130019O22Rik	ensembl_havana	157.698	76	166.589	91.355	131.517	169.56
6	54269681	54430222	-	9130019P16Rik	processed_transcript	9130019P16Rik	ensembl_havana	9.02768	8.67762	28.3065	24.2041	57.526	11.3811
7	128234458	128238032	-	9130023H24Rik	protein_coding	9130023H24Rik	ensembl_havana	128.554	58.3433	194.63	132.471	184.042	118.379
1	56971412	57050085	+	9130024F11Rik	processed_transcript	9130024F11Rik	havana	9	3	16.5096	28.3063	0.424389	5
7	105824223	105831516	-	9130208D14Rik	unprocessed_pseudogene	9130208D14Rik	havana	1.3852	21.7796	39.3138	16.4427	2.75727	369.654
11	69120054	69122590	-	9130213A22Rik	antisense	9130213A22Rik	ensembl_havana	3	0	11	1	6	3
7	25228687	25230264	+	9130221H12Rik	antisense	9130221H12Rik	ensembl_havana	133.443	102.899	305.651	153.719	147.238	271.693
5	65979358	66004286	-	9130230L23Rik	protein_coding	9130230L23Rik	ensembl_havana	7	22	15	41	239	10
11	22858931	22861265	+	9130230N09Rik	processed_transcript	9130230N09Rik	havana	36	40	22	6	22	45
15	58022259	58034326	-	9130401M01Rik	protein_coding	9130401M01Rik	ensembl_havana	100.993	59.4302	291.546	240.66	335.874	199.778
5	137502673	137503629	+	9130604C24Rik	lincRNA	9130604C24Rik	havana	2	2	17	7	18	8
12	112999964	113001927	+	9230104M06Rik	antisense	9230104M06Rik	ensembl_havana	17.685	6.00162	18.2017	12.5981	33.8411	12.9466
10	120389523	120392794	+	9230105E05Rik	antisense	9230105E05Rik	havana	0	0	1	8	2	0
2	167782053	167783487	+	9230111E07Rik	lincRNA	9230111E07Rik	havana	20	15	65	11	7	27
2	180983924	180987276	+	9230112E08Rik	sense_overlapping	9230112E08Rik	ensembl_havana	239	206	263	185	289	391.999
5	52190672	52279035	+	9230114K14Rik	processed_transcript	9230114K14Rik	havana	5	3	24	7	10	19
12	79088705	79103940	-	9230116L04Rik	lincRNA	9230116L04Rik	havana	2.07395	3.27071	7.41965	2.0335	6.50675	6.2133
1	136411916	136415520	-	9230116N13Rik	processed_transcript	9230116N13Rik	havana	48.3016	34	78.2762	23	81.7672	52
16	22511480	22517682	+	9230117E06Rik	antisense	9230117E06Rik	havana	3	4	1	1	5	2
15	98567324	98569584	+	9330020H09Rik	antisense	9330020H09Rik	ensembl_havana	107.879	130.276	128.82	118.417	814.421	175.723
7	16871347	16874887	-	9330104G04Rik	lincRNA	9330104G04Rik	havana	84	54	31	15	54	103
13	80962888	81128865	+	9330111N05Rik	antisense	9330111N05Rik	havana	0	0	12	209	169	0
17	21528194	21535879	-	9330136K24Rik	lincRNA	9330136K24Rik	havana	1	1	2	2	2.07944	2
12	69197211	69199868	+	9330151L19Rik	bidirectional_promoter_lncRNA	9330151L19Rik	ensembl_havana	44.3731	29.7866	131.457	116.982	114.468	125.85
15	57736563	57738667	-	9330154K18Rik	antisense	9330154K18Rik	havana	88	104	33	11	9	147
9	88840236	88858871	-	9330159M07Rik	processed_transcript	9330159M07Rik	havana	21.2446	18.7455	40.8743	41.3638	73.1617	36.9604
11	69057718	69060484	-	9330160F10Rik	antisense	9330160F10Rik	ensembl_havana	28.045	11.4254	43.9067	20.0248	125.546	21.8127
12	103406822	103407977	-	9330161L09Rik	TEC	9330161L09Rik	ensembl_havana	33	28	34	22	65	38
7	59223847	59254789	-	9330162G02Rik	TEC	9330162G02Rik	havana	563.806	622.877	463.432	908.764	687.244	1212.75
7	79710283	79712358	+	9330171B17Rik	antisense	9330171B17Rik	ensembl_havana	0	1.60296	3.80605	4.7409	7.15266	0
8	94422898	94435104	-	9330175E14Rik	lincRNA	9330175E14Rik	havana	90	74	51	82	105	122
2	30629655	30689211	+	9330198N18Rik	lincRNA	9330198N18Rik	havana	0	0	0	1	9	0
8	88174560	88175035	+	9430002A10Rik	lincRNA	9430002A10Rik	ensembl_havana	3	3	1	1	1	3
4	156109982	156127266	+	9430015G10Rik	protein_coding	9430015G10Rik	ensembl_havana	121	97	402	519.999	48	1078
6	43467979	43474319	+	9430018G01Rik	antisense	9430018G01Rik	havana	26	31	14	9	55	36
4	3806635	3808752	-	9430025C20Rik	pseudogene	9430025C20Rik	ensembl	26	26	33	47	26	106
12	98762048	98762973	+	9430031K09Rik	TEC	9430031K09Rik	havana	9	16	8	10	19	22
1	156026223	156030008	-	9430034N14Rik	TEC	9430034N14Rik	havana	270	271	190	144	614	323
9	88595325	88599517	-	9430037G07Rik	lincRNA	9430037G07Rik	havana	2.59705	5	11.7421	7.90172	16.1114	4.65848
1	191535885	191536893	-	9430037O13Rik	TEC	9430037O13Rik	havana	0	2	5	12	11	4
7	137375574	137410763	-	9430038I01Rik	protein_coding	9430038I01Rik	ensembl_havana	60	35	176	156	98	122
7	4074125	4120729	-	9430041J12Rik	antisense	9430041J12Rik	ensembl_havana	1	3	4	0	1	3
16	77419251	77421821	-	9430053O09Rik	TEC	9430053O09Rik	havana	0	1	0	17.0328	0	0
1	92933526	92950591	-	9430060I03Rik	antisense	9430060I03Rik	havana	37.536	37.4383	23.535	27.0772	152.465	35.5408
7	127800094	127802763	-	9430064I24Rik	TEC	9430064I24Rik	havana	15	14.1533	59.4175	63.2024	96.6875	24.22
9	44378633	44379451	-	9430081H08Rik	TEC	9430081H08Rik	havana	20	19	34	36	57	34
1	160315344	160316496	-	9430087J23Rik	TEC	9430087J23Rik	havana	9	26	9	7	11	25
8	111128886	111145481	-	9430091E24Rik	processed_transcript	9430091E24Rik	havana	17	8	21	11	13	53
16	77413643	77414917	+	9430092D12Rik	TEC	9430092D12Rik	havana	0	0	0	11	0	0
2	32574184	32575685	-	9430097D07Rik	antisense	9430097D07Rik	ensembl_havana	4.02643	6.52989	7	6	17	14.9746
12	77236065	77238664	-	9530018F02Rik	bidirectional_promoter_lncRNA	9530018F02Rik	havana	29	36	69	15	35	32
12	11185993	11204503	-	9530020I12Rik	lincRNA	9530020I12Rik	havana	0	0	0	0	3	9
4	117975036	117993973	+	9530034E10Rik	antisense	9530034E10Rik	havana	1	8	2	3	10	3
6	54146887	54150938	-	9530036M11Rik	antisense	9530036M11Rik	havana	0	6	29	6	37	19
5	117115218	117118724	+	9530046B11Rik	antisense	9530046B11Rik	havana	2	0	2	0	5	6
12	100079519	100080818	-	9530050K03Rik	processed_pseudogene	9530050K03Rik	havana	3	2	12	6	17	6
3	142882495	142892922	+	9530052C20Rik	lincRNA	9530052C20Rik	havana	0	3	2	2	2	3
2	130523995	130527285	+	9530056E24Rik	TEC	9530056E24Rik	havana	88	102	63	66	116	105
5	143397248	143399564	-	9530056K15Rik	TEC	9530056K15Rik	ensembl_havana	6	3.78708	3	1.3856	6.20991	4
9	122572499	122679597	+	9530059O14Rik	lincRNA	9530059O14Rik	havana	10	6	9	0	11	4
6	116199408	116207994	-	9530062K07Rik	bidirectional_promoter_lncRNA	9530062K07Rik	havana	0	0	3	9	0	7
11	52396428	52408729	+	9530068E07Rik	protein_coding	9530068E07Rik	ensembl_havana	330	283	1998	1581	914.001	718.001
9	22411513	22444682	+	9530077C05Rik	protein_coding	9530077C05Rik	ensembl_havana	29	23	73.0854	14	19	81
7	92902179	92902873	+	9530078K11Rik	TEC	9530078K11Rik	havana	29	9	23	13	28	35
4	95959715	95967656	-	9530080O11Rik	processed_transcript	9530080O11Rik	ensembl_havana	10.3624	1.85636	1.2568	0	0	4.29918
17	23743234	23754066	+	9530082P21Rik	antisense	9530082P21Rik	havana	25.9018	17.6842	89.0068	107.881	327.005	42.3937
8	13285352	13287467	-	9530085L11Rik	TEC	9530085L11Rik	havana	52	35	70	47	304	66
1	195013746	195016449	+	9630010A21Rik	TEC	9630010A21Rik	havana	53	66	66	16	12	116
4	109651529	109657854	-	9630013D21Rik	processed_transcript	9630013D21Rik	ensembl_havana	3	4	3	6	3	20
11	63964226	63968041	+	9630013K17Rik	antisense	9630013K17Rik	havana	7	0	7	3	2	10
18	38601534	38789046	+	9630014M24Rik	lincRNA	9630014M24Rik	ensembl_havana	0	8	9	2	5	6
1	185429355	185441820	-	9630028B13Rik	lincRNA	9630028B13Rik	ensembl_havana	3	2	4	0	6	2
17	27235075	27248067	-	9630028I04Rik	lincRNA	9630028I04Rik	havana	22	42	35	32	89.9999	451
17	48125605	48146269	-	9830107B12Rik	protein_coding	9830107B12Rik	ensembl_havana	6	7	36	0	1	0
2	129205958	129230580	-	9830144P21Rik	processed_transcript	9830144P21Rik	havana	24.7104	25.4285	85.5617	110.244	341.143	48.4508
19	8651799	8663336	-	9830166K06Rik	lincRNA	9830166K06Rik	havana	1	3	14	0	0	0
14	26670010	26670508	+	9930004E17Rik	antisense	9930004E17Rik	havana	0	0	1	4	9	3
14	70154405	70159503	-	9930012K11Rik	protein_coding	9930012K11Rik	ensembl_havana	42	36	39	20	63	129
15	60822271	60831794	+	9930014A18Rik	processed_transcript	9930014A18Rik	havana	123.726	84.9078	169.833	78.3362	156.687	199
15	34126944	34130689	+	9930017N22Rik	TEC	9930017N22Rik	havana	107	109	89	137	93	327
19	29714402	29805990	-	9930021J03Rik	protein_coding	9930021J03Rik	ensembl_havana	386	308.001	1122	708	481.001	1134.01
11	109413917	109420406	+	9930022D16Rik	protein_coding	9930022D16Rik	ensembl_havana	63	43	107	26	814	73
10	41826538	41829122	+	9930024M15Rik	TEC	9930024M15Rik	havana	96	70	53	46	20	53
4	124937048	124944657	+	9930104L06Rik	protein_coding	9930104L06Rik	ensembl_havana	171	105	337	220	137	427
11	48946150	48979399	-	9930111J21Rik1	protein_coding	9930111J21Rik1	ensembl_havana	1809.4	1336.73	2472.97	1550.61	1400.68	6497.21
11	49015874	49051243	-	9930111J21Rik2	protein_coding	9930111J21Rik2	ensembl_havana	2347.31	1814.99	5848.93	2540.45	1524.96	11038.5
6	87805472	87806337	-	9930120I10Rik	TEC	9930120I10Rik	havana	129	132	173	119	876	82
7	45635680	45638766	-	A030001D20Rik	antisense	A030001D20Rik	havana	3	0	3.19928	2.2294	15.1824	3
1	82913325	82914131	+	A030005L19Rik	protein_coding	A030005L19Rik	havana	4	6	6	11	1	10
1	193168046	193177833	+	A130010J15Rik	protein_coding	A130010J15Rik	ensembl_havana	96.8981	70.7941	169.745	98.8004	223.479	258.221
10	115394750	115397885	+	A130012E19Rik	TEC	A130012E19Rik	havana	68	74	48	72	197	99
8	120101582	120103905	+	A130014A01Rik	bidirectional_promoter_lncRNA	A130014A01Rik	havana	52	31	265	83	56	30
1	54913845	54916595	-	A130048G24Rik	TEC	A130048G24Rik	havana	245	356	149	83	292	368
1	137927251	137930274	+	A130050O07Rik	TEC	A130050O07Rik	ensembl_havana	14	22	57	42	3	26
15	95787856	95791643	-	A130051J06Rik	antisense	A130051J06Rik	ensembl_havana	66.7857	88.5026	273.011	112.527	241.938	107.674
1	138161820	138167684	-	A130071D04Rik	TEC	A130071D04Rik	havana	949	1135	817	747	1957	2049
10	122565023	122569892	-	A130077B15Rik	lincRNA	A130077B15Rik	havana	1	0	184	63	2	5
2	25705850	25709717	-	A230005M16Rik	antisense	A230005M16Rik	havana	2.62838	1.69936	2.87404	6.62216e-12	5.6854	11.3687
1	191025350	191029782	+	A230020J21Rik	antisense	A230020J21Rik	ensembl_havana	11.4447	35.0003	246.638	44.3283	29.9097	16.7529
16	25059639	25069059	+	A230028O05Rik	lincRNA	A230028O05Rik	havana	3	0	3	2	2	0
8	70863127	70865429	+	A230052G05Rik	TEC	A230052G05Rik	ensembl_havana	8	4	3	5	15	2
7	55962531	55980869	+	A230056P14Rik	processed_transcript	A230056P14Rik	havana	1	1.32825	16.8437	23.828	6.41102e-27	6.32471
1	146802965	146807341	-	A230059L01Rik	processed_transcript	A230059L01Rik	havana	3	9	9	12	0	0
10	86020441	86022330	-	A230060F14Rik	antisense	A230060F14Rik	ensembl_havana	41.7696	16.3862	51.9694	11.5274	26.4625	24.611
X	20961684	20986738	+	A230072C01Rik	processed_transcript	A230072C01Rik	havana	2	7	14	9	3	17
X	151291974	151344847	-	A230072E10Rik	antisense	A230072E10Rik	havana	24.9462	16.3688	21.9191	3.47987	6.62939	58.7689
6	124916863	124925845	+	A230083G16Rik	antisense	A230083G16Rik	ensembl_havana	1	1	7	6	27	2
4	74250324	74251715	-	A230083N12Rik	antisense	A230083N12Rik	havana	3	1	1	0	6	3
12	111284762	111293989	+	A230087F16Rik	antisense	A230087F16Rik	havana	4.01662	9.28957	6.45118	1.73128	23.0806	4.85854
8	85053160	85060461	-	A230103J11Rik	processed_transcript	A230103J11Rik	havana	68.8284	86.5164	88.2829	89.3552	43.8457	91.3514
7	59327318	59331190	-	A230103L15Rik	TEC	A230103L15Rik	havana	4	3	7	13	1	10
2	6193251	6321612	+	A230108P19Rik	antisense	A230108P19Rik	havana	3	3	2	1	15	6
15	101221195	101225187	-	A330009N23Rik	antisense	A330009N23Rik	havana	33	34	14.7931	5	692	40
1	194976375	195037905	+	A330023F24Rik	processed_transcript	A330023F24Rik	havana	200.656	226.783	253.942	54.0078	40.2881	421.025
14	122103430	122106975	-	A330035P11Rik	lincRNA	A330035P11Rik	havana	100	70	36	68	378.001	99
19	12517915	12596567	-	A330040F15Rik	processed_transcript	A330040F15Rik	havana	5	15	8	9	1	76.2867
18	64884475	64888492	-	A330084C13Rik	antisense	A330084C13Rik	havana	45	35.1987	18.0867	20	45.1401	35.156
4	128755364	128769299	+	A3galt2	protein_coding	A3galt2	ensembl_havana	53	42	27	34	52	60
4	153957237	153961926	+	A430005L14Rik	protein_coding	A430005L14Rik	ensembl_havana	59	55	392	305	151.649	135
6	67115673	67168427	+	A430010J10Rik	processed_transcript	A430010J10Rik	ensembl_havana	0	0	4	1	6	1
2	52425012	52434886	+	A430018G15Rik	processed_transcript	A430018G15Rik	havana	2.80149	9.23824e-05	8.25959	8.41045	9.79719	11.287
18	46758557	46761978	+	A430019L02Rik	TEC	A430019L02Rik	havana	12	7	35	46	45	18
9	72011376	72013020	-	A430027C01Rik	TEC	A430027C01Rik	havana	22	28	19	23	23	55
10	122756438	122758411	-	A430028G04Rik	TEC	A430028G04Rik	havana	7	3	17.219	30.4206	28	1
5	138622859	138652415	+	A430033K04Rik	protein_coding	A430033K04Rik	ensembl_havana	69	39	169	51	88	164
6	8488795	8510431	-	A430035B10Rik	processed_transcript	A430035B10Rik	havana	36	39	23	8	120	50
14	21847578	21856932	+	A430057M04Rik	antisense	A430057M04Rik	ensembl_havana	58.0562	46.4551	137.77	126.371	129.05	104.772
5	107725157	107728802	+	A430072P03Rik	processed_transcript	A430072P03Rik	havana	15	12	16	0	3	22
5	109769407	109796299	-	A430073D23Rik	lincRNA	A430073D23Rik	havana	2	3	3	0	0	10
6	86470277	86480831	-	A430078I02Rik	antisense	A430078I02Rik	havana	65	43	26	27	368.805	59
15	80691025	80697611	-	A430088P11Rik	antisense	A430088P11Rik	havana	80.8457	21.926	31.6786	17.1527	10.1058	15
13	114124348	114151593	-	A430090L17Rik	antisense	A430090L17Rik	havana	17	13	5	7	1	11
19	10740947	10786044	+	A430093F15Rik	processed_transcript	A430093F15Rik	ensembl_havana	3	4	8	6	6	13
12	76344525	76345382	-	A430103D13Rik	TEC	A430103D13Rik	havana	10	6	8	7	1	34
1	186749396	186752922	+	A430105J06Rik	lincRNA	A430105J06Rik	havana	2	8	10	7	8	8
11	53564688	53567314	-	A430108G06Rik	processed_transcript	A430108G06Rik	havana	0	0	8	3	0	0
5	136345884	136350232	-	A430110C17Rik	TEC	A430110C17Rik	havana	131	163	81	65	189	225
1	181225986	181228499	+	A430110L20Rik	lincRNA	A430110L20Rik	ensembl_havana	18	10	10	18	7	26
15	83226722	83251775	-	A4galt	protein_coding	A4galt	ensembl_havana	41	18	184	138	178	28
8	122760045	122763022	-	A530010L16Rik	lincRNA	A530010L16Rik	havana	6	8	44	88	79	67
2	167691177	167729173	+	A530013C23Rik	lincRNA	A530013C23Rik	ensembl_havana	3	5	54	8	13	5
11	61864568	61868059	-	A530017D24Rik	lincRNA	A530017D24Rik	ensembl_havana	37.9989	35.9998	88.9482	115	63	152
16	19243525	19244835	+	A530030E21Rik	TEC	A530030E21Rik	havana	20	18	13	2	3	168
1	85083069	85109854	-	A530032D15Rik	protein_coding	A530032D15Rik	ensembl_havana	337.62	616.17	91.6552	319.031	228.401	1791.4
1	85105946	85114036	+	A530040E14Rik	antisense	A530040E14Rik	ensembl_havana	1230.41	1909.65	281.027	414.487	806.406	3326.16
3	104499320	104501608	-	A530041M06Rik	sense_intronic	A530041M06Rik	havana	32	36	22	29	35	57
1	106400178	106401988	-	A530053M12Rik	lincRNA	A530053M12Rik	havana	2	4	1	2	11	10
17	48149126	48167276	-	A530064D06Rik	protein_coding	A530064D06Rik	ensembl_havana	15.1394	21	104.139	6	14	6
9	72687224	72688716	+	A530064N14Rik	TEC	A530064N14Rik	havana	25	26	9	11	0	70
4	16164110	16266226	+	A530072M11Rik	processed_transcript	A530072M11Rik	havana	2	3	8	4	0	18
14	45660770	45668499	-	A530076I17Rik	lincRNA	A530076I17Rik	havana	1	2	39	39	8	3
9	122885080	122903532	-	A530083I20Rik	processed_transcript	A530083I20Rik	havana	20.1774	12.3212	8.78521	9.02833	29.038	23.7407
3	153309370	153312746	-	A530083M17Rik	TEC	A530083M17Rik	havana	59	132	10	6	32	78
17	32396778	32412927	+	A530088E08Rik	antisense	A530088E08Rik	ensembl_havana	109.181	41.426	38.7424	16.7729	22.6615	208.515
13	69543046	69544024	-	A530095I07Rik	antisense	A530095I07Rik	ensembl_havana	3	0	4	0	1	5
1	85717083	85778644	-	A630001G21Rik	protein_coding	A630001G21Rik	ensembl_havana	313	207	680.001	414.001	167	1680
8	126839233	126851474	+	A630001O12Rik	lincRNA	A630001O12Rik	havana	49	56	111	52	650	32
13	93094833	93098969	+	A630019I02Rik	antisense	A630019I02Rik	havana	29.0716	26.9178	5.02684	2.12926	34.1248	170.116
5	110514923	110525981	+	A630023P12Rik	lincRNA	A630023P12Rik	ensembl_havana	5	11	37	2	1	145
1	171676684	171681981	-	A630035G10Rik	processed_transcript	A630035G10Rik	havana	14	8	9	9	40	14
11	29170909	29173559	-	A630052C17Rik	processed_transcript	A630052C17Rik	havana	85	60	118	74	109	132
12	100941742	100949876	+	A630072L19Rik	antisense	A630072L19Rik	havana	459.124	312.429	81.4702	27.2338	57.9688	227.815
5	20950989	20956399	+	A630072M18Rik	antisense	A630072M18Rik	havana	410.345	534.148	376.192	55.7293	161.523	283.65
1	80747222	80749055	-	A630081D01Rik	TEC	A630081D01Rik	havana	45	65	22	33	47	45
16	98001310	98082451	-	A630089N07Rik	protein_coding	A630089N07Rik	havana	41	26	181	201	39	164
7	98543320	98562991	-	A630091E08Rik	lincRNA	A630091E08Rik	ensembl_havana	0	0	0	0	14	0
3	94994410	94997351	-	A730011C13Rik	antisense	A730011C13Rik	havana	160.269	102	133	73.142	130.149	273.254
2	130873059	130906397	-	A730017L22Rik	processed_transcript	A730017L22Rik	havana	110.702	77.4125	258.75	120.11	31.7006	370.74
6	61172293	61180811	-	A730020E08Rik	bidirectional_promoter_lncRNA	A730020E08Rik	havana	1	0	3	9	28	0
2	164177584	164196565	+	A730032A03Rik	antisense	A730032A03Rik	havana	0	2	0	4	12	5
5	98183121	98185985	-	A730035I17Rik	antisense	A730035I17Rik	ensembl_havana	2.03792	3.24564	6.73934	4.40674	1.43031	1.96049
2	129218969	129235605	+	A730036I17Rik	lincRNA	A730036I17Rik	ensembl_havana	0	0	15	1	20	0
14	55559097	55560409	-	A730061H03Rik	bidirectional_promoter_lncRNA	A730061H03Rik	ensembl_havana	98.6071	60.1881	80.8689	34.761	299.33	103.345
10	127070375	127074797	+	A730063M14Rik	lincRNA	A730063M14Rik	havana	11	4	23	6	0	23
11	6200029	6201644	+	A730071L15Rik	protein_coding	A730071L15Rik	ensembl	13.0085	8.29739	1.04785	4.21186	14.6024	12.5694
13	40956414	41001152	-	A730081D07Rik	antisense	A730081D07Rik	havana	7	2	13.1669	1.02864	336.229	3
9	122380575	122398802	-	A730085K08Rik	antisense	A730085K08Rik	havana	5.26204	1.48605	22.9869	22.8318	32.3835	11.4307
5	76655929	76658356	-	A730089K16Rik	TEC	A730089K16Rik	havana	8.32187	4.16432	54.1208	5.55923e-06	4.16238	4.1256
13	32338819	32342644	+	A730091E23Rik	TEC	A730091E23Rik	havana	13	4	12	11	15	23
13	48513570	48514860	+	A830005F24Rik	protein_coding	A830005F24Rik	ensembl_havana	0	2	4	0	13	3
1	154037597	154117952	-	A830008E24Rik	lincRNA	A830008E24Rik	havana	4	5	5	3	3	19
13	91368990	91388086	-	A830009L08Rik	lincRNA	A830009L08Rik	havana	7	3	4	3	3	3
11	107531757	107548374	-	A830035A12Rik	processed_transcript	A830035A12Rik	havana	15	8	8	3	8	14
9	45954101	45955999	+	A830035O19Rik	antisense	A830035O19Rik	ensembl_havana	793.096	547.274	375.098	97.3259	308.448	413.762
18	32359053	32378279	-	A830052D11Rik	lincRNA	A830052D11Rik	havana	0	0	18.3037	41.7121	160.272	3
10	33987216	33995056	-	A830082N09Rik	processed_transcript	A830082N09Rik	ensembl_havana	3	3	5	9	0	19
15	86453352	86475099	-	A930001M01Rik	antisense	A930001M01Rik	havana	119	164	272	265	607	171
2	18025193	18037738	-	A930004D18Rik	protein_coding	A930004D18Rik	ensembl_havana	1	8	9	20	50	10
4	131878628	131883238	+	A930004J17Rik	TEC	A930004J17Rik	havana	256	232	308	387	287	487
3	115881581	115888131	-	A930005H10Rik	processed_transcript	A930005H10Rik	ensembl_havana	201.167	233.77	178.47	55.9078	48.0233	660.897
1	34269882	34271129	-	A930005N03Rik	TEC	A930005N03Rik	havana	2	0	27.8689	22.6961	19.3581	0
16	91465025	91470129	+	A930006K02Rik	processed_transcript	A930006K02Rik	havana	42	20	98.0001	136	611.998	35
9	96705828	96711450	+	A930006L05Rik	antisense	A930006L05Rik	havana	72	69	50	38	54	104
16	13754566	13758538	+	A930007A09Rik	protein_coding	A930007A09Rik	havana	77	33	65	14	112	115
19	29464750	29523160	-	A930007I19Rik	antisense	A930007I19Rik	havana	99	50	115	59	30	91
18	44661665	44676272	+	A930012L18Rik	antisense	A930012L18Rik	havana	2	0	8.27375	13.4878	0	3.16757e-26
2	57236227	57238509	-	A930012O16Rik	processed_transcript	A930012O16Rik	ensembl_havana	138.329	107.556	115.785	31.0384	214.502	188.613
17	35994453	36038436	+	A930015D03Rik	antisense	A930015D03Rik	havana	9.13998e-19	5.90287e-15	2.33917e-30	2.73221	4.75472e-15	10.8119
13	59557566	59558338	+	A930015P04Rik	TEC	A930015P04Rik	havana	3	2	2	3	8	4
7	19417466	19421418	-	A930016O22Rik	antisense	A930016O22Rik	ensembl_havana	1	1	2	5	14	1
2	104122769	104124750	+	A930018P22Rik	protein_coding	A930018P22Rik	ensembl_havana	0	0	4	1	0	6
2	146259286	146267161	+	A930019D19Rik	antisense	A930019D19Rik	havana	2	1	0	1	0	6
12	117602039	117603764	+	A930023M06Rik	sense_intronic	A930023M06Rik	havana	14	24	7	7	8	25
5	122989354	122998346	+	A930024E05Rik	antisense	A930024E05Rik	ensembl_havana	114.67	70.5853	46	16	51.3568	140.826
13	17951938	17954913	+	A930027P06Rik	TEC	A930027P06Rik	havana	0	1	0	3	9	3
17	69416660	69439305	-	A930029G22Rik	lincRNA	A930029G22Rik	havana	77.6711	35.0378	53.0977	20.839	63.3525	52.7043
7	99900192	99904157	-	A930030B08Rik	TEC	A930030B08Rik	havana	1	4	8	6	2	8
13	63567098	63568055	-	A930032L01Rik	TEC	A930032L01Rik	havana	4	1	3	4	8	7
10	69209762	69213099	-	A930033H14Rik	protein_coding	A930033H14Rik	havana	14	57	149	123	744	169
10	40260934	40261334	+	A930033M14Rik	lincRNA	A930033M14Rik	havana	0	8	5	2	29	0
6	47453776	47454321	-	A930035D04Rik	pseudogene	A930035D04Rik	ensembl	9	11	23	1	7	9
11	119448788	119491299	-	A930037H05Rik	processed_transcript	A930037H05Rik	havana	291.701	308.404	282.267	864.292	262.791	373.83
14	34759402	34770554	+	A930038B10Rik	lincRNA	A930038B10Rik	havana	8.73859	7.37581	1.47516	1.014e-23	1	6.83225
12	98831813	98832786	+	A930040O22Rik	TEC	A930040O22Rik	havana	8	2	2	4	3	11
5	107630250	107633851	-	A930041C12Rik	antisense	A930041C12Rik	havana	1	0	5	0	1	3
8	47675391	47685240	+	AA386476	bidirectional_promoter_lncRNA	AA386476	ensembl_havana	52	60	114	86	123	57
17	33981494	33982778	+	AA388235	lincRNA	AA388235	havana	9	3	14	3	12	5
11	4918510	4919004	+	AA413626	processed_pseudogene	AA413626	havana	17	6	7	5	1	22
X	12936872	12938129	+	AA414768	processed_pseudogene	AA414768	havana	15	10	25	13	4	34
11	83291699	83294633	+	AA465934	processed_transcript	AA465934	havana	20	25	19	54	108	74
2	122636986	122641192	+	AA467197	protein_coding	AA467197	ensembl_havana	5	5	54	8	25	4
7	110057987	110061326	-	AA474408	TEC	AA474408	ensembl_havana	184	182	125	100	297	230
2	27326704	27331298	+	AA645442	antisense	AA645442	havana	1	1	1	2	1	4
16	17922043	17923209	+	AA914427	TEC	AA914427	havana	35	31	19	25	100	34
1	130731976	130744623	+	AA986860	protein_coding	AA986860	ensembl_havana	4	3	51.4368	26	4	12
9	21526176	21545334	+	AB124611	protein_coding	AB124611	ensembl_havana	554	437.999	4672.85	1840.01	655.999	1138.99
18	37703539	37705055	+	AC020971.1	unprocessed_pseudogene	AC020971.1	havana	4	2	4	1	2	1
1	97660831	97662275	+	AC099860.1	processed_pseudogene	AC099860.1	havana	136.481	80.9168	104.021	10.0528	66.4307	97.448
19	7087469	7088422	-	AC109619.1	antisense	AC109619.1	havana	15	9	11	17	1	7
15	79889532	79893121	+	AC113595.1	antisense	AC113595.1	havana	143.517	188.387	115.756	20.0597	400.736	28.9975
19	32485923	32488199	+	AC115752.1	TEC	AC115752.1	havana	21.9516	37.9628	147.19	51.5822	123.446	30.0025
1	85199613	85203172	+	AC123856.1	transcribed_unprocessed_pseudogene	AC123856.1	havana	64.1447	121.926	4.51108	210.25	220.109	354.036
12	75630971	75631319	-	AC124742.1	protein_coding	AC124742.1	havana	1429.29	984.234	2853.07	2483.56	1666.95	2366.26
19	47252243	47254333	+	AC132288.1	TEC	AC132288.1	havana	37.4193	6	32.4543	36.1345	39.7401	19.0448
16	3774780	3776827	+	AC139347.1	unitary_pseudogene	AC139347.1	havana	3	3	1	3	3	6
12	104237888	104241324	+	AC142112.1	unprocessed_pseudogene	AC142112.1	havana	26.1901	31.5082	133.267	0.927391	43.2394	20.4553
1	85484252	85485143	-	AC147806.1	protein_coding	AC147806.1	havana	16.6644	14.9987	1.12997e-05	65.3417	19.1629	88.4138
1	85526602	85552179	+	AC147806.2	protein_coding	AC147806.2	ensembl_havana	117.273	126.172	40.5834	612.212	282.512	804.289
7	111117779	111119595	-	AC150312.1	transcribed_processed_pseudogene	AC150312.1	havana	5	4	9.48932	8	9	22.9535
7	45418353	45421855	+	AC151602.1	protein_coding	AC151602.1	havana	4	3	2	5.69193	4	2.84393
6	48564365	48566138	+	AC154013.1	unitary_pseudogene	AC154013.1	havana	42	18	19	6	8	37
17	17340820	17374207	-	AC154200.1	lincRNA	AC154200.1	havana	14	5	17	16	2	51
17	86175575	86178030	+	AC154542.1	TEC	AC154542.1	havana	249.384	230.076	36.324	9.23931	31.247	242.35
9	56437457	56438445	+	AC159819.1	protein_coding	AC159819.1	havana	508.873	443.208	2709.24	1593.93	911.976	985.281
12	3438515	3438890	+	AC160138.1	processed_pseudogene	AC160138.1	havana	14.964	7.87182	53.2078	27.1667	14.588	35.8669
14	44544055	44637202	-	AC160336.1	lincRNA	AC160336.1	havana	18.1411	10.0606	39.2488	36.246	20.1386	20.1218
10	78288034	78307620	-	AC160405.1	protein_coding	AC160405.1	havana	5.99971	3.97094	1.99993	10	8	7.96466
5	64896923	64898970	-	AC161757.1	processed_pseudogene	AC161757.1	havana	8	5	9	6	20	18
8	84974484	84976543	-	AC163703.1	processed_transcript	AC163703.1	havana	46	42	216.276	7	109	38.2445
1	84958982	84964573	+	AC167036.1	protein_coding	AC167036.1	havana	35.0191	86.7193	9.09842	209.966	148.935	262.626
1	85027954	85028845	-	AC167036.2	protein_coding	AC167036.2	havana	24.1492	15.3356	9.91562	26.149	32.7991	63.2946
16	24122699	24382391	-	AC169509.1	transcribed_processed_pseudogene	AC169509.1	havana	614.093	675.222	1334.92	790.533	670.506	2688.06
5	11137279	11193591	+	AC174780.1	processed_pseudogene	AC174780.1	havana	2	3	2.56226	1.27668	0.977862	4.55558
12	4589797	4593030	-	AC241534.1	bidirectional_promoter_lncRNA	AC241534.1	ensembl_havana	182.327	145.621	137.734	41	512.996	261.455
13	120263114	120264518	+	AF067061	protein_coding	AF067061	ensembl_havana	6	1	0	0	85	31
2	35081861	35101544	-	AI182371	protein_coding	AI182371	ensembl_havana	0	3	8	7	2	5
17	27563573	27565757	-	AI413582	protein_coding	AI413582	ensembl_havana	143.473	98.9769	519.025	303.319	439.003	259.509
4	53261356	53270233	-	AI427809	lincRNA	AI427809	ensembl_havana	9	4	86	82	34	14
8	36993604	36995534	+	AI429214	protein_coding	AI429214	ensembl_havana	2	3	38	3	4	4
12	76546972	76547944	-	AI463170	antisense	AI463170	havana	23	14	21	8	51	25
13	37657022	37667735	-	AI463229	lincRNA	AI463229	havana	4	0	4	2	0	3
7	127091359	127093987	+	AI467606	protein_coding	AI467606	ensembl_havana	891.003	430.999	1029	429.999	756.002	735
5	123133723	123141667	-	AI480526	lincRNA	AI480526	havana	50.8412	28.1188	83.1782	46.3035	143.389	177.452
3	107039504	107054348	+	AI504432	lincRNA	AI504432	ensembl_havana	218	199	196	192	209	716
5	23698296	23712668	-	AI506816	processed_transcript	AI506816	havana	806.46	1040.77	6195.67	7057.88	1600.72	1211.33
1	43098710	43115948	+	AI597479	protein_coding	AI597479	ensembl_havana	57	50	142	217	107	164
3	154330821	154334255	+	AI606473	processed_transcript	AI606473	havana	0	0	8	31	2	0
17	47436615	47470639	+	AI661453	protein_coding	AI661453	ensembl_havana	0	1	26	21	94	2
11	83223576	83226605	+	AI662270	processed_transcript	AI662270	havana	281.129	339.451	1234.94	1896.81	778.825	845.601
19	5425144	5427314	+	AI837181	protein_coding	AI837181	ensembl_havana	496	360	1238	442	563.001	742.005
5	31569595	31571398	-	AI839979	lincRNA	AI839979	havana	11	7	45	26	22	20
2	129158666	129180668	-	AI847159	antisense	AI847159	havana	2	1	9	7	18	4
6	48626764	48633690	+	AI854703	protein_coding	AI854703	ensembl_havana	3	5	9	7	3	30
7	41372923	41393380	-	AI987944	protein_coding	AI987944	ensembl_havana	129.745	104.453	188.353	175.36	122.734	357.395
13	21495223	21497147	+	AK157302	protein_coding	AK157302	havana	42.9367	26.6989	205.574	117.249	81.2346	114.842
11	116285558	116288241	+	AL645861.1	unitary_pseudogene	AL645861.1	havana	6	3	9	1	0	7
2	136881271	136891390	-	AL731706.1	protein_coding	AL731706.1	havana	26.9325	8.64696	53.3117	90.6367	32.783	42.3805
2	6322263	6323081	-	AL845275.1	protein_coding	AL845275.1	havana	46.3038	32.8809	31.4812	4.09732	57.7333	25.7661
2	120456019	120504774	+	AL935121.1	protein_coding	AL935121.1	havana	2.77957	2.96842	1.38379e-09	0.000315987	2.90274e-12	5.19965
16	26031810	26041269	-	AU015336	sense_intronic	AU015336	havana	0	0	0	23	20	0
2	132598195	132653069	+	AU019990	lincRNA	AU019990	havana	5	10	28	11	144	9
7	75769038	75782100	-	AU020206	lincRNA	AU020206	havana	1207	1090	1308	1562	510	4936.02
16	5211823	5222300	-	AU021092	protein_coding	AU021092	ensembl_havana	0	1	1	1	2	6
4	119203570	119232713	-	AU022252	protein_coding	AU022252	ensembl_havana	301	219	540.913	295	188	487.901
15	39962649	39967025	+	AU022793	lincRNA	AU022793	havana	0	0	64	2	2	0
4	126753544	126870071	+	AU040320	protein_coding	AU040320	ensembl_havana	757.001	556.001	1665	999.994	884.999	1329
11	79481719	79484032	-	AU040972	antisense	AU040972	havana	5	6	10	10	12	7
10	82128013	82153066	+	AU041133	protein_coding	AU041133	ensembl_havana	52	39	45	54	45	171
2	120850705	120866690	+	AV039307	processed_transcript	AV039307	ensembl_havana	3	5	1	3	4	8
2	132253357	132261334	+	AV099323	antisense	AV099323	havana	0	3	8	2	2	4
7	116443575	116444325	+	AV356131	bidirectional_promoter_lncRNA	AV356131	havana	3	2	33	20	59	5
4	156203270	156210564	+	AW011738	processed_transcript	AW011738	ensembl_havana	915.999	705.001	1980	678.998	455	1244
8	57651757	57663431	+	AW046200	bidirectional_promoter_lncRNA	AW046200	havana	5	11	7	14	20	10
19	11047612	11055809	-	AW112010	lincRNA	AW112010	ensembl_havana	72	55	509	964.993	273.999	215
7	41478874	41499891	-	AW146154	protein_coding	AW146154	ensembl_havana	46.7697	32.5105	101.252	105.914	44.5678	158.433
13	14630154	14639097	+	AW209491	protein_coding	AW209491	ensembl_havana	30	28	127	89	49	72
15	3982035	3995745	-	AW549877	protein_coding	AW549877	ensembl_havana	206	255	634.001	496	264	1137
18	25168999	25467322	+	AW554918	protein_coding	AW554918	ensembl_havana	122	111	261	190	229	355.001
X	53695855	53716774	-	AW822252	transcribed_unprocessed_pseudogene	AW822252	havana	0	0	1	15	24	0
9	54950230	54950999	-	AY074887	protein_coding	AY074887	ensembl_havana	4	2	4	3	6	8
14	51800046	51826360	+	AY358078	protein_coding	AY358078	ensembl_havana	3.29425	4.86789e-40	1.61541	2.72442	1.28851	4.12908
15	102338252	102350772	-	Aaas	protein_coding	Aaas	ensembl_havana	202	150	460	330	360	579
5	125475814	125517411	+	Aacs	protein_coding	Aacs	ensembl_havana	430	319	578	453	498	646
9	63602660	63644589	+	Aagab	protein_coding	Aagab	ensembl_havana	479	329	1462	1044	669	858
6	86849517	87003224	+	Aak1	protein_coding	Aak1	ensembl_havana	1346	1318	2302	1359	1924	3064
7	97550331	97579498	-	Aamdc	protein_coding	Aamdc	ensembl_havana	27	19	74	44	37	65
1	74279840	74284739	-	Aamp	protein_coding	Aamp	ensembl_havana	517	419	2124.98	1533	1805	1085
11	116586432	116597681	+	Aanat	protein_coding	Aanat	ensembl_havana	21	5	11	16	7	22
2	156547584	156568973	+	Aar2	protein_coding	Aar2	ensembl_havana	459	259	699	476.001	612	508
8	111033144	111057665	+	Aars	protein_coding	Aars	ensembl_havana	1127.92	970.972	3552.99	2669.99	2377.01	1585.77
17	45506841	45520844	+	Aars2	protein_coding	Aars2	ensembl_havana	149	86	339	178	214	302
11	101406839	101417616	-	Aarsd1	protein_coding	Aarsd1	ensembl_havana	90.7782	79.7265	303.89	178.906	138.023	206.232
5	76873659	76905515	-	Aasdh	protein_coding	Aasdh	ensembl_havana	153	125	232	187	166	434
9	4294793	4309472	-	Aasdhppt	protein_coding	Aasdhppt	ensembl_havana	52	38	128	130	42	135
11	84422855	84513523	-	Aatf	protein_coding	Aatf	ensembl_havana	247	214	660.001	652.002	331	525.001
11	120007313	120047168	-	Aatk	protein_coding	Aatk	ensembl_havana	71	47	2289.02	199	86	18
16	8513429	8621569	+	Abat	protein_coding	Abat	ensembl_havana	16	13	24	5	3	12
4	53030787	53159896	-	Abca1	protein_coding	Abca1	ensembl_havana	2253	1731	17779.9	12472	2408	4162
11	9191942	9684260	+	Abca13	protein_coding	Abca13	ensembl_havana	26	118	443	358	53	7
17	24264259	24351069	-	Abca17	protein_coding	Abca17	ensembl_havana	1	0	3	11	12	0
2	25428703	25448541	+	Abca2	protein_coding	Abca2	ensembl_havana	863	517	1933	729	1175	1676
17	24351950	24410202	+	Abca3	protein_coding	Abca3	ensembl_havana	1423.5	1224.75	3566.46	2040.17	3441.34	3123.22
11	110269369	110337717	-	Abca5	protein_coding	Abca5	ensembl_havana	27	13	18	53	25	169
11	110176820	110251777	-	Abca6	protein_coding	Abca6	ensembl_havana	3	2	63	20	0	1
10	79996494	80015573	+	Abca7	protein_coding	Abca7	ensembl_havana	922.002	594.997	3084.92	1176	1879.99	1455.98
11	110025634	110095979	-	Abca8a	protein_coding	Abca8a	ensembl_havana	0	0	5	5	0	0
11	109932190	109995846	-	Abca8b	protein_coding	Abca8b	ensembl_havana	0	4	2	10	0	22
11	110100749	110168197	-	Abca9	protein_coding	Abca9	ensembl_havana	23	10	2415	3771.01	37	17
8	123952459	123983123	-	Abcb10	protein_coding	Abcb10	ensembl_havana	396.265	266.677	1247.21	250.608	267.622	815.17
5	8660077	8748576	+	Abcb1a	protein_coding	Abcb1a	ensembl_havana	81.9489	97.9984	73.7444	28.98	4.79363	536.077
5	8798147	8866316	+	Abcb1b	protein_coding	Abcb1b	ensembl_havana	70.0511	78.0016	116.256	302.02	24.2064	208.984
5	8893717	8959232	+	Abcb4	protein_coding	Abcb4	ensembl_havana	51	39	1052	12	10	88
1	75171717	75180393	-	Abcb6	protein_coding	Abcb6	ensembl_havana	85.9587	60.3782	433.829	325.962	154.453	124.993
X	104280657	104413857	-	Abcb7	protein_coding	Abcb7	ensembl_havana	210	242	575	596	291	643
5	24393663	24410055	+	Abcb8	protein_coding	Abcb8	ensembl_havana	214	187	578	621.999	237	435.001
5	124061530	124095799	-	Abcb9	protein_coding	Abcb9	ensembl_havana	62	37	201	45	49	75
16	14361558	14475738	+	Abcc1	protein_coding	Abcc1	ensembl_havana	789	541	2463.99	2263.01	4594.05	1296
17	46303221	46328353	-	Abcc10	protein_coding	Abcc10	ensembl_havana	323	237	772.001	322.001	413	659.001
19	43782192	43840741	+	Abcc2	protein_coding	Abcc2	ensembl_havana	3	2	9	9	15	6
11	94343295	94392998	-	Abcc3	protein_coding	Abcc3	ensembl_havana	372	70	8370.92	1876	1274	148
14	118482692	118706220	-	Abcc4	protein_coding	Abcc4	ensembl_havana	311.999	214	749.998	634.998	1577.01	460.001
16	20331303	20426395	-	Abcc5	protein_coding	Abcc5	ensembl_havana	242	246	3229.98	1749	621.999	685
7	46104523	46180034	-	Abcc8	protein_coding	Abcc8	ensembl_havana	0	0	5	11	40	0
6	142587862	142702316	-	Abcc9	protein_coding	Abcc9	ensembl_havana	1	0	23	840.999	6	2
X	73716597	73738535	+	Abcd1	protein_coding	Abcd1	ensembl_havana	1254	977.004	3585.97	2377.01	3400.97	2265.02
15	91145871	91191800	-	Abcd2	protein_coding	Abcd2	ensembl_havana	14	16	949	4	31	17
3	121758774	121815303	-	Abcd3	protein_coding	Abcd3	ensembl_havana	46	50	221	279	28	182
12	84601464	84617414	-	Abcd4	protein_coding	Abcd4	ensembl_havana	107	67	291	350	148	260
8	79683462	79711741	-	Abce1	protein_coding	Abce1	ensembl_havana	351	366	1196	1674.99	573	1213
17	35956819	35969762	-	Abcf1	protein_coding	Abcf1	ensembl_havana	943.999	727.001	3246.99	2028.99	1856	1884
5	24565345	24577468	-	Abcf2	protein_coding	Abcf2	ensembl_havana	344	306	1560	1281	720	771
16	20548577	20561380	+	Abcf3	protein_coding	Abcf3	ensembl_havana	490.999	282	682.001	453	586	760.999
17	31057675	31117989	+	Abcg1	protein_coding	Abcg1	ensembl_havana	1475	1193	12453.7	6453.02	6583.04	3076
6	58584523	58695677	+	Abcg2	protein_coding	Abcg2	ensembl_havana	9	5	268	244	16	2
5	104935057	104982719	-	Abcg3	protein_coding	Abcg3	ensembl_havana	128	87	2669.01	1500.99	386	476.999
9	44273188	44288616	-	Abcg4	protein_coding	Abcg4	ensembl_havana	12	12	478	10	7	0
5	30950066	30955092	+	Abhd1	polymorphic_pseudogene	Abhd1	ensembl_havana	11.2007	0	34.6914	7.53164	4.52807	116.224
16	45729725	45742956	-	Abhd10	protein_coding	Abhd10	ensembl_havana	48	33	111	114	98	85.3577
5	135009152	135012176	+	Abhd11	protein_coding	Abhd11	ensembl_havana	149.75	66.8219	644.228	865.061	147.29	427.629
5	135012114	135013254	-	Abhd11os	transcribed_unitary_pseudogene	Abhd11os	havana	7	4	9	17	3	4
2	150832493	150904742	-	Abhd12	protein_coding	Abhd12	ensembl_havana	365	315	4316.02	1606	2140.97	895.999
8	9977707	9992156	+	Abhd13	protein_coding	Abhd13	ensembl_havana	194	156	460	390	361.999	458.999
9	106440051	106447679	-	Abhd14a	protein_coding	Abhd14a	ensembl_havana	20	14	166.999	151	6	63
9	106447459	106452924	+	Abhd14b	protein_coding	Abhd14b	ensembl_havana	42	30	231.998	78	13.9996	150
11	77515121	77538608	+	Abhd15	protein_coding	Abhd15	ensembl_havana	45.3908	65.4989	818.386	191.781	508.837	98.0704
17	35089263	35102988	+	Abhd16a	protein_coding	Abhd16a	ensembl_havana	244	174	1419	684.002	706.001	456
2	181493206	181494981	+	Abhd16b	protein_coding	Abhd16b	ensembl_havana	12	12	9	0	41	3
10	80583654	80590342	-	Abhd17a	protein_coding	Abhd17a	ensembl_havana	834.993	598.003	2279.06	979.006	1297	1440.01
19	21653185	21685638	+	Abhd17b	protein_coding	Abhd17b	ensembl_havana	536.999	447	795	350	278	938.999
7	84109356	84151894	-	Abhd17c	protein_coding	Abhd17c	ensembl_havana	227	314	1162	585	338	847.001
3	40846970	40938139	+	Abhd18	protein_coding	Abhd18	ensembl_havana	71.9543	57	98.056	78.7109	89.5049	209.66
7	79273199	79365509	+	Abhd2	protein_coding	Abhd2	ensembl_havana	1973	1651.15	2974	1276.34	2935.97	3526.56
18	10642092	10706772	-	Abhd3	protein_coding	Abhd3	ensembl_havana	0	0	14	7	1	1
14	54254188	54270638	+	Abhd4	protein_coding	Abhd4	ensembl_havana	125	114	1313	530	1096	308
9	122351608	122381525	+	Abhd5	protein_coding	Abhd5	ensembl_havana	101.738	115.514	596.013	174.168	290.617	265.569
14	8002902	8056764	+	Abhd6	protein_coding	Abhd6	ensembl_havana	51	59	69	61.9053	159	265.948
8	71456705	71463656	-	Abhd8	protein_coding	Abhd8	ensembl_havana	202	152	449.001	136	255	312
2	22940073	23040242	-	Abi1	protein_coding	Abi1	ensembl_havana	568.001	538.001	2198.83	1772.48	1754.69	1551.42
1	60409619	60481159	+	Abi2	protein_coding	Abi2	ensembl_havana	54	42	314	555.001	480	44
11	95830074	95842477	-	Abi3	protein_coding	Abi3	ensembl_havana	1961.31	1812.74	5268.94	1352.68	710.665	3522.62
16	56477878	56690136	+	Abi3bp	protein_coding	Abi3bp	ensembl_havana	6	0	1	10	4	6
4	56802345	56809602	+	Abitram	protein_coding	Abitram	ensembl_havana	218	194	551.002	466.001	366.001	614.996
2	31688376	31804228	+	Abl1	protein_coding	Abl1	ensembl_havana	2042.99	1585	11604.1	4267.07	4744.02	3619.95
1	156558786	156649569	+	Abl2	protein_coding	Abl2	ensembl_havana	1590	1412	3321.98	2651	1693.01	1566.01
19	57032733	57314920	-	Ablim1	protein_coding	Ablim1	ensembl_havana	4767.93	3720.05	2246.99	223	610.999	11555.5
5	35757880	35884974	+	Ablim2	protein_coding	Ablim2	ensembl_havana	3	5	17	15	17	20
11	76416734	76623559	-	Abr	protein_coding	Abr	ensembl_havana	1144	965.001	7936.87	3821.01	5186.96	2154.99
15	41864076	41869721	-	Abra	protein_coding	Abra	ensembl_havana	9	5	5	9	1	14
10	18011260	18023289	-	Abracl	protein_coding	Abracl	ensembl_havana	35	45	251	313	169	191
5	100805192	100820966	-	Abraxas1	protein_coding	Abraxas1	ensembl_havana	25	33	98	102	56	162
7	132859225	132885112	+	Abraxas2	protein_coding	Abraxas2	ensembl_havana	279.921	264.603	831.142	870.332	600.34	668.884
13	23418361	23423867	-	Abt1	protein_coding	Abt1	ensembl_havana	237	214	464	268	220	341
6	88835914	88841985	-	Abtb1	protein_coding	Abtb1	ensembl_havana	298	215	1447	355	446	613
2	103566310	103718424	+	Abtb2	protein_coding	Abtb2	ensembl_havana	373	275	305	122	96	303
9	119339676	119350300	+	Acaa1a	protein_coding	Acaa1a	ensembl_havana	327.655	216	1178.87	891.781	799.821	849.999
18	74779197	74806209	+	Acaa2	protein_coding	Acaa2	ensembl_havana	105	89	754	560	229	272
11	84129672	84401652	+	Acaca	protein_coding	Acaca	ensembl_havana	283.311	223	756.054	712.678	599.042	713.653
5	114146535	114250762	+	Acacb	protein_coding	Acacb	ensembl_havana	14	13	28	29	6	27
5	121621026	121660515	-	Acad10	protein_coding	Acad10	ensembl_havana	104.501	93.0123	230.707	166.614	186.823	244.013
9	104063377	104127726	+	Acad11	protein_coding	Acad11	ensembl_havana	80.3129	83.4482	220	158	143.507	255.833
5	121596775	121618939	-	Acad12	protein_coding	Acad12	ensembl_havana	56.499	38.9877	189.293	130.386	53.1768	171.987
9	26974135	26999567	-	Acad8	protein_coding	Acad8	ensembl_havana	14	18	247	283	57	168
3	36065979	36092854	+	Acad9	protein_coding	Acad9	ensembl_havana	225.446	156.836	407.413	463.541	473.681	546.198
1	66830839	66863278	-	Acadl	protein_coding	Acadl	ensembl_havana	205	153	781	1028	1125	547.001
3	153922357	153944633	-	Acadm	protein_coding	Acadm	ensembl_havana	113	91	521	501	229	329.932
5	115110299	115119347	-	Acads	protein_coding	Acads	ensembl_havana	171	103	893.999	554.998	315.999	345
7	131410601	131448945	+	Acadsb	protein_coding	Acadsb	ensembl_havana	93	59	441	465.001	176	295
11	70010183	70015412	-	Acadvl	protein_coding	Acadvl	ensembl_havana	171.04	152.596	743.463	503.225	322.134	395.413
11	69881567	69895540	-	Acap1	protein_coding	Acap1	ensembl_havana	2472.01	1667	1991.01	478	896.002	7725.04
16	31092412	31201246	-	Acap2	protein_coding	Acap2	ensembl_havana	672	543	2122.01	1925.98	2094.99	1622.98
4	155891822	155907252	+	Acap3	protein_coding	Acap3	ensembl_havana	227	164	815.998	316	268	697.999
9	53580522	53610383	-	Acat1	protein_coding	Acat1	ensembl_havana	155	111	624	694	169	451
17	12942890	12960748	-	Acat2	protein_coding	Acat2	ensembl_havana	101.915	61.3983	150.759	86.5566	96.4681	197.598
17	12923813	12940601	-	Acat3	protein_coding	Acat3	ensembl_havana	28.721	45.3745	38.8227	50.8712	122.69	36.6022
1	180726043	180754205	+	Acbd3	protein_coding	Acbd3	ensembl_havana	430	411	1105	975	874	895
11	103101682	103112201	+	Acbd4	protein_coding	Acbd4	ensembl_havana	137	126	234	77	70	378
2	23068167	23115559	+	Acbd5	protein_coding	Acbd5	ensembl_havana	327	319	661	538.999	922	780
1	155558120	155691331	+	Acbd6	protein_coding	Acbd6	ensembl_havana	393.999	353.999	1257	588.002	692.998	609.003
2	93833467	93849944	-	Accs	protein_coding	Accs	ensembl_havana	86	54	259	168	279	245
8	105695860	105701103	-	Acd	protein_coding	Acd	ensembl_havana	426.379	302.02	833.004	312.759	366.723	899.765
11	105967945	105989965	+	Ace	protein_coding	Ace	ensembl_havana	51	209	1849.99	19	106	187
4	86874396	86934823	+	Acer2	protein_coding	Acer2	ensembl_havana	14	7	17	8	1	25
7	98206389	98321209	-	Acer3	protein_coding	Acer3	ensembl_havana	73	52	926.001	856	768.999	153
5	137287519	137294467	+	Ache	protein_coding	Ache	ensembl_havana	17	18	225	14	15	21
14	54642161	54686932	-	Acin1	protein_coding	Acin1	ensembl_havana	3321.59	2647.99	8109.93	4945.74	3288.97	8212.23
1	173331886	173333751	-	Ackr1	protein_coding	Ackr1	ensembl_havana	1	1	18	3	4	1
9	121898355	121911075	+	Ackr2	protein_coding	Ackr2	ensembl_havana	304	585.997	98.0001	28	121	3525.08
1	90203980	90216752	+	Ackr3	protein_coding	Ackr3	ensembl_havana	117	69	10	5	11	1309
9	104084157	104126934	-	Ackr4	protein_coding	Ackr4	ensembl_havana	49.6871	43.5518	13	7	14.4925	46.1671
11	100476353	100528001	-	Acly	protein_coding	Acly	ensembl_havana	1428	1134	4936.97	4537.07	2329.02	2810.99
1	127729413	127767979	+	Acmsd	protein_coding	Acmsd	ensembl_havana	0	1	27	2	8	0
4	40143081	40198339	+	Aco1	protein_coding	Aco1	ensembl_havana	215	150	1353	1066	640	424
15	81872309	81915134	+	Aco2	protein_coding	Aco2	ensembl_havana	911.223	732.098	3327.14	3173.86	2218.27	2096.22
14	103046977	103056574	+	Acod1	protein_coding	Acod1	ensembl_havana	22	110	52	115	32	16
12	84009490	84018372	+	Acot1	protein_coding	Acot1	ensembl_havana	14.8837	19.1021	478.895	196.303	8.97773	28.4061
15	20665214	20666751	-	Acot10	protein_coding	Acot10	ensembl_havana	14.2598	13	50.07	42.736	16.4237	24.1483
4	106744555	106804999	-	Acot11	protein_coding	Acot11	ensembl_havana	103	50	313	94	686.999	177
13	24817948	24831541	-	Acot13	protein_coding	Acot13	ensembl_havana	29	21	164	136	46	109
12	83987861	83993874	+	Acot2	protein_coding	Acot2	ensembl_havana	284.116	154.898	741.064	302.697	266.022	411.594
12	84038379	84048602	+	Acot4	protein_coding	Acot4	ensembl_havana	1.13122e-16	1	75.2032	54.2003	3	3
12	84100654	84111350	+	Acot6	protein_coding	Acot6	ensembl_havana	18	34	48	55	56	71
4	152178134	152271856	+	Acot7	protein_coding	Acot7	ensembl_havana	69	62	253	335	836.002	105
2	164792765	164804883	-	Acot8	protein_coding	Acot8	ensembl_havana	118.56	66.6256	269.872	200.483	427.163	199.995
X	155262443	155297655	+	Acot9	protein_coding	Acot9	ensembl_havana	45.7402	31	224.93	222.264	115.576	151.852
11	116171888	116199046	-	Acox1	protein_coding	Acox1	ensembl_havana	222	170	1150.33	810.997	1065	554.001
5	35583040	35615353	+	Acox3	protein_coding	Acox3	ensembl_havana	1421.32	1282.78	2600.83	1597.33	7392.54	3713.6
2	127838876	128123874	+	Acoxl	protein_coding	Acoxl	ensembl_havana	2	4	4	6	0	2
12	30893326	30911590	-	Acp1	protein_coding	Acp1	ensembl_havana	56.2273	70.1924	367.714	396.946	248.874	239.457
2	91202885	91214099	+	Acp2	protein_coding	Acp2	ensembl_havana	230.924	113.949	5844.69	2626.66	1136.15	284.183
7	44252148	44257379	-	Acp4	protein_coding	Acp4	ensembl_havana	2.00045	3	8.04011	1.00016	3.01092	3.00024
9	22126727	22135712	-	Acp5	protein_coding	Acp5	ensembl_havana	693.001	352	6609.81	263	814.994	2189.01
3	97158777	97177300	+	Acp6	protein_coding	Acp6	ensembl_havana	146	69	411	359	194	355
9	104288251	104337749	-	Acpp	protein_coding	Acpp	ensembl_havana	14	13	133	4	5	23
6	125049689	125063268	+	Acrbp	protein_coding	Acrbp	ensembl_havana	38.9835	29.0005	222.467	147.947	8.45407	239.197
9	54604877	54661871	-	Acsbg1	protein_coding	Acsbg1	ensembl_havana	5	2	43	14	26	11
17	56875477	56888905	+	Acsbg3	protein_coding	Acsbg3	ensembl_havana	3	1	5	1	0	3
11	94557102	94601872	-	Acsf2	protein_coding	Acsf2	ensembl_havana	964.2	988.843	1490.38	568.461	312.385	2272.49
8	122775486	122817881	+	Acsf3	protein_coding	Acsf3	ensembl_havana	277	189	414	250	296	404
8	46471037	46536052	+	Acsl1	protein_coding	Acsl1	ensembl_havana	312.793	274.184	1576.81	439.924	283.288	488.838
1	78657825	78707744	+	Acsl3	protein_coding	Acsl3	ensembl_havana	76.7293	37	269.234	152.564	61	75.1063
X	142317993	142390536	-	Acsl4	protein_coding	Acsl4	ensembl_havana	141	179	990.005	1150	702.004	497.002
19	55251938	55297721	+	Acsl5	protein_coding	Acsl5	ensembl_havana	321.998	337	1817	2010.98	1235	1246
11	54303798	54364757	+	Acsl6	protein_coding	Acsl6	ensembl_havana	2	0	17	0	0	0
7	119760923	119787514	+	Acsm3	protein_coding	Acsm3	ensembl_havana	2.16039	1	6.2987	6.65547	3.13177	7.01589
2	150618105	150668501	-	Acss1	protein_coding	Acss1	ensembl_havana	846.999	639	1728	532	968	1860
2	155517948	155585725	+	Acss2	protein_coding	Acss2	ensembl_havana	102	56	283.015	195	222.888	84
8	123891769	123894752	-	Acta1	protein_coding	Acta1	ensembl_havana	0	0	10	4	0	1
19	34241090	34255591	-	Acta2	protein_coding	Acta2	ensembl_havana	5	3	22	19	10	5
5	142903115	142906755	-	Actb	protein_coding	Actb	ensembl_havana	60374.7	49390	199392	141497	200794	113435
X	152489661	152491861	-	Actb-ps1	transcribed_processed_pseudogene	Actb-ps1	havana	13.5056	0.317988	70.4292	6.44406	65.0815	55.9552
8	46228994	46230118	+	Actg-ps1	processed_pseudogene	Actg-ps1	havana	10.8986	4.69074	13.6915	15.9079	20.646	20.4622
11	120345690	120348543	-	Actg1	protein_coding	Actg1	ensembl_havana	5503.37	4604	13352.7	16877.4	22415.4	9051.11
6	83512905	83536266	-	Actg2	protein_coding	Actg2	ensembl_havana	1	4	2	0	0	13
2	154551776	154553277	+	Actl10	protein_coding	Actl10	ensembl	28	12	14	39	25	10
3	32706298	32726974	+	Actl6a	protein_coding	Actl6a	ensembl_havana	193.719	149.75	670.255	593.903	472.224	486.197
4	56743413	56744926	+	Actl7a	protein_coding	Actl7a	ensembl_havana	15	4	13	21	20	17
4	56740005	56741444	-	Actl7b	protein_coding	Actl7b	ensembl_havana	0.0645469	2	10.8676	11.9526	0.119873	3.9999
12	80167547	80260372	-	Actn1	protein_coding	Actn1	ensembl_havana	493.505	412.629	12010.6	7597.51	9043.57	593.978
19	4861216	4877910	-	Actn3	protein_coding	Actn3	ensembl_havana	1	2	18	1	0	0
7	28893248	28962341	-	Actn4	protein_coding	Actn4	ensembl_havana	1699.54	1189.79	7095.72	4041.76	2929.72	3130.87
12	70937857	70964719	+	Actr10	protein_coding	Actr10	ensembl_havana	180	141	398	372	383	339
19	46376811	46395749	-	Actr1a	protein_coding	Actr1a	ensembl_havana	972.999	669.998	3140.04	1557.99	1423	1718.01
1	36698114	36714423	-	Actr1b	protein_coding	Actr1b	ensembl_havana	329	282	1380	910	976.001	976
11	20062304	20112914	-	Actr2	protein_coding	Actr2	ensembl_havana	1601	1561.99	4815.92	6163.89	3588.94	5379.87
1	125392905	125435728	-	Actr3	protein_coding	Actr3	ensembl_havana	1926.36	1779.79	5134.62	6839.09	8101.43	5677.91
X	81820384	81822731	-	Actr3-ps	processed_pseudogene	Actr3-ps	havana	1129.65	1138.92	3142.58	3822.34	5339.52	2997.73
5	25759997	25850689	+	Actr3b	protein_coding	Actr3b	ensembl_havana	6	5	4	21	1	16
2	158624888	158639212	+	Actr5	protein_coding	Actr5	ensembl_havana	543	379	624.001	302	733	604.999
10	89711971	89732296	-	Actr6	protein_coding	Actr6	ensembl_havana	21	21	66	91	33	54
14	29978337	30006355	+	Actr8	protein_coding	Actr8	ensembl_havana	349	192	563	311	349	620.999
3	30597073	30599940	-	Actrt3	protein_coding	Actrt3	ensembl_havana	9	5	2	0	0	10
2	58388644	58567158	-	Acvr1	protein_coding	Acvr1	ensembl_havana	5	5	322	273	398	4
15	101174067	101213685	+	Acvr1b	protein_coding	Acvr1b	ensembl_havana	390	407	1130	652	1046	1294
2	48814109	48903270	+	Acvr2a	protein_coding	Acvr2a	ensembl_havana	78.341	74.5198	321.571	290.673	269.769	256.097
9	119402118	119434996	+	Acvr2b	protein_coding	Acvr2b	ensembl_havana	5	5	239	126	68	5
15	101128522	101145337	+	Acvrl1	protein_coding	Acvrl1	ensembl_havana	74	106	1823	1418.01	6023.18	70
9	106432981	106438320	-	Acy1	protein_coding	Acy1	ensembl_havana	60	56	220	311	14	222
19	3986570	3990008	+	Acy3	protein_coding	Acy3	ensembl_havana	2	0	76	57	7	0
12	85272398	85288439	-	Acyp1	protein_coding	Acyp1	ensembl_havana	23	15	69	24	29	86
2	163726584	163750240	-	Ada	protein_coding	Ada	ensembl_havana	182	130	347	342	68	156
2	121140428	121156681	+	Adal	protein_coding	Adal	ensembl_havana	79.8928	85.5057	143.959	97.3856	79.0058	281.08
9	70678997	70780230	+	Adam10	protein_coding	Adam10	ensembl_havana	638	643	2356.99	1671	748.997	1891
11	102761439	102780263	+	Adam11	protein_coding	Adam11	ensembl_havana	8	19	7	14	6	6
3	89338542	89349997	-	Adam15	protein_coding	Adam15	ensembl_havana	52.4588	62.4454	2333.26	1284.48	1247.15	149.759
12	21323509	21373633	-	Adam17	protein_coding	Adam17	ensembl_havana	847.001	798	2355.76	2990.72	1360.69	2007.97
11	46055992	46147344	+	Adam19	protein_coding	Adam19	ensembl_havana	1408.6	1405.06	1068.93	1960.32	4640.96	4006
5	121518576	121545483	-	Adam1a	protein_coding	Adam1a	ensembl_havana	78.6366	23.6908	63.5932	59.4109	68.685	175.712
5	121500098	121503436	-	Adam1b	protein_coding	Adam1b	ensembl_havana	2.7145	2.38119	6.39487e-19	9.88194	7.97198	6.68885
5	8072352	8368161	-	Adam22	protein_coding	Adam22	ensembl_havana	77	44	889	357	248	121
1	63445891	63596277	+	Adam23	protein_coding	Adam23	ensembl_havana	129	147	780	332	4881.99	115
14	68606027	68655843	-	Adam28	protein_coding	Adam28	ensembl_havana	19	74	2	2	0	175
8	24677225	24725853	-	Adam3	protein_coding	Adam3	ensembl_havana	5	9	6	1	0	33
3	98160630	98164170	+	Adam30	protein_coding	Adam30	ensembl_havana	10	0	10	50	45	15
2	131050591	131063815	-	Adam33	protein_coding	Adam33	ensembl_havana	1	0	212	334	6	4
12	81419443	81421947	-	Adam4	protein_coding	Adam4	ensembl_havana	35	47	7	68.6985	15	68.3481
12	113489511	113492058	+	Adam6b	protein_coding	Adam6b	ensembl_havana	6	5	5	3	0	25
7	139978932	139992563	-	Adam8	protein_coding	Adam8	ensembl_havana	92	98	3874.96	1047	1227	60
8	24949611	25016928	-	Adam9	protein_coding	Adam9	ensembl_havana	194	154	2382.02	1772.99	473.998	413.001
14	68563380	68582096	-	Adamdec1	protein_coding	Adamdec1	ensembl_havana	37	21	4167	41	205	59
16	85793827	85803114	-	Adamts1	protein_coding	Adamts1	ensembl_havana	1	0	10	2	1	0
17	33524204	33553783	+	Adamts10	protein_coding	Adamts10	ensembl_havana	565	367	1279	656	865.999	1164
2	26973416	27009629	+	Adamts13	protein_coding	Adamts13	ensembl_havana	5	5	4	3	7	28
10	61197112	61273439	-	Adamts14	protein_coding	Adamts14	ensembl_havana	51	37	74	55	16	38
11	50602084	50807574	+	Adamts2	protein_coding	Adamts2	ensembl_havana	1	2	10	4	4	0
15	94270163	94465419	-	Adamts20	protein_coding	Adamts20	ensembl_havana	1	0	17	1	0	0
5	89677087	89883335	-	Adamts3	protein_coding	Adamts3	ensembl_havana	2	2	77	1	7	0
1	171250421	171260638	+	Adamts4	protein_coding	Adamts4	ensembl_havana	1	1	9	4	1	0
16	85856173	85901829	-	Adamts5	protein_coding	Adamts5	ensembl_havana	0	2	3	4	2	0
13	104287835	104496696	+	Adamts6	protein_coding	Adamts6	ensembl_havana	166	173	105	26	29	267
9	90163069	90208072	+	Adamts7	protein_coding	Adamts7	ensembl_havana	10	4	55	29	6	4
9	30942562	30963839	+	Adamts8	protein_coding	Adamts8	ensembl_havana	8.42785	8	0	4	1.34936e-38	13
6	92772699	92943493	-	Adamts9	protein_coding	Adamts9	ensembl_havana	1	0	3	7	0	0
2	27079379	27108982	+	Adamtsl2	protein_coding	Adamtsl2	ensembl_havana	2	1	5	5	0	3
3	95676201	95687918	-	Adamtsl4	protein_coding	Adamtsl4	ensembl_havana	32	32	437.999	121	474.002	34
10	80339110	80348413	-	Adamtsl5	protein_coding	Adamtsl5	ensembl_havana	3	2	70	3	21	0
5	139271876	139325623	-	Adap1	protein_coding	Adap1	ensembl_havana	240	174	1061	613	516.001	174
11	80154105	80178959	+	Adap2	protein_coding	Adap2	ensembl_havana	54	24	2778.46	1336	383	35
11	80158861	80177630	-	Adap2os	antisense	Adap2os	havana	13	2	247.557	147	36	3
3	89715022	89753447	+	Adar	protein_coding	Adar	ensembl_havana	2408.64	1786.01	3252.21	2672.52	2562.28	4163.19
10	77290726	77418271	-	Adarb1	protein_coding	Adarb1	ensembl_havana	29	6	33	28	22	44
8	111966908	111992303	-	Adat1	protein_coding	Adat1	ensembl_havana	83	85	153	132	81	238
10	13552894	13563377	+	Adat2	protein_coding	Adat2	ensembl_havana	24.5915	8.23631	66.5699	28.5315	49.6123	48.215
10	80602880	80607655	+	Adat3	protein_coding	Adat3	ensembl_havana	67.6629	32.6741	123.713	36.7693	71.8573	70.5687
12	88360554	88461725	+	Adck1	protein_coding	Adck1	ensembl_havana	126.676	86	308.924	204	285	255.635
6	39573873	39588770	+	Adck2	protein_coding	Adck2	ensembl_havana	293	209.689	556.001	297	527.655	503
15	76576358	76595817	+	Adck5	protein_coding	Adck5	ensembl_havana	89	96	297	307	242	265
11	7063489	7178507	+	Adcy1	protein_coding	Adcy1	ensembl_havana	0	0	7	2	4	0
12	4133103	4213526	+	Adcy3	protein_coding	Adcy3	ensembl_havana	258.501	147.602	3865.21	976.301	185.634	346.352
14	55769057	55784096	-	Adcy4	protein_coding	Adcy4	ensembl_havana	5	2	70	135	759	5
16	35154877	35305739	+	Adcy5	protein_coding	Adcy5	ensembl_havana	19	6	17	7	4	28
15	98589973	98610077	-	Adcy6	protein_coding	Adcy6	ensembl_havana	22.7617	6.3654	712.197	145.999	357	18
8	88272403	88329963	+	Adcy7	protein_coding	Adcy7	ensembl_havana	1966.99	1831	6007	4585.01	3976.94	6081.08
16	4287529	4420499	-	Adcy9	protein_coding	Adcy9	ensembl_havana	50	55	572.998	250	125	137
5	34573664	34632309	+	Add1	protein_coding	Add1	ensembl_havana	1578.01	1226	4350.01	1857.99	1074	2777.03
6	86028681	86124410	+	Add2	protein_coding	Add2	ensembl_havana	28	19	2830.59	19	31	2
19	53140443	53247400	+	Add3	protein_coding	Add3	ensembl_havana	2212.01	1606	1958.01	357	695	3859.97
10	10335703	10472327	-	Adgb	protein_coding	Adgb	ensembl_havana	5	3	470	268	455.999	0
8	27085583	27123437	+	Adgra2	protein_coding	Adgra2	ensembl_havana	70	77	133	276	1062	306
5	49959956	50059007	-	Adgra3	protein_coding	Adgra3	ensembl_havana	2	0	40	20	4	0
15	74516195	74589466	+	Adgrb1	protein_coding	Adgrb1	ensembl_havana	1	0	1	21	0	0
4	129984870	130022634	+	Adgrb2	protein_coding	Adgrb2	ensembl_havana	0	4	1	4	1	4
5	129096750	129204600	+	Adgrd1	protein_coding	Adgrd1	ensembl_havana	18	6	11	1	2	15
17	57358691	57483528	+	Adgre1	protein_coding	Adgre1	ensembl_havana	229	82	7670	7354.36	727.997	153
17	55749984	55853663	+	Adgre4	protein_coding	Adgre4	ensembl_havana	89	53	2638	672	192	117
8	83723251	83741327	-	Adgre5	protein_coding	Adgre5	ensembl_havana	3228.17	1966.29	12779.1	3268.99	3354.61	6482.03
5	30193431	30205723	-	Adgrf3	protein_coding	Adgrf3	ensembl_havana	6	0	7	11	45	7
17	43360451	43459558	+	Adgrf5	protein_coding	Adgrf5	ensembl_havana	3	0	7	204	16	2
8	94974751	95014218	+	Adgrg1	protein_coding	Adgrg1	ensembl_havana	18	19	1266	155	61	8
X	160390690	160498071	+	Adgrg2	protein_coding	Adgrg2	ensembl_havana	0	0	21	0	0	0
8	95017692	95045251	+	Adgrg3	protein_coding	Adgrg3	ensembl_havana	16	39	261	4	0	1
8	94923694	94943281	+	Adgrg5	protein_coding	Adgrg5	ensembl_havana	14	10	30	164	416	58
10	14402583	14545660	-	Adgrg6	protein_coding	Adgrg6	ensembl_havana	14.9999	21	485.512	15	32	10
8	83900105	83941955	+	Adgrl1	protein_coding	Adgrl1	ensembl_havana	202.316	133.855	599.588	473.412	48.5919	397.131
3	148815583	148990556	-	Adgrl2	protein_coding	Adgrl2	ensembl_havana	144	284.965	594	785.971	73	88
5	81020138	81825134	+	Adgrl3	protein_coding	Adgrl3	ensembl_havana	46	24	1743.96	1077	114	45
3	151437887	151545087	+	Adgrl4	protein_coding	Adgrl4	ensembl_havana	1	2	28	1	1	3
13	81095068	81633155	-	Adgrv1	protein_coding	Adgrv1	ensembl_havana	0	0	13	19	12	0
3	138443093	138455500	+	Adh5	protein_coding	Adh5	ensembl_havana	292	186	744.999	730.999	524.999	557.999
1	9547948	9580674	+	Adhfe1	protein_coding	Adhfe1	ensembl_havana	3	3	93	82	4	3
12	28675231	28682176	+	Adi1	protein_coding	Adi1	ensembl_havana	96	74	300	315	285	252
1	134415378	134433352	+	Adipor1	protein_coding	Adipor1	ensembl_havana	882.999	680.999	7881.83	2567	2173.99	1673.01
6	119353150	119417705	-	Adipor2	protein_coding	Adipor2	ensembl_havana	539	452	2342.01	1599.99	2279	1246.99
14	21052574	21448570	+	Adk	protein_coding	Adk	ensembl_havana	77	91	340	378	265	195
7	110627661	110629821	+	Adm	protein_coding	Adm	ensembl_havana	24	16	9	16	8	40
2	168180986	168207113	-	Adnp	protein_coding	Adnp	ensembl_havana	1676	1544.99	4332.91	2122.39	3995.4	2785.27
18	80126311	80151483	-	Adnp2	protein_coding	Adnp2	ensembl_havana	432	294	1062	639	751	787
10	67544511	67549069	-	Ado	protein_coding	Ado	ensembl_havana	456	433	1839	818	744	821
10	75316877	75334785	+	Adora2a	protein_coding	Adora2a	ensembl_havana	128	90	115	25	40	111
11	62248984	62266454	+	Adora2b	protein_coding	Adora2b	ensembl_havana	5	2	48	83	77	14
3	105870858	105908927	+	Adora3	protein_coding	Adora3	ensembl_havana	0	4	23.4355	168.363	2015.82	19.7849
9	59291558	59324053	+	Adpgk	protein_coding	Adpgk	ensembl_havana	537	519.683	3166.32	1866.19	915.376	1206.76
16	38444030	38452704	-	Adprh	protein_coding	Adprh	ensembl_havana	380	279	1175	741	762	595
4	126316047	126321704	-	Adprhl2	protein_coding	Adprhl2	ensembl_havana	225	143	624.998	429	250	476.001
11	67037905	67052595	-	Adprm	protein_coding	Adprm	ensembl_havana	49	23	124	84	67	165
19	54044151	54048983	+	Adra2a	protein_coding	Adra2a	ensembl_havana	15	10	22	17	1	13
2	127363208	127367222	+	Adra2b	protein_coding	Adra2b	ensembl_havana	0	0	0	10	31	0
19	56722199	56733114	+	Adrb1	protein_coding	Adrb1	ensembl_havana	90	30	2059	268	353	27
18	62177816	62179960	-	Adrb2	protein_coding	Adrb2	ensembl_havana	1225	631	3927	1074	2060	1016
2	180171485	180176287	+	Adrm1	protein_coding	Adrm1	ensembl_havana	518.193	378.964	1463.04	706.898	1385.83	862.92
15	80948490	80970947	+	Adsl	protein_coding	Adsl	ensembl_havana	319	282	957.001	1124	766.001	794.001
1	177762962	177796512	-	Adss	protein_coding	Adss	ensembl_havana	309	306	733	704	490.999	728.999
12	112620045	112641361	+	Adssl1	protein_coding	Adssl1	ensembl_havana	91	75	958	398.001	475.001	134
13	41763148	41847685	-	Adtrp	protein_coding	Adtrp	ensembl_havana	0	0	6	4	0	0
11	5861947	5872089	+	Aebp1	protein_coding	Aebp1	ensembl_havana	12	7	13	14	11	9
6	140622663	140678473	+	Aebp2	protein_coding	Aebp2	ensembl_havana	531.999	558	1637.99	1304	1846	1110
7	78895854	78911210	+	Aen	protein_coding	Aen	ensembl_havana	266	216	886.998	519	238	625
5	35893319	36003924	+	Afap1	protein_coding	Afap1	ensembl_havana	106	63	99	61	133	37
18	61730261	61786703	-	Afap1l1	protein_coding	Afap1l1	ensembl_havana	3	3	100.376	35	2	25
19	56912361	57008229	-	Afap1l2	protein_coding	Afap1l2	ensembl_havana	0	0	7	6	0	0
17	13760539	13906151	+	Afdn	protein_coding	Afdn	ensembl_havana	91	60	957.998	921.488	2774.32	127.564
5	103692374	103855323	+	Aff1	protein_coding	Aff1	ensembl_havana	3229.99	2984.99	5651.95	2497.99	6349.02	6516.02
X	69360294	69868038	+	Aff2	protein_coding	Aff2	ensembl_havana	1	8	26	0	0	1
1	38177326	38664956	-	Aff3	protein_coding	Aff3	ensembl_havana	3795.98	3290.96	1947.99	215	370	5108.1
11	53350833	53421831	+	Aff4	protein_coding	Aff4	ensembl_havana	2454	2280	4002.01	2196	2025	4848.99
10	42312585	42478566	-	Afg1l	protein_coding	Afg1l	ensembl_havana	83	58	77	85	49	160
8	123477903	123503917	+	Afg3l1	protein_coding	Afg3l1	ensembl_havana	319	244	865.998	759.001	555.998	567
18	67404764	67449173	-	Afg3l2	protein_coding	Afg3l2	ensembl_havana	648	478	1792.99	1252	1097	1348
11	117825924	117839909	+	Afmid	protein_coding	Afmid	ensembl_havana	154.365	59.7205	480.625	146.994	122.448	310.884
5	90490737	90508908	+	Afp	protein_coding	Afp	ensembl_havana	11	12	13	1	7	77
11	20685084	20741590	-	Aftph	protein_coding	Aftph	ensembl_havana	768.998	687	2406.97	1892	1697	2005.99
8	53511727	53523422	+	Aga	protein_coding	Aga	ensembl_havana	28	26	179	99	18	104
1	89454806	89897618	+	Agap1	protein_coding	Agap1	ensembl_havana	290	134	11457.2	629	794.999	53
10	127075284	127093170	+	Agap2	protein_coding	Agap2	ensembl_havana	1164.01	935.001	1293	319	854.999	2004.01
5	24452177	24502048	+	Agap3	protein_coding	Agap3	ensembl_havana	360	322	2740.99	1488.99	1157	687.999
7	76229887	77124699	+	Agbl1	protein_coding	Agbl1	ensembl_havana	12	0	0	0	0	9
2	90782727	90834438	+	Agbl2	protein_coding	Agbl2	ensembl_havana	0	0	1	1	126	0
6	34780432	34859460	+	Agbl3	protein_coding	Agbl3	ensembl_havana	61	35	94	29	101	91
5	30888694	30906966	+	Agbl5	protein_coding	Agbl5	ensembl_havana	257.903	189.647	560.724	183.231	312.79	618.961
17	34597862	34600937	+	Ager	protein_coding	Ager	ensembl_havana	27	15	181	65	24	56
1	82839483	82901183	+	Agfg1	protein_coding	Agfg1	ensembl_havana	612	617	1724	1731	844.999	1392
5	137650463	137684727	-	Agfg2	protein_coding	Agfg2	ensembl_havana	164	142	904.998	280	457.001	301
13	95350683	95375353	-	Aggf1	protein_coding	Aggf1	ensembl_havana	437	315	1046	695.003	497.002	758.997
6	40325172	40396763	+	Agk	protein_coding	Agk	ensembl_havana	128.667	100.532	173.288	225.11	98.6596	243.625
3	116739999	116808167	-	Agl	protein_coding	Agl	ensembl_havana	195	156	658	550	867.001	351
12	37241641	37582203	+	Agmo	protein_coding	Agmo	ensembl_havana	1	3	83	77	15	2
4	126435012	126468584	-	Ago1	protein_coding	Ago1	ensembl_havana	1015.78	776.553	2098.96	1167.4	859.971	2239.35
15	73095844	73184936	-	Ago2	protein_coding	Ago2	ensembl_havana	2876.78	2811.86	6542.62	4814.94	9678.57	5434.39
4	126331704	126429557	-	Ago3	protein_coding	Ago3	ensembl_havana	325.22	350.449	1078.06	1162.6	456.028	1118.68
4	126489541	126533473	-	Ago4	protein_coding	Ago4	ensembl_havana	115	59	526	357	405	259
17	34604262	34613450	+	Agpat1	protein_coding	Agpat1	ensembl_havana	507	386	1865.01	1163	1824.01	1451.01
2	26593057	26604418	-	Agpat2	protein_coding	Agpat2	ensembl_havana	90	69	546.999	135	64	278
10	78269178	78352490	-	Agpat3	protein_coding	Agpat3	ensembl_havana	1318	863.032	4295.98	3068.99	3387.02	2670.03
17	12118704	12219646	+	Agpat4	protein_coding	Agpat4	ensembl_havana	112	117	409	175	779.001	182
8	18846277	18891362	+	Agpat5	protein_coding	Agpat5	ensembl_havana	56.8916	72.9904	537.001	780.997	166	147
2	75832177	75931351	+	Agps	protein_coding	Agps	ensembl_havana	333	391	1102	1987.99	1035	862.001
4	156165290	156197489	-	Agrn	protein_coding	Agrn	ensembl_havana	86.9999	67	531.001	525	135	300
8	105566698	105637394	-	Agrp	protein_coding	Agrp	ensembl_havana	6	2	1.00258	1	6	2
13	59445742	59585228	-	Agtpbp1	protein_coding	Agtpbp1	ensembl_havana	417	408	620	656	530	958.001
13	30336441	30382868	+	Agtr1a	protein_coding	Agtr1a	ensembl_havana	1	0	35	0	0	0
4	148077061	148088032	-	Agtrap	protein_coding	Agtrap	ensembl_havana	193	124	1496	712	299	230
1	179744894	179803681	-	Ahctf1	protein_coding	Ahctf1	ensembl_havana	1571.71	1621.31	2857.95	2072.37	3022.9	3720.96
2	155059310	155074498	-	Ahcy	protein_coding	Ahcy	ensembl_havana	126.012	123.862	371.011	637.155	223.172	160.926
3	107663118	107696561	-	Ahcyl1	protein_coding	Ahcyl1	ensembl_havana	412	437	1367	1464.99	966.996	1173
6	29768011	29912311	+	Ahcyl2	protein_coding	Ahcyl2	ensembl_havana	659.001	835.979	1265.98	1334.99	2408.85	3345.79
4	133011260	133078111	+	Ahdc1	protein_coding	Ahdc1	ensembl_havana	1950	1825.98	1863	422	1890	3014.96
10	20952547	21080430	+	Ahi1	protein_coding	Ahi1	ensembl_havana	151	78	153	64	90	153
19	8989284	9076915	+	Ahnak	protein_coding	Ahnak	ensembl_havana	5467.02	3097	27373.1	19126	111505	6458.01
12	112772194	112802658	-	Ahnak2	protein_coding	Ahnak2	ensembl_havana	32	13	230	52	222	216
12	35497974	35535039	-	Ahr	protein_coding	Ahr	ensembl_havana	365.801	612	2217.5	942	4470.62	1446.92
13	74211118	74292332	-	Ahrr	protein_coding	Ahrr	ensembl_havana	1	2	79	72	8	3
12	87266479	87273999	+	Ahsa1	protein_coding	Ahsa1	ensembl_havana	663	446.929	1382.01	1700.99	2815	1023
11	23487882	23498031	-	Ahsa2	protein_coding	Ahsa2	ensembl_havana	157.857	96.8517	244.91	215.18	149.463	428.769
6	122553801	122564181	+	Aicda	protein_coding	Aicda	ensembl_havana	106	82	21	4	1	84
1	183296590	183325477	+	Aida	protein_coding	Aida	ensembl_havana	294.752	285.991	570.215	524.783	352.709	720.195
17	35170991	35176069	-	Aif1	protein_coding	Aif1	ensembl_havana	28	13	709.001	1039.99	794	28
2	31950139	31973443	+	Aif1l	protein_coding	Aif1l	ensembl_havana	6	8	2	4	13	12
X	48474944	48513564	-	Aifm1	protein_coding	Aifm1	ensembl_havana	96	71	343.001	282	100	265
10	61715263	61739261	+	Aifm2	protein_coding	Aifm2	ensembl_havana	14	18	177.414	99.8433	98	53
10	13647054	13868981	-	Aig1	protein_coding	Aig1	ensembl_havana	200	220	247	398	211	287
1	173350879	173466041	+	Aim2	protein_coding	Aim2	ensembl_havana	118	82	501.998	433	502.999	722.002
3	132660481	132684371	-	Aimp1	protein_coding	Aimp1	ensembl_havana	106	90	301	365	231	319
5	143902704	143909848	-	Aimp2	protein_coding	Aimp2	ensembl_havana	90.4007	73.8179	368.338	387.006	131.167	252.408
19	4114446	4125859	-	Aip	protein_coding	Aip	ensembl_havana	396.999	274	1203	603.002	536	765
11	72027963	72037510	-	Aipl1	protein_coding	Aipl1	ensembl_havana	2	1	7	5	1	1
10	78030022	78043611	-	Aire	protein_coding	Aire	ensembl_havana	22	11	21	4	3	16
17	12741311	12860137	+	Airn	antisense	Airn	havana	6	9	13	88	109	6
2	25575416	25581758	-	Ajm1	protein_coding	Ajm1	ensembl_havana	68	38	149	132	197	54
14	54567472	54577559	-	Ajuba	protein_coding	Ajuba	ensembl_havana	5	2	37	42	49	1
2	32621758	32635059	+	Ak1	protein_coding	Ak1	ensembl_havana	0	0	9	7	2	1
4	128991958	129011530	+	Ak2	protein_coding	Ak2	ensembl_havana	345	312	1831.01	2687.99	648	950.004
19	29020833	29047962	-	Ak3	protein_coding	Ak3	ensembl_havana	246.511	228.561	812.385	805.87	655.467	618.184
2	72633936	72634608	+	Ak3l2-ps	processed_pseudogene	Ak3l2-ps	havana	0	0	5.88834	23.3058	1	0
4	101419277	101466996	+	Ak4	protein_coding	Ak4	ensembl_havana	1	1	7.11166	193.694	2	0
3	152462815	152668361	-	Ak5	protein_coding	Ak5	ensembl_havana	8	10	7	2	12	18
13	100650979	100666360	+	Ak6	protein_coding	Ak6	ensembl_havana	135.997	100.908	681.14	845.972	271.026	447.671
12	105705976	105782448	+	Ak7	protein_coding	Ak7	ensembl_havana	2	5	0	5	0	2
2	28700164	28813166	+	Ak8	protein_coding	Ak8	ensembl_havana	4	8	26	33	159	38
11	88830792	88864587	-	Akap1	protein_coding	Akap1	ensembl_havana	45	46	696	677.001	234	69
11	61871307	61930253	-	Akap10	protein_coding	Akap10	ensembl_havana	431	476.999	1357.01	1138	650	1154
14	78492246	78536809	-	Akap11	protein_coding	Akap11	ensembl_havana	520	504	1055	1580	1746	1636
10	4266380	4359471	+	Akap12	protein_coding	Akap12	ensembl_havana	310	226	351.999	54	18	222
7	75455534	75754610	+	Akap13	protein_coding	Akap13	ensembl_havana	10615.2	9694.92	14442.9	5841.08	9348.91	18898.8
X	37150698	37168843	-	Akap14	protein_coding	Akap14	ensembl_havana	1	1	2	2	1	7
X	36608314	36645396	-	Akap17b	protein_coding	Akap17b	ensembl_havana	38	40	62	78	93	187
12	76324891	76334154	+	Akap5	protein_coding	Akap5	ensembl_havana	104	108	74	53	125	520
12	52699383	53155600	+	Akap6	protein_coding	Akap6	ensembl_havana	16	10	1	1	3	0
10	25169090	25307871	-	Akap7	protein_coding	Akap7	ensembl_havana	35	37	242	95	68	64
17	32303672	32321239	-	Akap8	protein_coding	Akap8	ensembl_havana	1319	975	3074.98	2060.01	1559	4495.97
17	32321424	32350608	-	Akap8l	protein_coding	Akap8l	ensembl_havana	976.999	675	2163	854.999	638	2879.01
5	3928054	4081311	+	Akap9	protein_coding	Akap9	ensembl_havana	936	756.001	2187	1917	1212	3106
7	109703690	109712190	+	Akip1	protein_coding	Akip1	ensembl_havana	18	25	150	80	47	63
4	123734559	123750346	-	Akirin1	protein_coding	Akirin1	ensembl_havana	329	286	1780.97	795.999	644	832.001
11	85216597	85217055	+	Akirin1-ps	processed_pseudogene	Akirin1-ps	havana	1	4	12	8	11	10
4	34550937	34566909	+	Akirin2	protein_coding	Akirin2	ensembl_havana	188	156	686.003	390	224	377
4	63367125	63403355	-	Akna	protein_coding	Akna	ensembl_havana	8202.02	6833	12194	3915	9890.98	15280.1
4	63381358	63394019	+	Aknaos	antisense	Aknaos	ensembl_havana	98	76	26	17	18	58
4	116636510	116651681	-	Akr1a1	protein_coding	Akr1a1	ensembl_havana	710.002	579	7495.43	6544	2655.96	1824
6	34384218	34396951	+	Akr1b10	protein_coding	Akr1b10	ensembl_havana	90	71	611	444	221	286
6	34302434	34317479	-	Akr1b3	protein_coding	Akr1b3	ensembl_havana	205.064	181.41	504.508	494.599	434.989	543.221
6	34412334	34423143	+	Akr1b7	protein_coding	Akr1b7	ensembl_havana	3	0	40	11	0	2
6	34354119	34368464	+	Akr1b8	protein_coding	Akr1b8	ensembl_havana	0	0	97	63	5	1
13	4268176	4279434	-	Akr1c12	protein_coding	Akr1c12	ensembl_havana	0	1	21.162	1.02224	2.27754e-27	0
13	4191150	4205597	+	Akr1c13	protein_coding	Akr1c13	ensembl_havana	0	1	69.8381	44.9778	7	0
13	4590750	4609175	-	Akr1e1	protein_coding	Akr1e1	ensembl_havana	15	8	135	202	8	51
4	139310744	139318427	+	Akr7a5	protein_coding	Akr7a5	ensembl_havana	183	81	327	226	400	450
12	112653821	112674885	-	Akt1	protein_coding	Akt1	ensembl_havana	919.998	872	9630.11	4489.03	5316.97	1848
7	44848991	44855422	+	Akt1s1	protein_coding	Akt1s1	ensembl_havana	245	208	1657	663	306	513
7	27591552	27640827	+	Akt2	protein_coding	Akt2	ensembl_havana	835.929	665.087	2454.77	1179.51	1207.37	1481.3
11	16514533	16515982	+	Akt2-ps	processed_pseudogene	Akt2-ps	havana	174.069	161.911	604.241	350.487	334.63	491.699
1	177020073	177258204	-	Akt3	protein_coding	Akt3	ensembl_havana	454.001	471.001	766.003	539.998	400	857
8	91111784	91199977	-	Aktip	protein_coding	Aktip	ensembl_havana	111.667	124.221	222.194	180.638	90.7724	219.03
4	62509169	62519919	-	Alad	protein_coding	Alad	ensembl_havana	137	92.9999	765	128	253	262
9	106233455	106248655	-	Alas1	protein_coding	Alas1	ensembl_havana	238	182	1076	1120	367	406
X	150547375	150570639	+	Alas2	protein_coding	Alas2	ensembl_havana	31.2591	15.1589	2431.91	49.7089	290.664	30.6788
16	52248996	52454075	-	Alcam	protein_coding	Alcam	ensembl_havana	295	362	865.998	598.001	3138.03	394
7	45140684	45154585	-	Aldh16a1	protein_coding	Aldh16a1	ensembl_havana	389.931	296.289	1851.2	1339.75	665.787	685.662
19	40550257	40588464	-	Aldh18a1	protein_coding	Aldh18a1	ensembl_havana	403.999	343	1097.99	854.002	613.999	596
19	20492715	20643466	+	Aldh1a1	protein_coding	Aldh1a1	ensembl_havana	4	4	161	1	8	0
9	71215789	71296244	+	Aldh1a2	protein_coding	Aldh1a2	ensembl_havana	2	5	54	87	11	2
7	66390890	66427518	-	Aldh1a3	protein_coding	Aldh1a3	ensembl_havana	4	3	7	3	4	8
19	20692953	20727563	-	Aldh1a7	protein_coding	Aldh1a7	ensembl_havana	1	1	21	0	0	0
4	45799022	45804605	+	Aldh1b1	protein_coding	Aldh1b1	ensembl_havana	61	48	189	164	201	56
6	90486427	90600204	+	Aldh1l1	protein_coding	Aldh1l1	ensembl_havana	9	7	87	247	17	9
10	83487450	83534141	-	Aldh1l2	protein_coding	Aldh1l2	ensembl_havana	38.5785	115.821	5.06554	25.8898	11.094	145.838
5	121566027	121593825	-	Aldh2	protein_coding	Aldh2	ensembl_havana	1335	1089	7958.03	4223	748.997	3925.97
11	61207537	61218422	+	Aldh3a1	protein_coding	Aldh3a1	ensembl_havana	0	0	15	0	0	1
11	61223417	61267465	-	Aldh3a2	protein_coding	Aldh3a2	ensembl_havana	265	198	777.001	524.999	396	773.001
19	3913491	3929809	-	Aldh3b1	protein_coding	Aldh3b1	ensembl_havana	198	173	1833	884	787	411
19	3958645	3972104	+	Aldh3b3	protein_coding	Aldh3b3	ensembl_havana	3	2	6.90241	2	3	0
4	139622866	139649691	+	Aldh4a1	protein_coding	Aldh4a1	ensembl_havana	261	171.541	530.038	343.515	297.783	571.643
13	24907579	24937662	-	Aldh5a1	protein_coding	Aldh5a1	ensembl_havana	9	4	13	36	2	43.874
12	84430717	84451005	-	Aldh6a1	protein_coding	Aldh6a1	ensembl_havana	65.3223	45.0673	323.323	285.419	98.5875	193.61
18	56509687	56572952	-	Aldh7a1	protein_coding	Aldh7a1	ensembl_havana	34	28.2954	313.359	230.453	99.6652	173.409
1	167349991	167368533	+	Aldh9a1	protein_coding	Aldh9a1	ensembl_havana	293	208	1545	1626	1243	519
7	126795234	126809109	-	Aldoa	protein_coding	Aldoa	ensembl_havana | havana	3062	2158.02	13965.4	10542.6	9468.9	4550.91
4	72850583	72852635	-	Aldoart1	protein_coding	Aldoart1	ensembl_havana	55.8149	41.7413	230.264	181.362	135.435	51
11	78322968	78327782	+	Aldoc	protein_coding	Aldoc	ensembl_havana	37	35	75	86	445	89
16	5233621	5244913	+	Alg1	protein_coding	Alg1	ensembl_havana	193.353	153.417	727.419	358.861	429.522	415.359
15	90224311	90233472	+	Alg10b	protein_coding	Alg10b	ensembl_havana	299	338.001	1084.99	1208.01	1131.99	851.994
8	22060721	22071628	+	Alg11	protein_coding	Alg11	ensembl_havana	146	121	388.999	298	251	268
15	88805244	88819319	-	Alg12	protein_coding	Alg12	ensembl_havana	159	90	283	239	165	402.001
X	144317804	144374451	+	Alg13	protein_coding	Alg13	ensembl_havana	23	34	92	172	82	139
3	121291773	121363095	+	Alg14	protein_coding	Alg14	ensembl_havana	49	28	77	110	46	74
4	47465067	47474334	-	Alg2	protein_coding	Alg2	ensembl_havana	200	160	387	341	238	449
16	20605374	20611736	-	Alg3	protein_coding	Alg3	ensembl_havana	46	36	249	157	120.179	131
3	54735539	54751319	+	Alg5	protein_coding	Alg5	ensembl_havana	57	29	303	287	256	169
4	99715664	99763461	+	Alg6	protein_coding	Alg6	ensembl_havana	46	42	95	208	72	143
7	97371606	97392186	+	Alg8	protein_coding	Alg8	ensembl_havana	51	44	210	286	158	190
9	50775019	50843543	+	Alg9	protein_coding	Alg9	ensembl_havana	199.292	149.656	389.035	369.462	283.808	326.884
12	30884322	30893855	+	Alkal2	protein_coding	Alkal2	ensembl_havana	0	2	2	1	2	3
12	87425840	87444018	-	Alkbh1	protein_coding	Alkbh1	ensembl_havana	431	373	628	630	954	854
5	114123926	114128219	-	Alkbh2	protein_coding	Alkbh2	ensembl_havana	20.6998	26.9308	51.2656	59.3464	30.0371	132.819
2	93980550	94010808	-	Alkbh3	protein_coding	Alkbh3	ensembl_havana	137	91	474	288	228	342
2	93980034	93983576	+	Alkbh3os1	antisense	Alkbh3os1	ensembl_havana	11	5	15	20	12	34
5	136136146	136141616	+	Alkbh4	protein_coding	Alkbh4	ensembl_havana	131	93	280	139	128	202
11	60536381	60558513	+	Alkbh5	protein_coding	Alkbh5	ensembl_havana	1656	1344	5146	2976	2419	3064.99
7	30308717	30314305	+	Alkbh6	protein_coding	Alkbh6	ensembl_havana	132	84.9916	406.151	250	111.377	310
17	56997339	56999323	+	Alkbh7	protein_coding	Alkbh7	ensembl_havana	36	28	77	72	133	55
9	3335140	3391155	+	Alkbh8	protein_coding	Alkbh8	ensembl_havana	137	137	418	298	67	444
6	85587531	85702754	+	Alms1	protein_coding	Alms1	ensembl_havana	199	251.999	547	1677.04	2172.61	428
11	70241457	70255354	-	Alox12	protein_coding	Alox12	ensembl_havana	8	9	64	9	25	4
11	70344152	70352032	-	Alox15	protein_coding	Alox15	ensembl_havana	5	2	20	76	56	2
6	116410077	116461179	-	Alox5	protein_coding	Alox5	ensembl_havana	32	44	934.003	88	416.001	8
5	149264767	149288154	+	Alox5ap	protein_coding	Alox5ap	ensembl_havana	48	97	2428	1593.99	4655.95	107
11	69125896	69149116	+	Aloxe3	protein_coding	Aloxe3	ensembl_havana	22	15	15	5	21	9
3	127670310	127780528	-	Alpk1	protein_coding	Alpk1	ensembl_havana	17	22	655.001	763.996	698.999	89
18	65265529	65394067	-	Alpk2	protein_coding	Alpk2	ensembl_havana	528.933	340.127	112.169	11.9995	582.977	771.831
7	81057600	81105613	+	Alpk3	protein_coding	Alpk3	ensembl_havana	5	4	86	10	4	24
4	137741733	137796385	-	Alpl	protein_coding	Alpl	ensembl_havana	122	283	238	1022	659	649
1	59162926	59237232	-	Als2	protein_coding	Als2	ensembl_havana	319	194	477.001	523.691	686.341	471.748
9	110879870	110900531	+	Als2cl	protein_coding	Als2cl	ensembl_havana	27.7198	21	119.846	1043.91	946.871	9
2	93642384	93681340	+	Alx4	protein_coding	Alx4	ensembl_havana	1	8	26	7	5	11
11	120592121	120598366	-	Alyref	protein_coding	Alyref	ensembl_havana	497	446	1781	1369	1267	752
1	171503478	171504751	+	Alyref2	protein_coding	Alyref2	ensembl_havana	49.1643	57.04	164.049	47.5532	133.351	100.616
15	10981756	10996627	+	Amacr	protein_coding	Amacr	ensembl_havana	28	16	111	46	9	101
2	91730134	91918850	+	Ambra1	protein_coding	Ambra1	ensembl_havana	1638	1372	2827.98	1841.98	3119	2529
18	64448685	64449690	-	Amd-ps3	processed_pseudogene	Amd-ps3	havana	25.9074	52.4679	285.338	230.899	166.194	103.625
17	94803193	94803819	+	Amd-ps7	processed_pseudogene	Amd-ps7	havana	2	0	0	4.01959	2	3
10	40287458	40302189	-	Amd1	protein_coding	Amd1	ensembl_havana	126.387	135.854	633.743	716.09	515.404	335.266
10	35708675	35711893	-	Amd2	protein_coding	Amd2	ensembl_havana	71.7061	52.6783	308.923	294.995	180.404	159.109
10	93523338	93540034	-	Amdhd1	protein_coding	Amdhd1	ensembl_havana	3	1	6	0	0	1
17	24155833	24163767	-	Amdhd2	protein_coding	Amdhd2	ensembl_havana	353	189	1077	295	1108	320
X	169176114	169187201	-	Amelx	protein_coding	Amelx	ensembl_havana	2	4	0	0	0	9
X	95420318	95444873	-	Amer1	protein_coding	Amer1	ensembl_havana	187	158	359	277	202	415
14	60373259	60388198	+	Amer2	protein_coding	Amer2	ensembl_havana	7	9	135	19	14	2
1	34579657	34590945	+	Amer3	protein_coding	Amer3	ensembl_havana	1	0	157	33	5	0
8	93971588	94012843	-	Amfr	protein_coding	Amfr	ensembl_havana	1069	851	3985.98	1849	2123	2319
10	80805243	80807649	+	Amh	protein_coding	Amh	ensembl_havana	20	13	11	27	5	15
3	108186335	108192287	+	Amigo1	protein_coding	Amigo1	ensembl_havana	63	38	214	143	66	83
15	97244125	97247288	-	Amigo2	protein_coding	Amigo2	ensembl_havana	117	76	42	9	27	360
9	108053159	108055702	+	Amigo3	protein_coding	Amigo3	ensembl_havana	462	286	282	257	632	415
X	142851146	142966729	-	Ammecr1	protein_coding	Ammecr1	ensembl_havana	71	82	451	272	218	226
18	31759826	31782744	+	Ammecr1l	protein_coding	Ammecr1l	ensembl_havana	347	351.003	804.997	943.002	956	981.918
12	111271095	111276427	+	Amn	protein_coding	Amn	ensembl_havana	3	3	4	1	1	8
6	149157147	149188713	-	Amn1	protein_coding	Amn1	ensembl_havana	444	397	462	253	1473	724
X	145446425	145505182	-	Amot	protein_coding	Amot	ensembl_havana	9	4	40	1	0	8
9	14541966	14645057	-	Amotl1	protein_coding	Amotl1	ensembl_havana	6	3	22	68	304	3
9	102716672	102733419	+	Amotl2	protein_coding	Amotl2	ensembl_havana	3	3	23	9	3	3
3	108074062	108086652	-	Ampd2	protein_coding	Ampd2	ensembl_havana	320.497	252.145	1214.08	1347.75	930.452	766.46
7	110768206	110812406	+	Ampd3	protein_coding	Ampd3	ensembl_havana	253.146	271.383	1634.03	489.674	592.903	648.51
9	108296853	108302303	+	Amt	protein_coding	Amt	ensembl_havana	8	9	21	17	9	42
3	113555710	113606700	-	Amy1	protein_coding	Amy1	ensembl_havana	3.27335e-07	3.4977e-09	4	8.29171	0.0225581	2.00009
5	140724127	140761440	+	Amz1	protein_coding	Amz1	ensembl_havana	136.134	78.3422	1540.79	471.372	1707.61	196.988
11	109425946	109452814	+	Amz2	protein_coding	Amz2	ensembl_havana	133	99	389.912	384.001	362.883	273.682
2	128610104	128687392	-	Anapc1	protein_coding	Anapc1	ensembl_havana	1318	1197	2367.01	2636	2630	2620
8	79711820	79779060	+	Anapc10	protein_coding	Anapc10	ensembl_havana	25	26	77	97	35	90
11	120598421	120608199	+	Anapc11	protein_coding	Anapc11	ensembl_havana	216	156	848.995	672.001	547	538.001
9	102626296	102634426	+	Anapc13	protein_coding	Anapc13	ensembl_havana	111.461	75.7922	362.02	292.807	126.752	311.104
7	101863715	101901850	+	Anapc15	protein_coding	Anapc15	ensembl_havana	173.669	172.436	470.722	357.714	385.372	265.237
10	95672991	95673452	-	Anapc15-ps	protein_coding	Anapc15-ps	ensembl_havana	7.15173	0	37.7521	24.1627	8	10.1158
10	59987409	60003136	-	Anapc16	protein_coding	Anapc16	ensembl_havana	259	154	1426	640	253	702
2	25272478	25285916	+	Anapc2	protein_coding	Anapc2	ensembl_havana	608	476.001	1668	1172	1333	1032
5	52834012	52867798	+	Anapc4	protein_coding	Anapc4	ensembl_havana	128	112	387	288	184	318
5	122787459	122821340	-	Anapc5	protein_coding	Anapc5	ensembl_havana	1249	979.001	4111	3475.98	1601	2971.01
5	122421693	122444913	+	Anapc7	protein_coding	Anapc7	ensembl_havana	333	275	747	537	418	560
14	51091150	51102010	+	Ang	protein_coding	Ang	ensembl_havana	0	4	121	145	1	4
14	44056983	44057419	-	Ang-ps1	unprocessed_pseudogene	Ang-ps1	havana	0	0	30	2	0.2628	0
12	86700502	86726461	-	Angel1	protein_coding	Angel1	ensembl_havana	156	77	101	100	147	217
1	190925112	190946963	+	Angel2	protein_coding	Angel2	ensembl_havana	299	279	994.997	599.999	345	1128
15	42424723	42676978	-	Angpt1	protein_coding	Angpt1	ensembl_havana	2	2	40	1	1	1
8	18690263	18741563	-	Angpt2	protein_coding	Angpt2	ensembl_havana	36	41	47	107	42	74
2	151911210	151945338	+	Angpt4	protein_coding	Angpt4	ensembl_havana	4	0	2	0	8	3
1	156838562	156861079	+	Angptl1	protein_coding	Angptl1	ensembl_havana	276.849	241.061	42.6127	17.373	19	624.052
2	33216069	33247718	+	Angptl2	protein_coding	Angptl2	ensembl_havana	171	114	118	48	31	116
4	99030954	99046112	+	Angptl3	protein_coding	Angptl3	ensembl_havana	0	0	34	51	10	0
17	33773750	33781831	-	Angptl4	protein_coding	Angptl4	ensembl_havana	24	6	584	341.999	61	10
9	20873808	20879728	-	Angptl6	protein_coding	Angptl6	ensembl_havana	3.21047	6.27385	21.2271	16.0773	3.15898	9.02688
4	148495183	148500461	-	Angptl7	protein_coding	Angptl7	ensembl_havana	54	43	135	42	51	46
15	27466677	27594910	+	Ank	protein_coding	Ank	ensembl_havana	241	171	799	153	1134	349
8	22974844	23150498	+	Ank1	protein_coding	Ank1	ensembl_havana	103	85	5173.49	142	293.926	123
3	126921612	127499351	-	Ank2	protein_coding	Ank2	ensembl_havana	51	11	1051	748	383	22
10	69398773	70027439	+	Ank3	protein_coding	Ank3	ensembl_havana	1	3	5	8	1	13
9	65488470	65520194	-	Ankdd1a	protein_coding	Ankdd1a	ensembl_havana	3	0	7	9	41	2
13	96416134	96471268	-	Ankdd1b	protein_coding	Ankdd1b	ensembl_havana	5.17503	2.23221	2.1856	3.97058e-41	1	3.46819
11	72690006	72772147	+	Ankfy1	protein_coding	Ankfy1	ensembl_havana	1411.99	1486	3367.02	4021.86	2624.01	3384.06
18	36559987	36658914	+	Ankhd1	protein_coding	Ankhd1	ensembl_havana	1596.17	1329.85	2966.84	3029.01	2951.83	4161.44
5	3690000	3802926	-	Ankib1	protein_coding	Ankib1	ensembl_havana	601.999	610.999	1271.01	866	906.998	1191
8	71406010	71409905	+	Ankle1	protein_coding	Ankle1	ensembl_havana	35	38	112	193	26	76
5	110231004	110256652	+	Ankle2	protein_coding	Ankle2	ensembl_havana	1021.35	994.029	2155.17	2020.69	1642.6	2784.75
1	92859803	92902907	-	Ankmy1	protein_coding	Ankmy1	ensembl_havana	12	9.19928	12.4041	2.28757	4.19117	12.0319
12	36157114	36197292	+	Ankmy2	protein_coding	Ankmy2	ensembl_havana	193	158	413	292	458.999	533
13	98263074	98274755	+	Ankra2	protein_coding	Ankra2	ensembl_havana	111	76	329	108	114	269
8	11611583	11635758	-	Ankrd10	protein_coding	Ankrd10	ensembl_havana	577	508	1127	853.002	355	1789
8	122883822	123042278	-	Ankrd11	protein_coding	Ankrd11	ensembl_havana	6752.55	6434.9	12498.4	7058.8	5953.02	11364.5
17	65965698	66077090	-	Ankrd12	protein_coding	Ankrd12	ensembl_havana	442.186	247.654	1209.54	698.272	653.133	1781.31
5	114774677	114806201	+	Ankrd13a	protein_coding	Ankrd13a	ensembl_havana	1873.9	1387.96	7269.24	2618.94	3559.81	3458.92
11	77470485	77489679	-	Ankrd13b	protein_coding	Ankrd13b	ensembl_havana	13	12	565.001	511	44	16
3	157947239	158008035	+	Ankrd13c	protein_coding	Ankrd13c	ensembl_havana	614	580	1712	884	1067	1307
19	4270180	4283138	-	Ankrd13d	protein_coding	Ankrd13d	ensembl_havana	52	46	227	144	69	190
2	11777876	11790330	+	Ankrd16	protein_coding	Ankrd16	ensembl_havana	214	214	1008	492	390	1038
5	90227166	90366578	-	Ankrd17	protein_coding	Ankrd17	ensembl_havana	2794	2889.99	4823.04	4970.04	3792.99	6067.99
19	34121469	34166054	-	Ankrd22	protein_coding	Ankrd22	ensembl_havana	2	8	12	0	0	0
1	36530188	36536884	-	Ankrd23	protein_coding	Ankrd23	ensembl_havana	69.0243	38.6261	197.811	129.958	35.9976	294.964
10	81628540	81647611	+	Ankrd24	protein_coding	Ankrd24	ensembl_havana	68	36	235	69	26	110
6	118501308	118562227	-	Ankrd26	protein_coding	Ankrd26	ensembl_havana	96	91	328	238	146	316
7	35586244	35639227	+	Ankrd27	protein_coding	Ankrd27	ensembl_havana	280	233	906.002	740.001	770	804.003
14	31698768	31830652	-	Ankrd28	protein_coding	Ankrd28	ensembl_havana	237	220	477.999	229	127	446
15	31291478	31367727	-	Ankrd33b	protein_coding	Ankrd33b	ensembl_havana	250	299	301	26	20	1016
3	96596636	96599776	+	Ankrd34a	protein_coding	Ankrd34a	ensembl_havana	0	1	9	4	3	1
11	5569684	5689338	+	Ankrd36	protein_coding	Ankrd36	ensembl_havana	0	0	66	0	3	0
8	45996902	46005708	-	Ankrd37	protein_coding	Ankrd37	ensembl_havana	23	10.8244	91	130.798	37	38.9305
1	36537507	36547446	-	Ankrd39	protein_coding	Ankrd39	ensembl_havana	126	91	262	155.999	138	289
11	94328001	94341842	+	Ankrd40	protein_coding	Ankrd40	ensembl_havana	333	316	1402	932.998	650.001	975.005
7	92581723	92637143	-	Ankrd42	protein_coding	Ankrd42	ensembl_havana	29	9	53.5887	31.3082	96.3948	15.6254
1	54645340	54926388	-	Ankrd44	protein_coding	Ankrd44	ensembl_havana	2719.51	2458.4	2825.32	1306.56	4426.41	5399.41
15	36477668	36496821	-	Ankrd46	protein_coding	Ankrd46	ensembl_havana	146	104	373	288.001	288	372.001
9	14779618	14784857	-	Ankrd49	protein_coding	Ankrd49	ensembl_havana	159	92	385	325	300	366
3	38449259	38484845	-	Ankrd50	protein_coding	Ankrd50	ensembl_havana	329	279	1272	1027	2000	464
10	128377115	128408705	+	Ankrd52	protein_coding	Ankrd52	ensembl_havana	1501	1410	5527.84	2948.9	2339.75	2940.46
6	83762644	83768327	+	Ankrd53	protein_coding	Ankrd53	ensembl_havana	17	11	12	4	8	14.4509
15	79053094	79062894	-	Ankrd54	protein_coding	Ankrd54	ensembl_havana	300	206	586	394	490	468
13	112288451	112384003	+	Ankrd55	protein_coding	Ankrd55	ensembl_havana	19	6	23	4	34	25.6997
4	32804035	32950842	-	Ankrd6	protein_coding	Ankrd6	ensembl_havana	3	2	36	21	270	13
5	143890741	143897686	-	Ankrd61	protein_coding	Ankrd61	ensembl_havana	121	86	88	66	124	152
2	118699103	118703964	-	Ankrd63	protein_coding	Ankrd63	ensembl_havana	67	101	41	22	118	41
17	43534188	43543640	-	Ankrd66	protein_coding	Ankrd66	ensembl_havana	0	0	34	24	0	1
12	110975353	110979041	-	Ankrd9	protein_coding	Ankrd9	ensembl_havana	90	48	170	32	497.999	75
17	27909306	28062776	+	Anks1	protein_coding	Anks1	ensembl_havana	841.075	636	4525.94	2478.76	1626.2	1127.75
10	89873509	90973301	+	Anks1b	protein_coding	Anks1b	ensembl_havana	5	19	9	20	3	28
16	4941436	4964206	-	Anks3	protein_coding	Anks3	ensembl_havana	341	208	781	474	353	819
4	47015669	47057428	-	Anks6	protein_coding	Anks6	ensembl_havana	5	0	94	11	4	3
3	57657393	57692800	-	Ankub1	protein_coding	Ankub1	ensembl_havana	0	3	5	5	1	5
1	75192151	75199388	+	Ankzf1	protein_coding	Ankzf1	ensembl_havana	255.332	186.951	678.159	557.622	503.161	849.835
9	22332012	22389189	-	Anln	protein_coding	Anln	ensembl_havana	89	150	473	950	347	185
7	144588549	144751975	-	Ano1	protein_coding	Ano1	ensembl_havana	2	0	20	1	1	1
9	122175874	122294424	-	Ano10	protein_coding	Ano10	ensembl_havana	241	230	596.999	255	497	414
15	95790843	95974752	+	Ano6	protein_coding	Ano6	ensembl_havana	806.216	724.497	4813.07	3068.49	2824.08	1845.33
1	93373930	93404304	+	Ano7	protein_coding	Ano7	ensembl_havana	8	2	5	6	43	22
8	71476019	71485964	-	Ano8	protein_coding	Ano8	ensembl_havana	174	117	657.999	293	93	337
11	33394879	33395267	-	Anp32-ps	processed_pseudogene	Anp32-ps	havana	19.3408	20.2368	121.893	96.5816	34.4385	95.1423
9	62341293	62378813	+	Anp32a	protein_coding	Anp32a	ensembl_havana	371.659	263.763	1718.11	1272.42	362.562	1334.86
4	46450902	46472658	+	Anp32b	protein_coding	Anp32b	ensembl_havana	1022.75	940.232	4716.82	3788.12	1669.99	2004.49
4	143389659	143390417	+	Anp32b-ps1	processed_pseudogene	Anp32b-ps1	havana	44.2489	38.7684	186.184	226.863	102.009	105.514
3	95929246	95947391	+	Anp32e	protein_coding	Anp32e	ensembl_havana	324	261	1190	1284	843.001	818
7	79821803	79861060	-	Anpep	protein_coding	Anpep	ensembl_havana	75	62	1969.99	3673.03	7646.65	47
6	87133853	87335822	-	Antxr1	protein_coding	Antxr1	ensembl_havana	2	3	21	37	3	54
5	97882783	98031044	-	Antxr2	protein_coding	Antxr2	ensembl_havana	390.001	468.001	720	928.003	1819	709
19	20373428	20390945	-	Anxa1	protein_coding	Anxa1	ensembl_havana	60	140	1166	31	814.001	72
14	25842156	25886805	+	Anxa11	protein_coding	Anxa11	ensembl_havana	717.72	552.527	2799.48	891.322	2461.29	1424.26
14	25856777	25870267	-	Anxa11os	antisense	Anxa11os	havana	59	62	36	19	1336	55
9	69453620	69491796	+	Anxa2	protein_coding	Anxa2	ensembl_havana	148	150	2923.97	1212.99	2646.03	145
5	96793339	96845967	+	Anxa3	protein_coding	Anxa3	ensembl_havana	11	22	785	408	18	13
6	86736840	86793585	-	Anxa4	protein_coding	Anxa4	ensembl_havana	66	36	429	478.001	638	199
3	36448923	36475895	-	Anxa5	protein_coding	Anxa5	ensembl_havana	76	49	1999.02	2064.98	1798	191
11	54979108	55033446	-	Anxa6	protein_coding	Anxa6	ensembl_havana	1100	1047	3405.06	4373.07	11653.8	2371
14	20455260	20480134	-	Anxa7	protein_coding	Anxa7	ensembl_havana	255	261	921.003	742.999	1059	742.999
14	34085981	34100572	+	Anxa8	protein_coding	Anxa8	ensembl_havana	1	0	1	4	2	2
3	95296096	95307177	-	Anxa9	protein_coding	Anxa9	ensembl_havana	14	19	195	112	18	81
13	20794113	21036618	+	Aoah	protein_coding	Aoah	ensembl_havana	6	12	1918	1400	90	4
11	101325063	101329703	+	Aoc2	protein_coding	Aoc2	ensembl_havana	85	57	193	152.96	87	193.991
11	101330605	101341939	+	Aoc3	protein_coding	Aoc3	ensembl_havana	1	0	18	9.04029	2	3.00877
13	62964893	63326097	+	Aopep	protein_coding	Aopep	ensembl_havana	490.495	358	1058.53	444.077	213	551.485
1	58113130	58200699	+	Aox3	protein_coding	Aox3	ensembl_havana	0	1	2	0	86	0
1	58210397	58268598	+	Aox4	protein_coding	Aox4	ensembl_havana	5	11	17	0	4	8.38675
3	127807007	127837524	-	Ap1ar	protein_coding	Ap1ar	ensembl_havana	195.17	166.575	629.124	601.431	470.347	615.549
11	4986824	5042792	+	Ap1b1	protein_coding	Ap1b1	ensembl_havana	1126	780.998	7153.27	3553.95	3419.96	2264.03
8	109778554	109864205	+	Ap1g1	protein_coding	Ap1g1	ensembl_havana	770.999	753.9	1785	2258	1517	1622.79
14	55098575	55106594	-	Ap1g2	protein_coding	Ap1g2	ensembl_havana	477.634	278.334	919.532	810.516	555.059	1169.4
8	72240018	72257386	+	Ap1m1	protein_coding	Ap1m1	ensembl_havana	731	475	1841	1003	786	1490
9	21294275	21312338	-	Ap1m2	protein_coding	Ap1m2	ensembl_havana	25	14	19	3	9	65
5	137034993	137046136	-	Ap1s1	protein_coding	Ap1s1	ensembl_havana	126	112	1094	833.997	450	277
X	163909017	163933667	+	Ap1s2	protein_coding	Ap1s2	ensembl_havana	46	47	396	171	236	111
1	79606876	79671973	-	Ap1s3	protein_coding	Ap1s3	ensembl_havana	149	174	129	293.37	691.223	429.755
7	44900373	44929497	-	Ap2a1	protein_coding	Ap2a1	ensembl_havana	617.123	454.352	3297.9	1302.59	934.438	1045.42
7	141562173	141633012	+	Ap2a2	protein_coding	Ap2a2	ensembl_havana	702.832	524.761	8234.86	5802.51	4539.36	976.995
11	83299024	83405036	+	Ap2b1	protein_coding	Ap2b1	ensembl_havana	2048	1595.99	4110.98	3089	3048	3886
16	20535478	20544910	+	Ap2m1	protein_coding	Ap2m1	ensembl_havana	392.561	275.488	2531.22	1913.15	1219.3	1016.21
2	49308155	49309463	+	Ap2m1-ps	processed_pseudogene	Ap2m1-ps	havana	408.103	279.118	2515.31	2102.23	1276.33	939.119
7	16738410	16749295	+	Ap2s1	protein_coding	Ap2s1	ensembl_havana	278	254	2362.97	1511.01	776.003	625
13	94358960	94566318	+	Ap3b1	protein_coding	Ap3b1	ensembl_havana	646.999	614	1801.02	1511.01	1651.99	1577.01
10	80706956	80742265	-	Ap3d1	protein_coding	Ap3d1	ensembl_havana	1660	1288	4383.97	3633.98	3469	2645.01
14	21031442	21052509	-	Ap3m1	protein_coding	Ap3m1	ensembl_havana	177.467	170.279	539.455	584.499	727.361	644.553
10	82585426	82586684	+	Ap3m1-ps	processed_pseudogene	Ap3m1-ps	havana	55.1284	42.3469	156.115	184.766	239.815	133.314
8	22787354	22805623	-	Ap3m2	protein_coding	Ap3m2	ensembl_havana	144	114	424.999	177	103	621.997
18	46741876	46790827	+	Ap3s1	protein_coding	Ap3s1	ensembl_havana	15.2965	19.5346	218.528	140.697	92.6879	31.784
X	38685592	38686171	-	Ap3s1-ps1	processed_pseudogene	Ap3s1-ps1	havana	6.68772	11.5583	38.416	30.7243	19.9938	7.45343
8	94405211	94405790	+	Ap3s1-ps2	processed_pseudogene	Ap3s1-ps2	havana	5.01579	9.90711	94.0556	50.4986	48.3183	11.5636
7	79875325	79920650	-	Ap3s2	protein_coding	Ap3s2	ensembl_havana	372	282	970	692.972	566.948	722
3	103809520	103822026	+	Ap4b1	protein_coding	Ap4b1	ensembl_havana	158.943	105.127	597.83	313	341.847	510.673
2	127008717	127067910	+	Ap4e1	protein_coding	Ap4e1	ensembl_havana	173	170	358	360	306	452
5	138172002	138180430	+	Ap4m1	protein_coding	Ap4m1	ensembl_havana	191.302	129.042	640.181	828.346	399.3	503.558
12	51691033	51744787	+	Ap4s1	protein_coding	Ap4s1	ensembl_havana	52	46	134	96.0001	61	119
19	5568025	5571262	+	Ap5b1	protein_coding	Ap5b1	ensembl_havana	730.004	452.998	1393	536	1049.01	854.996
14	49066097	49094235	+	Ap5m1	protein_coding	Ap5m1	ensembl_havana	231.825	207.595	469.84	406.191	346.464	718.532
2	131207078	131213515	+	Ap5s1	protein_coding	Ap5s1	ensembl_havana	70	43	382.001	154	130	172
5	142463944	142478711	+	Ap5z1	protein_coding	Ap5z1	ensembl_havana	501	290	1181	969.999	383	1055
10	90989311	91082771	-	Apaf1	protein_coding	Apaf1	ensembl_havana	396	434	1336	1456	1248	830
19	23758887	23949597	+	Apba1	protein_coding	Apba1	ensembl_havana	43	55	885	216	191	101.661
10	81266960	81273247	+	Apba3	protein_coding	Apba3	ensembl_havana	268	186	974.998	559.001	149	441.001
7	105558483	105581654	-	Apbb1	protein_coding	Apbb1	ensembl_havana	39	7	13	9	1	17
2	22774094	22875654	+	Apbb1ip	protein_coding	Apbb1ip	ensembl_havana	1552	1274	7523.96	2399.01	2894.01	2669.01
5	66298703	66618785	-	Apbb2	protein_coding	Apbb2	ensembl_havana	28	10	22	0	13	65
18	36671154	36679367	-	Apbb3	protein_coding	Apbb3	ensembl_havana	263	179	396	179	283	497
18	34220924	34322553	+	Apc	protein_coding	Apc	ensembl_havana	1161	1040	3857.99	2544	2522.01	3608.01
5	76196625	76197095	+	Apc-ps1	transcribed_processed_pseudogene	Apc-ps1	havana	7	5	12	15	4	13
10	80295977	80318264	+	Apc2	protein_coding	Apc2	ensembl_havana	422	225	136	137	2039.03	280
18	62922231	62961180	+	Apcdd1	protein_coding	Apcdd1	ensembl_havana	0	0	68	34	0	1
9	108085413	108094607	-	Apeh	protein_coding	Apeh	ensembl_havana	739	513	1214	599	664	1089
14	50924968	50927140	+	Apex1	protein_coding	Apex1	ensembl_havana	193.607	132.814	519.571	1088.12	687.395	393.947
X	150519519	150589869	-	Apex2	protein_coding	Apex2	ensembl_havana	209.741	160.841	306.07	268.291	204.336	355.321
3	95893969	95898289	+	Aph1a	protein_coding	Aph1a	ensembl_havana	350.762	343.694	2301.11	1479.87	1896.26	836.144
9	66775202	66795491	-	Aph1b	protein_coding	Aph1b	ensembl_havana	29.5447	13	363.144	167.057	225.471	66.7125
9	66814994	66834727	-	Aph1c	protein_coding	Aph1c	ensembl_havana	8.45532	6	392.857	289.944	532.529	7.28744
2	94411682	94438137	-	Api5	protein_coding	Api5	ensembl_havana	362.301	374.376	1365.15	1742.75	1860.1	1018.7
2	103073675	103092645	+	Apip	protein_coding	Apip	ensembl_havana	20	17	85	117	69	64
6	87628424	87672194	-	Aplf	protein_coding	Aplf	ensembl_havana	42	33	177	141	51	155.971
X	48025146	48034854	-	Apln	protein_coding	Apln	ensembl_havana	5	5	9	0	2	5
7	30434982	30445536	-	Aplp1	protein_coding	Aplp1	ensembl_havana	7	8	20	25	73	1
9	31149557	31211816	-	Aplp2	protein_coding	Aplp2	ensembl_havana	337	221	4980	1853.01	900	631.999
2	150583080	150608568	-	Apmap	protein_coding	Apmap	ensembl_havana	104	84.7066	501.765	341	295.833	253.7
1	171225054	171226380	+	Apoa2	protein_coding	Apoa2	ensembl_havana	3	2	2	3	1	3
6	122577792	122602445	-	Apobec1	protein_coding	Apobec1	ensembl_havana	175	123	1650	1075	195	727.003
17	48419231	48432931	-	Apobec2	protein_coding	Apobec2	ensembl_havana	22	8	17	3	10	16
15	79891659	79915907	+	Apobec3	protein_coding	Apobec3	ensembl_havana	2893.03	3630.83	3091.58	1238.06	6779.53	964.138
7	126584942	126589113	+	Apobr	protein_coding	Apobr	ensembl_havana	74.3896	86.5891	2478.68	1029.06	1169.15	78.1312
7	19689481	19692661	-	Apoc1	protein_coding	Apoc1	ensembl_havana	5	0	875.996	813	18	5
7	19671579	19677942	-	Apoc2	protein_coding	Apoc2	ensembl_havana	3.99968	1.99984	676.479	217.452	13.98	1.6447
7	19678083	19681480	-	Apoc4	protein_coding	Apoc4	ensembl_havana	1	0	102	25	3	0
16	31296192	31314809	-	Apod	protein_coding	Apod	ensembl_havana	0	0	0	16	0	0
7	19696109	19699189	-	Apoe	protein_coding	Apoe	ensembl_havana	1469	2073.99	297960	62212.6	9044.7	2091
10	128267997	128270154	+	Apof	protein_coding	Apof	ensembl_havana	10	5	1	10	17	22
15	77583819	77596126	-	Apol10b	protein_coding	Apol10b	ensembl_havana	4	7	1	54	31	4
15	77633946	77643287	-	Apol11b	protein_coding	Apol11b	ensembl_havana	2	1	96	3	110	0
15	77524852	77533317	-	Apol7c	protein_coding	Apol7c	ensembl_havana	49	26	23	2	19	42
15	77698857	77719286	+	Apol7e	protein_coding	Apol7e	ensembl_havana	13.6453	18	27.7937	26.1375	7	18
15	77747798	77757004	-	Apol8	protein_coding	Apol8	ensembl_havana	56	55	479.001	68	210	29
15	77729039	77736383	+	Apol9b	protein_coding	Apol9b	ensembl_havana	8	8	4	7.3347	17	23
6	134981718	134986837	+	Apold1	protein_coding	Apold1	ensembl_havana	6	5	28	3	7	4
17	35128997	35132051	-	Apom	protein_coding	Apom	ensembl_havana	4	1	8	8	3	5
10	128254096	128255897	+	Apon	protein_coding	Apon	ensembl_havana	2	4	0	3	60	4
X	94367117	94417094	+	Apoo	protein_coding	Apoo	ensembl_havana	3	6.21903	8	17.4782	11.1843	20.5874
13	107414144	107414730	-	Apoo-ps	processed_pseudogene	Apoo-ps	havana	9	10.781	35	50.5218	23.8157	24.4126
X	112311334	112372756	+	Apool	protein_coding	Apool	ensembl_havana	22	32	102	130	55	88
12	111713261	111755054	+	Apopt1	protein_coding	Apopt1	ensembl_havana	195	125	335	233	166	348
16	84949685	85173767	-	App	protein_coding	App	ensembl_havana	198	184	13603.8	8353.99	5659.99	205.983
11	85187262	85235131	-	Appbp2	protein_coding	Appbp2	ensembl_havana	374.932	347	889.523	1165	429.324	751.953
11	85234775	85238305	+	Appbp2os	antisense	Appbp2os	ensembl_havana	35.0686	28.0005	137.478	2.0003	22.6765	36.0477
14	26918988	26971233	-	Appl1	protein_coding	Appl1	ensembl_havana	285	279	514	505	542	862.999
10	83600033	83648739	-	Appl2	protein_coding	Appl2	ensembl_havana	226	152	2137	1014	261	648
8	122574635	122576910	-	Aprt	protein_coding	Aprt	ensembl_havana	212	153	1099	1222	938.001	414
4	40682382	40703195	-	Aptx	protein_coding	Aptx	ensembl_havana	131	99	274	159	116	261
6	55336432	55348556	+	Aqp1	protein_coding	Aqp1	ensembl_havana	52	32	2955	26	42	2
7	97724006	97738290	-	Aqp11	protein_coding	Aqp11	ensembl_havana	37	23	85	73	23	54
4	41092722	41098184	-	Aqp3	protein_coding	Aqp3	ensembl_havana	4	9	7	1	0	12
4	41033074	41048140	-	Aqp7	protein_coding	Aqp7	ensembl_havana	2	1	5	5	1	10
9	71110659	71168683	-	Aqp9	protein_coding	Aqp9	ensembl_havana	15	5	143	26	3	6
2	114101170	114187025	-	Aqr	protein_coding	Aqr	ensembl_havana	702.999	564	1668.01	1492	1415	1796.99
X	98148769	98323216	+	Ar	protein_coding	Ar	ensembl_havana	25	9	3	7	6	1
X	20797814	20860520	+	Araf	protein_coding	Araf	ensembl_havana	797	567	1587.01	856.999	564	2041
7	101348067	101412587	+	Arap1	protein_coding	Arap1	ensembl_havana	4959.79	3754.96	11675.5	6237.33	7099.94	6155.14
5	62602445	62766160	-	Arap2	protein_coding	Arap2	ensembl_havana	1108.6	1706.45	3903.31	822.214	846.889	4373.71
18	37972628	37998970	-	Arap3	protein_coding	Arap3	ensembl_havana	56	53	1410	339	517	19
15	74669083	74672571	-	Arc	protein_coding	Arc	ensembl_havana	55	26	76	1274.01	233	38
9	44741564	44767846	-	Arcn1	protein_coding	Arcn1	ensembl_havana	1261.73	1250.22	2819.29	2787.3	2447.88	2570.99
5	91139599	91148433	+	Areg	protein_coding	Areg	ensembl_havana	0	0	2	0	10	1
12	84918148	84970901	-	Arel1	protein_coding	Arel1	ensembl_havana	804	672	1606.98	1049.01	1251.01	1742.98
11	59211412	59228271	-	Arf1	protein_coding	Arf1	ensembl_havana	1131.3	980.918	5908.76	4259.65	2566.97	2467.26
11	103966739	103985338	+	Arf2	protein_coding	Arf2	ensembl_havana	106	80	757	407.001	598.002	246
15	98736634	98763215	-	Arf3	protein_coding	Arf3	ensembl_havana	1195	906	4055.99	4942	10988	2518
14	26638074	26665085	+	Arf4	protein_coding	Arf4	ensembl_havana	719	636	1662	1394.99	2404	1036.01
14	26628407	26638184	-	Arf4os	antisense	Arf4os	havana	3	3	2	1	3	2
6	28423560	28426603	+	Arf5	protein_coding	Arf5	ensembl_havana	465.999	405	2827.04	1185.99	1918.99	862.995
12	69372150	69373784	+	Arf6	protein_coding	Arf6	ensembl_havana	2625.88	2176.95	6425.16	2837.95	4863.93	5150.63
2	180967225	180982527	+	Arfgap1	protein_coding	Arfgap1	ensembl_havana	738	619	1424	749	1198	1218
2	91264974	91276932	+	Arfgap2	protein_coding	Arfgap2	ensembl_havana	459.693	310.158	1123.59	821.437	1127.03	943.68
15	83299739	83350248	-	Arfgap3	protein_coding	Arfgap3	ensembl_havana	150	130	540.002	371	512.999	285
1	10137571	10232671	-	Arfgef1	protein_coding	Arfgef1	ensembl_havana	1190	1152	2504.03	2022.99	2433.01	3587.05
2	166805588	166898053	+	Arfgef2	protein_coding	Arfgef2	ensembl_havana	1464	1082	3228.99	1870	2672.99	2913
10	18581839	18743950	-	Arfgef3	protein_coding	Arfgef3	ensembl_havana	2.53093	31	28	4	3	9
3	84496093	84582626	-	Arfip1	protein_coding	Arfip1	ensembl_havana	160.834	147.757	347.208	326.08	745.441	327.731
7	105634203	105640417	-	Arfip2	protein_coding	Arfip2	ensembl_havana	173.639	157	645.335	680	268	580.002
2	181357690	181365405	-	Arfrp1	protein_coding	Arfrp1	ensembl_havana	395.755	242.715	476.322	388.948	434.708	876.667
10	24915221	24927485	-	Arg1	protein_coding	Arg1	ensembl_havana	8	1	1393	373	17	8
12	79130777	79156302	+	Arg2	protein_coding	Arg2	ensembl_havana	3	11.5398	32.9988	4	4.04094	7
8	8665075	8690522	-	Arglu1	protein_coding	Arglu1	ensembl_havana	438	469	1714	1313	491	2205.01
2	91649860	91672327	+	Arhgap1	protein_coding	Arhgap1	ensembl_havana	522.001	408.756	1853.94	1156	1638.97	1017
8	77250366	77517954	-	Arhgap10	protein_coding	Arhgap10	ensembl_havana	42.8966	56.922	666.732	660.254	68.093	70.6008
2	113831492	113848662	-	Arhgap11a	protein_coding	Arhgap11a	ensembl_havana	294	353	1074	1132	932.996	1145.01
18	6024427	6136099	-	Arhgap12	protein_coding	Arhgap12	ensembl_havana	168	172	706.001	733	425	429
2	43748824	44395954	+	Arhgap15	protein_coding	Arhgap15	ensembl_havana	1046	1074	1005	1331	2589	2259.01
2	44059238	44065325	-	Arhgap15os	antisense	Arhgap15os	havana	51	48	9	33	84	74
7	123279218	123369916	-	Arhgap17	protein_coding	Arhgap17	ensembl_havana	2197	1590	4403.53	2406.89	1603	3886.01
10	26753421	26918649	+	Arhgap18	protein_coding	Arhgap18	ensembl_havana	97	133	1625	1194.01	1284	425.001
19	41766588	41802048	-	Arhgap19	protein_coding	Arhgap19	ensembl_havana	222	192	3209.99	1583	435	219
9	51765337	51853857	+	Arhgap20	protein_coding	Arhgap20	ensembl_havana	2	0	0	1	1	14
2	20847919	20968882	-	Arhgap21	protein_coding	Arhgap21	ensembl_havana	400	388	2745.01	1701.01	2446	928.003
14	33214026	33369935	+	Arhgap22	protein_coding	Arhgap22	ensembl_havana	4.59073	1	251.405	290.841	1326.79	1.19975
11	97415533	97502403	+	Arhgap23	protein_coding	Arhgap23	ensembl_havana	69	72	2443.87	556.847	721.899	30
5	102481391	102897938	+	Arhgap24	protein_coding	Arhgap24	ensembl_havana	554	693	312.999	23	92	1462
6	87458545	87533260	-	Arhgap25	protein_coding	Arhgap25	ensembl_havana	1520	1303	5059.92	1779.99	1219.01	3317.96
18	38676718	39376285	+	Arhgap26	protein_coding	Arhgap26	ensembl_havana | havana	2253.44	1754.97	1713.3	542.581	5434.84	2925.7
11	103331497	103363693	-	Arhgap27	protein_coding	Arhgap27	ensembl_havana	1469.16	1030.7	3386.75	1331.52	2693.46	2568.15
11	103363213	103364652	+	Arhgap27os1	antisense	Arhgap27os1	havana	10.0273	0	9.31551	8.50396	9.51591	5.4741
11	103355701	103361093	+	Arhgap27os2	antisense	Arhgap27os2	havana	45.0799	17.2992	118.306	70.2088	197.369	29.668
11	103344753	103350125	+	Arhgap27os3	antisense	Arhgap27os3	havana	151	101	122	33	127	978
17	67842713	68004121	-	Arhgap28	protein_coding	Arhgap28	ensembl_havana	2	1	10	12	4	2
3	121952541	122016754	+	Arhgap29	protein_coding	Arhgap29	ensembl_havana	5	8	45	213	60	7
1	171388954	171410299	+	Arhgap30	protein_coding	Arhgap30	ensembl_havana	4930.04	3789.98	9441.49	4984.98	8863.1	11211.6
16	38598340	38713275	-	Arhgap31	protein_coding	Arhgap31	ensembl_havana	226	183	2795	1383	4179.01	28
9	32116136	32268447	+	Arhgap32	protein_coding	Arhgap32	ensembl_havana	47	41	398	72	788.001	24
7	30522226	30535061	-	Arhgap33	protein_coding	Arhgap33	ensembl_havana	94	74	274	86	62	335.001
7	16493719	16614994	-	Arhgap35	protein_coding	Arhgap35	ensembl_havana	693	668	1464	990	875	1365
15	76723985	76818171	-	Arhgap39	protein_coding	Arhgap39	ensembl_havana	318	214	6185.1	1886.99	2128	358
X	73891442	73921871	-	Arhgap4	protein_coding	Arhgap4	ensembl_havana	2738.31	1815.04	3638.39	2097.49	1010.37	7248.72
9	8994329	9239102	-	Arhgap42	protein_coding	Arhgap42	ensembl_havana	1	0	8	99	23	4
11	65002039	65162962	-	Arhgap44	protein_coding	Arhgap44	ensembl_havana	5	1	1	7	28	10
10	80016653	80031473	+	Arhgap45	protein_coding	Arhgap45	ensembl_havana	6238.99	4509.99	10580.2	3593	4302.02	14678.5
12	52503972	52571976	+	Arhgap5	protein_coding	Arhgap5	ensembl_havana	92	46	721.002	1338.01	3477.06	187
X	168795099	169304436	+	Arhgap6	protein_coding	Arhgap6	ensembl_havana	90.9096	79.5566	126	51	132.345	237.887
15	84720052	84772208	+	Arhgap8	protein_coding	Arhgap8	ensembl_havana	24	21	18	13	1	38
10	127321964	127329944	+	Arhgap9	protein_coding	Arhgap9	ensembl_havana	810.001	701.998	2902	1131.99	1307	2482.99
11	120578104	120581625	-	Arhgdia	protein_coding	Arhgdia	ensembl_havana	5581.76	4239.85	21651	11601.8	12458.5	8670.63
6	136923655	136941900	-	Arhgdib	protein_coding	Arhgdib	ensembl_havana	2361.99	1880.99	5648.04	3280.04	3947.04	7382.11
17	26199183	26207787	-	Arhgdig	protein_coding	Arhgdig	ensembl_havana	7	8	143	7	3	7
7	24902912	24926595	+	Arhgef1	protein_coding	Arhgef1	ensembl_havana	6938.95	4850.97	12869.3	3528.99	2869.99	16763.1
8	14911663	15001086	+	Arhgef10	protein_coding	Arhgef10	ensembl_havana	43	44	165	176	48	46
4	140514485	140666013	-	Arhgef10l	protein_coding	Arhgef10l	ensembl_havana	24	50	650.999	514	45	23
3	87617559	87738035	+	Arhgef11	protein_coding	Arhgef11	ensembl_havana	602.765	479.87	2053.27	1232.16	2044.12	1397.08
9	42963842	43107240	-	Arhgef12	protein_coding	Arhgef12	ensembl_havana	821.159	913.479	3571.07	2069.07	695.75	2545.04
4	154278486	154301677	-	Arhgef16	protein_coding	Arhgef16	ensembl_havana	2	1	0	1	12	26
7	100869752	100932108	-	Arhgef17	protein_coding	Arhgef17	ensembl_havana	7	5	30	175	685	3
8	3353415	3456602	+	Arhgef18	protein_coding	Arhgef18	ensembl_havana	5705	3483	3722.01	132	521.001	6616.94
3	88605966	88648053	+	Arhgef2	protein_coding	Arhgef2	ensembl_havana	2168.34	1662	10629.9	5087.03	4421	4267.03
10	127182525	127190084	-	Arhgef25	protein_coding	Arhgef25	ensembl_havana	6	7	48	10	30	3
3	62338344	62462222	+	Arhgef26	protein_coding	Arhgef26	ensembl_havana	13	20	15	23	14	30
13	97899469	98206440	-	Arhgef28	protein_coding	Arhgef28	ensembl_havana	0	0	0	5	4	2
14	27114899	27403912	+	Arhgef3	protein_coding	Arhgef3	ensembl_havana	1720.01	1347	2443.01	703.998	293.999	2525.95
17	80307407	80400082	+	Arhgef33	protein_coding	Arhgef33	ensembl_havana	0	1.11049	4.13102	4	1	3
18	61491657	61536595	-	Arhgef37	protein_coding	Arhgef37	ensembl_havana	8	5	114	59	0	6
4	43496142	43499696	-	Arhgef39	protein_coding	Arhgef39	ensembl_havana	42	21	105	216	322	69
1	34678188	34813310	+	Arhgef4	protein_coding	Arhgef4	ensembl_havana | havana	158.405	97.3361	346.247	128.246	175.734	264.972
14	51984719	52006252	+	Arhgef40	protein_coding	Arhgef40	ensembl_havana	12	23	295	87	1601	20.014
6	43265582	43289321	+	Arhgef5	protein_coding	Arhgef5	ensembl_havana	20	8	71.6656	117	23	2
X	57231485	57338730	-	Arhgef6	protein_coding	Arhgef6	ensembl_havana	711.999	767	1411.01	2133.01	2204.99	2438.98
8	11727721	11835220	+	Arhgef7	protein_coding	Arhgef7	ensembl_havana	928.999	776	2618.02	2576.97	2193.99	1450
X	95048935	95196857	-	Arhgef9	protein_coding	Arhgef9	ensembl_havana	1	0	7	4	5	3
4	133679008	133756770	-	Arid1a	protein_coding	Arid1a	ensembl_havana	11089	10374.7	17498.5	8740.2	12359.9	19213.7
17	4994332	5347657	+	Arid1b	protein_coding	Arid1b	ensembl_havana	5140.94	4006.96	8378.18	3147.96	7189.83	6623.13
15	96287518	96404993	+	Arid2	protein_coding	Arid2	ensembl_havana	1178	1253	2752	2168	4171	3102
10	79927043	79955019	+	Arid3a	protein_coding	Arid3a	ensembl_havana	1007	892.003	2514.01	517.999	1614.98	1760
9	57790353	57836794	-	Arid3b	protein_coding	Arid3b	ensembl_havana	1672.59	1343.79	1117	466.615	1196.61	3643.81
12	71015990	71098593	+	Arid4a	protein_coding	Arid4a	ensembl_havana	574	642	2221.01	1590.01	2237.99	1889
13	14063232	14199604	+	Arid4b	protein_coding	Arid4b	ensembl_havana	1239	1377.04	1525	880.999	1179	3801.98
1	36307733	36324030	+	Arid5a	protein_coding	Arid5a	ensembl_havana	3078	2254	2742.99	949.999	1303	3571.01
10	68092520	68278741	-	Arid5b	protein_coding	Arid5b	ensembl_havana	1249	1331	3566	1457	496	2670.99
9	59388258	59486619	-	Arih1	protein_coding	Arih1	ensembl_havana	1274	1363.01	2913.95	2191.01	1589	2255.99
9	108602942	108649387	-	Arih2	protein_coding	Arih2	ensembl_havana	391.129	275.779	1198.32	644.289	919.172	1017.19
10	88730858	88744095	+	Arl1	protein_coding	Arl1	ensembl_havana	95.7043	83.8722	502.192	748.781	265.1	311.926
13	54575015	54581129	+	Arl10	protein_coding	Arl10	ensembl_havana	36	31	290	184	241	112
14	61309753	61311937	+	Arl11	protein_coding	Arl11	ensembl_havana	8	13	712.999	181	420	6
16	62793685	62847041	-	Arl13b	protein_coding	Arl13b	ensembl_havana	128	67	172	143	27	155
2	106962527	106974425	-	Arl14ep	protein_coding	Arl14ep	ensembl_havana	71	71	280	299	198	225
13	113794505	114157462	+	Arl15	protein_coding	Arl15	ensembl_havana	57	64	175	110	48	96
11	120464866	120467608	-	Arl16	protein_coding	Arl16	ensembl_havana	51	36	184	79	49	117
19	6134374	6141549	-	Arl2	protein_coding	Arl2	ensembl_havana	107	57	458	205	135	305
8	94666600	94674426	+	Arl2bp	protein_coding	Arl2bp	ensembl_havana	340	241	908.001	294	518	792
19	46531096	46573199	-	Arl3	protein_coding	Arl3	ensembl_havana	25	13	105	127	78	88
12	40005447	40038026	-	Arl4a	protein_coding	Arl4a	ensembl_havana	195	156	347	174	900.003	371
12	40038099	40040028	+	Arl4aos	antisense	Arl4aos	havana	14	7	6	2	54	10
1	88673125	88702222	-	Arl4c	protein_coding	Arl4c	ensembl_havana	207	135	2310.02	749	1633	58
11	101665541	101667833	+	Arl4d	protein_coding	Arl4d	ensembl_havana	22	14	78	36	41	34
2	52397951	52424902	-	Arl5a	protein_coding	Arl5a	ensembl_havana	384	391	1522	1538	1402	878
2	15049395	15082457	+	Arl5b	protein_coding	Arl5b	ensembl_havana	239	249	244	303	915	375
11	97989578	97996182	-	Arl5c	protein_coding	Arl5c	ensembl_havana	252	190	391	324	105	1075
16	59612949	59639392	-	Arl6	protein_coding	Arl6	ensembl_havana	5	2	31	48	45	9
7	118118891	118129663	-	Arl6ip1	protein_coding	Arl6ip1	ensembl_havana	758.999	766.001	2199.99	2404	1833.01	2118
5	124116089	124118197	+	Arl6ip4	protein_coding	Arl6ip4	ensembl_havana	215	146	875.996	448.999	343	350
6	97210689	97233316	+	Arl6ip5	protein_coding	Arl6ip5	ensembl_havana	316	210	1143	1093	1204	936
2	53191726	53219221	+	Arl6ip6	protein_coding	Arl6ip6	ensembl_havana	150	114	502	285	317	238
1	135146824	135156270	+	Arl8a	protein_coding	Arl8a	ensembl_havana	302	263	2556.99	1213.99	1040	900.997
6	108783099	108825279	+	Arl8b	protein_coding	Arl8b	ensembl_havana	362	326	1065	1203	1191	693
3	19131402	19163066	-	Armc1	protein_coding	Armc1	ensembl_havana	116	101	401	366	279	303
5	21645813	21662695	+	Armc10	protein_coding	Armc10	ensembl_havana	167	142	329	358	225	450
17	28530806	28539111	+	Armc12	protein_coding	Armc12	ensembl_havana	0	0	12	3	1	1
10	41914990	42018443	-	Armc2	protein_coding	Armc2	ensembl_havana	7	13	199	22	5	22
2	19199302	19310242	+	Armc3	protein_coding	Armc3	ensembl_havana	8	5	17	3	2	61
7	128237342	128245101	+	Armc5	protein_coding	Armc5	ensembl_havana	500.446	397.657	1443.37	677.529	631.958	806.622
8	70220172	70234467	-	Armc6	protein_coding	Armc6	ensembl_havana	74.3936	37.1737	194.239	160.083	44.7926	109.208
11	115475667	115490468	+	Armc7	protein_coding	Armc7	ensembl_havana	167	92	744.999	528	411	264
9	99478372	99568900	-	Armc8	protein_coding	Armc8	ensembl_havana	229	206	650	452	406	520
1	86154780	86278285	+	Armc9	protein_coding	Armc9	ensembl_havana	342.939	256.936	330.235	114.986	219.357	399.658
X	134804145	134809222	-	Armcx2	protein_coding	Armcx2	ensembl_havana	245	129	129	9	15	234
X	134756595	134761456	+	Armcx3	protein_coding	Armcx3	ensembl_havana	114	79	201	66	14	73
X	134686519	134696758	+	Armcx4	protein_coding	Armcx4	ensembl_havana	27	28	32	9	7	12
X	135742733	135747323	+	Armcx5	protein_coding	Armcx5	ensembl_havana	275.797	176.33	297.449	94.7962	208.73	393.721
X	134748461	134751418	-	Armcx6	protein_coding	Armcx6	ensembl_havana	13	17	11	1	3	6
13	24741232	24746593	+	Armh2	protein_coding	Armh2	havana	2	0	0	0	2	7
19	45817364	45998489	-	Armh3	protein_coding	Armh3	ensembl_havana	186	119	389	297	209	262
10	4432467	4455142	+	Armt1	protein_coding	Armt1	ensembl_havana	220	194	339	198	126	632
3	95434388	95497241	+	Arnt	protein_coding	Arnt	ensembl_havana	466	364	1619	1087	1030	1221.99
7	84246278	84410177	-	Arnt2	protein_coding	Arnt2	ensembl_havana	8	6	7	33	14	1
7	113207465	113314127	+	Arntl	protein_coding	Arntl	ensembl_havana	344	292	330	279	76	526.999
6	146796055	146833530	+	Arntl2	protein_coding	Arntl2	ensembl_havana	3	0	4	9	0	105
5	145083830	145108762	+	Arpc1a	protein_coding	Arpc1a	ensembl_havana	203	200	988.001	659.001	489	509.001
5	145114215	145130706	+	Arpc1b	protein_coding	Arpc1b	ensembl_havana	1726.01	1126.84	10672.9	6552.01	2538.62	4419.92
1	74236084	74268210	+	Arpc2	protein_coding	Arpc2	ensembl_havana	1631.93	1438.94	9813.44	7528.96	7572.47	5148.78
5	122391878	122414185	+	Arpc3	protein_coding	Arpc3	ensembl_havana	380	332	1730.99	1444.99	1129	967.002
6	113378115	113390449	+	Arpc4	protein_coding	Arpc4	ensembl_havana	1283.38	1134.02	4470.73	3743.08	6045.21	2355.9
1	152766542	152775598	+	Arpc5	protein_coding	Arpc5	ensembl_havana	691.938	741.001	3607.78	3244.85	2461.91	2038.87
2	39005348	39015878	+	Arpc5l	protein_coding	Arpc5l	ensembl_havana	561	448	669	421	570	1633
7	79925361	79935360	-	Arpin	protein_coding	Arpin	ensembl_havana	3	0	14	56	108	9
9	75037614	75060314	+	Arpp19	protein_coding	Arpp19	ensembl_havana	137	137	306	319	304	350
9	112065091	112235939	-	Arpp21	protein_coding	Arpp21	ensembl_havana	2	1	6	8	15	1
X	100605497	100618494	+	Arr3	protein_coding	Arr3	ensembl_havana	3	2	4	2	1	5
7	99535466	99606772	+	Arrb1	protein_coding	Arrb1	ensembl_havana	1030	699	6867.2	2631	5948.92	1588
11	70432635	70440829	+	Arrb2	protein_coding	Arrb2	ensembl_havana	421	358	8130.94	4859	1731	965
2	24925352	24935253	-	Arrdc1	protein_coding	Arrdc1	ensembl_havana	314	222	1238	632.002	661.999	1151
8	70835129	70839721	-	Arrdc2	protein_coding	Arrdc2	ensembl_havana	143	84	776.001	300	309	329
13	80883384	80896043	+	Arrdc3	protein_coding	Arrdc3	ensembl_havana	243	209	1324	265	836	469
7	68736995	68749242	-	Arrdc4	protein_coding	Arrdc4	ensembl_havana	10	19	270	384	35	11
15	89472476	89477426	-	Arsa	protein_coding	Arsa	ensembl_havana	177.092	111.018	1085.82	451.806	779.088	403.029
13	93771630	93943017	+	Arsb	protein_coding	Arsb	ensembl_havana	301.159	196.278	763.096	1601.84	3227.47	466.536
11	109473374	109573331	+	Arsg	protein_coding	Arsg	ensembl_havana	43	50	1168	275	57	92
18	60911780	60918562	+	Arsi	protein_coding	Arsi	ensembl_havana	7	3	24	6	10	6
13	76060422	76098661	-	Arsk	protein_coding	Arsk	ensembl_havana	45	37	362	304	114	230
7	101552453	101560866	-	Art2a	polymorphic_pseudogene	Art2a	havana	24	15	240	101.786	54	15
7	101576970	101585601	-	Art2b	protein_coding	Art2b	ensembl_havana	32	19	99	62.2142	9	15
5	92331827	92414629	+	Art3	protein_coding	Art3	ensembl_havana	5	7	10	146.016	8	31
6	136848451	136857734	-	Art4	protein_coding	Art4	ensembl_havana	12	12	93	4	8	64
7	102096879	102109490	-	Art5	protein_coding	Art5	ensembl_havana	16	11	11	0	1	11
4	117926162	117929764	-	Artn	protein_coding	Artn	ensembl_havana	2	0	12	3	3	3
8	124722139	124734124	+	Arv1	protein_coding	Arv1	ensembl_havana	91	46	121	109	46	154
16	18348182	18407077	+	Arvcf	protein_coding	Arvcf	ensembl_havana	56	35	297.122	66.0239	34	109
X	135993824	135995356	+	Arxes2	protein_coding	Arxes2	ensembl_havana	0	4	12	0	0	3.27725
19	46707458	46741100	+	As3mt	protein_coding	As3mt	ensembl_havana	84	69	134	163	25	313
8	41340197	41374774	-	Asah1	protein_coding	Asah1	ensembl_havana	149	124	3498.03	3234.97	1727.98	349
19	31982597	32108212	-	Asah2	protein_coding	Asah2	ensembl_havana	79	114	303	155	91	232
15	64086857	64382920	-	Asap1	protein_coding	Asap1	ensembl_havana	924	1030	4618.96	2271.99	5437.96	2531.01
12	20990459	21270172	+	Asap2	protein_coding	Asap2	ensembl_havana	117.761	156.061	121.572	266.069	713.303	476.293
4	136206365	136245217	+	Asap3	protein_coding	Asap3	ensembl_havana	14	5	3	13	87	20
1	91540544	91559590	+	Asb1	protein_coding	Asb1	ensembl_havana	163	132	662	158	338	363
5	24532697	24540979	-	Asb10	protein_coding	Asb10	ensembl_havana	0	0	9	100	0	0
13	3634032	3653823	+	Asb13	protein_coding	Asb13	ensembl_havana	126	79	298	184	115	565
14	26894557	26915259	+	Asb14	protein_coding	Asb14	ensembl_havana	5	3	9	2	7	9
11	102268743	102279463	+	Asb16	protein_coding	Asb16	ensembl_havana	0	0	13	2	0	2
3	153844209	153855083	+	Asb17	protein_coding	Asb17	ensembl_havana	0	0	18	0	0	0
3	153836902	153852425	-	Asb17os	antisense	Asb17os	havana	1	0	26	0	1	0
12	103321142	103356002	-	Asb2	protein_coding	Asb2	ensembl_havana	531.002	817.004	5448.04	1100.99	2685.97	3413.04
[truncated: 20,182 more rows]

## Sheet: Normalized Reads
Chromosome	Start	Stop	Strand	Gene Symbol	gene_biotype	gene_name	gene_source	WT	BVE	HSCVE	BVEP53-/-	BVEPTEN-/-	BVEP27-/-
7	45567794	45575328	-	0610005C13Rik	antisense	0610005C13Rik	havana	2.07515	1.64253	0.276551	1.11119	0.494685	1.17111
11	51685386	51688875	-	0610009B22Rik	protein_coding	0610009B22Rik	ensembl_havana	1.66014	1.33683	2.28885	5.6209	3.09235	1.69807
2	26445696	26459391	+	0610009E02Rik	processed_transcript	0610009E02Rik	havana	0.656201	0.316754	0.305125	0.414771	2.15294	0.435333
11	120348678	120351191	+	0610009L18Rik	bidirectional_promoter_lncRNA	0610009L18Rik	ensembl_havana	1.45263	1.20316	2.68346	1.17655	5.47935	1.22966
11	23564961	23633640	-	0610010F05Rik	protein_coding	0610010F05Rik	ensembl_havana	2.07515	2.40622	10.2995	14.2482	5.2081	4.21574
11	70235206	70237915	-	0610010K14Rik	protein_coding	0610010K14Rik	ensembl_havana	12.3418	11.9181	18.9095	28.2729	6.27305	17.4916
17	87362239	87364463	-	0610012D04Rik	antisense	0610012D04Rik	havana	3.00892	2.80724	0.236867	0.522965	1.68185	0.819808
16	31947050	31948495	-	0610012G03Rik	protein_coding	0610012G03Rik	havana	12.6579	12.6991	41.1581	31.5681	18.9334	15.2232
6	72347317	72353149	+	0610030E20Rik	protein_coding	0610030E20Rik	ensembl_havana	56.7212	57.2694	43.0045	45.8565	38.4747	64.7547
8	77517056	77523899	+	0610038B21Rik	antisense	0610038B21Rik	havana	1.15211	1.74828	3.64105	5.6043	0.646054	0.667529
2	163644850	163645802	+	0610039K10Rik	antisense	0610039K10Rik	ensembl_havana	29.2583	28.6062	12.6323	5.62089	8.62586	11.1833
5	143329247	143332705	+	0610040B10Rik	antisense	0610040B10Rik	havana	13.2804	10.4266	1.89424	1.43798	4.93685	7.14327
5	63812363	63899626	+	0610040J01Rik	protein_coding	0610040J01Rik	ensembl_havana	0.622614	0.668466	13.2591	7.05877	0.4341	0.292853
10	66912489	66920259	-	1110002J07Rik	lincRNA	1110002J07Rik	havana	0.207605	0.0001	0.35525	0.849755	0.813851	0.761257
12	3403878	3427012	-	1110002L01Rik	antisense	1110002L01Rik	ensembl_havana	8.38354	12.1267	2.76329	9.94794	7.92907	11.2605
7	116039397	116105211	+	1110004F10Rik	protein_coding	1110004F10Rik	ensembl_havana	13.7992	18.848	25.1389	29.8941	14.4808	24.1521
5	115631049	115631817	-	1110006O24Rik	lincRNA	1110006O24Rik	havana	1.03762	1.60418	2.644	1.17655	0.48835	0.761257
2	32377097	32381939	-	1110008P14Rik	protein_coding	1110008P14Rik	ensembl_havana	12.9354	9.2204	14.4462	7.88633	8.99618	17.5247
X	70385877	70389418	+	1110012L19Rik	protein_coding	1110012L19Rik	ensembl_havana	2.49016	4.67866	3.82783	4.24838	3.2551	3.45458
15	100613173	100613844	-	1110013H19Rik	lincRNA	1110013H19Rik	havana	0.518862	0.40112	0.473634	0.588323	1.03085	0.585605
6	13871526	14044386	+	1110019D14Rik	lincRNA	1110019D14Rik	havana	0.415109	0.267446	0.552556	1.17655	0.651101	0.936909
17	84917182	84957711	-	1110020A21Rik	bidirectional_promoter_lncRNA	1110020A21Rik	havana	0.518862	0.133773	0.592017	0.130816	0.813851	0.409954
15	81584174	81585029	-	1110025M09Rik	TEC	1110025M09Rik	havana	1.66014	1.60418	2.56507	1.76477	9.11411	1.87372
11	87701396	87705332	+	1110028F11Rik	sense_intronic	1110028F11Rik	havana	0.311357	0.668466	0.0790223	0.0001	0.16285	1.40531
9	50762828	50775521	-	1110032A03Rik	protein_coding	1110032A03Rik	ensembl_havana	13.6772	12.7476	6.63045	6.2718	8.20516	14.4578
3	68869586	68872164	+	1110032F04Rik	protein_coding	1110032F04Rik	ensembl_havana	0.103852	0.133773	0.674401	0.172542	0.0001	0.175752
7	29155680	29156921	+	1110035H17Rik	antisense	1110035H17Rik	ensembl_havana	2.73042	4.71421	1.43634	1.64558	2.19744	1.76838
17	34950238	34952472	-	1110038B12Rik	processed_transcript	1110038B12Rik	havana	9.02655	7.08478	19.4939	43.79	8.95136	8.60703
15	76948506	76950980	+	1110038F14Rik	protein_coding	1110038F14Rik	ensembl_havana	16.2892	14.0358	15.1927	16.4703	15.6241	21.1954
13	33935567	33960182	+	1110046J04Rik	antisense	1110046J04Rik	havana	1.6408	1.60418	1.31417	0.5442	0.4341	1.26625
2	91275068	91444705	-	1110051M20Rik	protein_coding	1110051M20Rik	ensembl_havana	26.1725	29.181	12.1614	13.1674	35.4539	19.1963
19	21581202	21652977	-	1110059E24Rik	protein_coding	1110059E24Rik	ensembl_havana	14.5254	20.1848	12.1147	13.1371	6.13035	89.7583
9	122945089	122951001	-	1110059G10Rik	protein_coding	1110059G10Rik	ensembl_havana	16.0817	14.5705	8.48425	13.3331	11.7181	14.7548
4	124849080	124851197	-	1110065P20Rik	protein_coding	1110065P20Rik	ensembl_havana	10.0768	10.8292	10.5562	7.3727	9.29028	5.92721
8	120608602	120647633	-	1190005I06Rik	protein_coding	1190005I06Rik	ensembl_havana	0.103852	0.0001	0.710389	0.196174	0.105949	0.0001
10	82619851	82623229	-	1190007I07Rik	protein_coding	1190007I07Rik	ensembl_havana	3.00892	3.74295	4.10406	4.77124	1.13935	3.22038
16	21794318	21809041	+	1300002E11Rik	lincRNA	1300002E11Rik	havana	14.106	11.3567	5.28178	1.69818	2.54985	15.862
12	80115863	80117200	+	1300014J16Rik	lincRNA	1300014J16Rik	havana	47.4149	46.1174	5.80089	5.09803	51.7546	23.0105
9	103250521	103305083	-	1300017J02Rik	protein_coding	1300017J02Rik	ensembl_havana	0.207605	0.267446	5.13005	0.0654581	1.03085	0.117201
4	155732545	155734728	-	1500002C15Rik	antisense	1500002C15Rik	ensembl_havana	2.12562	2.07047	4.05831	3.78136	3.52888	2.27773
7	132874739	132931198	-	1500002F19Rik	processed_transcript	1500002F19Rik	havana	0.527071	0.988901	1.69136	0.827816	0.524098	1.00236
3	88782943	88832548	-	1500004A13Rik	processed_transcript	1500004A13Rik	havana	44.2856	55.262	16.2416	28.1612	25.1234	42.2995
3	127714634	127717028	-	1500005C15Rik	TEC	1500005C15Rik	havana	0.415109	0.534793	2.131	3.07193	2.7126	0.351403
5	114808196	114823469	-	1500011B03Rik	protein_coding	1500011B03Rik	ensembl_havana	8.19653	12.1644	16.6922	21.1761	10.1991	10.8905
18	61726390	61735918	+	1500015A07Rik	antisense	1500015A07Rik	havana	11.7241	10.2929	4.0103	2.61442	7.21536	10.0708
19	4254031	4257652	-	1500032F14Rik	lincRNA	1500032F14Rik	havana	0.0001	0.0001	0.118483	0.130816	1.0851	0.0001
7	109998376	110151203	-	1600010M07Rik	antisense	1600010M07Rik	havana	0.0001	0.40112	4.02514	3.00657	1.46485	0.117201
17	14943184	14959571	+	1600012H06Rik	protein_coding	1600012H06Rik	ensembl_havana	13.7451	14.3071	16.0285	17.5615	22.8091	18.12
7	38183217	38197569	+	1600014C10Rik	protein_coding	1600014C10Rik	ensembl_havana	14.3179	19.5164	21.2697	44.1822	20.3439	18.9705
6	86526247	86582467	+	1600020E01Rik	antisense	1600020E01Rik	havana	28.532	25.799	17.6787	12.6142	29.1324	26.5821
9	58202897	58208809	+	1600029O15Rik	transcribed_processed_pseudogene	1600029O15Rik	havana	1.45263	0.267446	0.35525	0.196174	0.1086	0.527055
14	66295334	66297130	-	1700001G11Rik	processed_transcript	1700001G11Rik	havana	0.518862	0.534793	0.0395612	0.261532	5.26235	0.409954
1	33669824	33670713	+	1700001G17Rik	TEC	1700001G17Rik	ensembl_havana	2.69766	0.935813	0.513095	0.784397	1.1936	0.936909
12	110667688	110682620	-	1700001K19Rik	protein_coding	1700001K19Rik	ensembl_havana	1.34888	1.20316	0.552556	0.32689	2.54985	0.409954
19	53248736	53265406	-	1700001K23Rik	lincRNA	1700001K23Rik	havana	1.03762	0.534793	0.118483	0.0001	0.27135	0.995459
15	83353847	83367283	-	1700001L05Rik	lincRNA	1700001L05Rik	ensembl_havana	4.46145	7.61947	4.73544	5.16339	7.59511	5.3282
2	154547085	154550004	+	1700003F12Rik	protein_coding	1700003F12Rik	ensembl_havana	0.933871	0.802139	4.22244	2.35299	0.651101	0.409954
3	8462228	8463036	-	1700003N22Rik	processed_pseudogene	1700003N22Rik	havana	1.97139	0.40112	2.12486	2.05488	2.58719	0.901346
10	120364157	120384337	+	1700006J14Rik	antisense	1700006J14Rik	ensembl_havana	0.0001	0.267446	2.44669	10.1306	0.4341	0.0586505
16	31376506	31379134	-	1700007E05Rik	transcribed_processed_pseudogene	1700007E05Rik	havana	0.311357	0.935813	0.236867	0.462028	0.5426	0.644156
11	59725917	59740155	-	1700007J10Rik	processed_transcript	1700007J10Rik	havana	1.55638	1.60418	0.592017	0.588323	0.651101	0.409954
16	33379854	33380728	-	1700007L15Rik	bidirectional_promoter_lncRNA	1700007L15Rik	havana	1.55638	2.53989	1.26286	0.588323	0.705351	1.05401
9	99322826	99323517	+	1700008A23Rik	TEC	1700008A23Rik	havana	0.0001	0.0001	0.0395612	0.0654581	2.44135	0.0001
5	121835195	121835829	+	1700008B11Rik	antisense	1700008B11Rik	havana	18.7793	15.7735	3.27538	5.55554	8.19186	11.476
7	127510438	127512870	-	1700008J07Rik	antisense	1700008J07Rik	havana	23.7662	22.4681	9.09237	5.77898	6.99096	9.41225
10	77893417	77896115	+	1700009J07Rik	lincRNA	1700009J07Rik	ensembl_havana	0.622614	0.40112	0.35525	2.61442	18.6078	0.175752
15	73645852	73652348	+	1700010B13Rik	processed_transcript	1700010B13Rik	havana	0.103852	0.133773	0.315789	0.0654581	0.705351	0.0586505
15	64314497	64316077	+	1700010G06Rik	antisense	1700010G06Rik	havana	0.311357	0.0001	0.0395612	0.0654581	0.596851	0.117201
17	8988333	9011950	+	1700010I14Rik	protein_coding	1700010I14Rik	ensembl_havana	2.28265	1.73785	2.52561	0.130816	0.4341	2.75198
7	111083064	111122685	-	1700012D14Rik	processed_transcript	1700012D14Rik	havana	7.15901	6.14907	3.57176	1.63405	4.39435	5.21382
3	153296504	153298650	-	1700012D16Rik	sense_intronic	1700012D16Rik	havana	0.726366	2.53989	0.236867	0.0654581	0.16285	0.351403
X	53742901	53757832	-	1700013H16Rik	protein_coding	1700013H16Rik	ensembl_havana	0.0001	0.0001	0.0001	3.66015	0.27135	0.0001
8	120536892	120537727	-	1700016A09Rik	TEC	1700016A09Rik	havana	4.3577	5.74805	3.3543	1.77922	2.3871	0.878358
7	118740449	118741182	-	1700016B15Rik	TEC	1700016B15Rik	havana	1.34888	1.33683	0.63148	0.32689	1.34095	0.359685
9	57253117	57262613	-	1700017B05Rik	protein_coding	1700017B05Rik	ensembl_havana	224.829	216.55	278.271	222.281	137.471	155.216
18	46199021	46199732	+	1700018A14Rik	TEC	1700018A14Rik	ensembl_havana	0.830118	0.0001	0.0395612	0.196174	2.98385	0.117201
19	29046245	29048730	+	1700018L02Rik	antisense	1700018L02Rik	havana	1.52681	4.06902	2.71833	1.70857	1.0568	0.868196
1	52922324	53020180	-	1700019D03Rik	protein_coding	1700019D03Rik	ensembl_havana	1.41626	2.67495	0.343018	0.532996	0.133953	2.91481
9	14089620	14118302	+	1700019J19Rik	lincRNA	1700019J19Rik	havana	0.933871	0.40112	0.0001	0.0001	0.16285	1.05401
9	119983146	119988093	+	1700019L13Rik	antisense	1700019L13Rik	havana	48.6184	45.8076	8.68514	3.8765	19.9933	15.3989
19	5502767	5503788	-	1700020D05Rik	protein_coding	1700020D05Rik	havana	4.25394	2.80724	1.57855	0.849755	1.03085	2.81053
11	83437677	83441234	+	1700020L24Rik	protein_coding	1700020L24Rik	ensembl_havana	0.198655	0.935813	3.63178	0.241459	1.14973	0.0001
4	117002166	117003013	-	1700021J08Rik	antisense	1700021J08Rik	havana	2.25514	2.40622	1.96585	0.727052	0.736641	2.83624
4	42969604	42983641	+	1700022I11Rik	protein_coding	1700022I11Rik	ensembl_havana	4.50443	4.9626	3.52472	7.76486	3.59613	3.19529
17	25985808	25991031	+	1700022N22Rik	antisense	1700022N22Rik	havana	1.12018	1.02461	0.0790223	0.449831	1.17673	2.03843
17	29093416	29094462	-	1700023B13Rik	TEC	1700023B13Rik	havana	1.66014	1.06949	9.59025	1.59963	36.5905	0.281519
13	80884224	80885525	-	1700023H06Rik	processed_transcript	1700023H06Rik	havana	10.5828	12.8327	7.30041	6.66662	19.9641	10.1879
1	151852403	152090126	-	1700025G04Rik	protein_coding	1700025G04Rik	ensembl_havana	1.03762	1.60418	5.40628	33.5941	58.3189	0.351403
10	83139150	83142039	-	1700025N21Rik	antisense	1700025N21Rik	havana	0.830118	2.40622	0.0395612	0.196174	0.2171	0.468504
6	39063878	39067599	-	1700025N23Rik	antisense	1700025N23Rik	havana	0.103852	0.267446	2.88076	2.0262	0.868101	0.0001
10	43745809	43765837	+	1700027J07Rik	lincRNA	1700027J07Rik	havana	6.5365	6.28274	0.394712	0.130816	0.3256	13.1154
5	151368675	151432119	+	1700028E10Rik	processed_transcript	1700028E10Rik	havana	4.87646	2.40622	3.15455	0.522965	0.705351	3.98154
7	44229811	44246696	-	1700028J19Rik	protein_coding	1700028J19Rik	ensembl_havana	0.207605	0.267446	0.315789	0.392248	0.651101	0.468504
5	107534709	107551543	+	1700028K03Rik	protein_coding	1700028K03Rik	ensembl_havana	2.52044	2.6343	1.08762	2.06057	0.242233	5.28155
11	103264860	103267746	-	1700028N14Rik	processed_transcript	1700028N14Rik	havana	0.830118	2.53989	0.276328	0.588323	3.20085	0.585605
8	13550733	13562462	-	1700029H14Rik	protein_coding	1700029H14Rik	ensembl_havana	1.76389	3.20826	1.18393	0.130816	1.13935	0.351403
2	92382538	92385709	+	1700029I15Rik	protein_coding	1700029I15Rik	ensembl_havana	4.15019	3.74295	0.907707	1.50334	1.5191	2.28357
8	45953606	45975441	-	1700029J07Rik	protein_coding	1700029J07Rik	ensembl_havana	2.1789	2.67356	2.17046	1.17655	1.03085	5.094
12	20804381	20815780	-	1700030C10Rik	processed_transcript | transcribed_unprocessed_pseudogene	1700030C10Rik	ensembl_havana | havana	0.311357	0.267446	1.14447	0.0001	0.05435	1.52241
8	116969594	116978960	-	1700030J22Rik	protein_coding	1700030J22Rik	ensembl_havana	0.933871	0.534793	1.34178	1.89548	3.52635	0.351403
8	72443880	72461002	+	1700030K09Rik	protein_coding	1700030K09Rik	ensembl_havana	19.5484	18.1482	8.94013	10.0681	5.22162	41.3694
1	191886130	191907528	-	1700034H15Rik	antisense	1700034H15Rik	ensembl_havana	1.11366	1.09618	0.802158	1.24058	4.02465	1.00537
3	40900196	40902544	-	1700034I23Rik	protein_coding	1700034I23Rik	ensembl_havana	0.622614	0.133773	0.243928	0.196174	0.536433	1.05398
6	146950329	146954423	-	1700034J05Rik	protein_coding	1700034J05Rik	ensembl_havana	0.415109	1.20316	0.118483	1.69941	1.89885	0.292853
1	9747648	9791925	+	1700034P13Rik	antisense	1700034P13Rik	havana	4.27847	2.78469	8.2161	0.69416	0.844809	1.12443
16	3895179	3908690	-	1700037C18Rik	protein_coding	1700037C18Rik	ensembl_havana	10.7751	7.8941	4.92503	4.40455	4.7992	8.58156
2	131146324	131160082	-	1700037H04Rik	protein_coding	1700037H04Rik	ensembl_havana	9.33781	9.35723	26.3996	22.0912	10.4161	11.4174
8	22805766	22809538	+	1700041G16Rik	lincRNA	1700041G16Rik	ensembl_havana	1.86764	2.40622	0.789323	0.849755	2.9296	1.81517
11	58322988	58324440	+	1700047K16Rik	processed_transcript	1700047K16Rik	havana	0.933871	0.802139	0.513095	0.457607	0.868101	0.585605
1	182287990	182303326	+	1700047M11Rik	lincRNA	1700047M11Rik	havana	0.207605	0.534793	1.77585	0.196174	0.1086	0.117201
9	121937223	121947017	+	1700048O20Rik	lincRNA	1700048O20Rik	ensembl_havana	0.860684	4.27764	1.10501	1.69941	0.280236	22.2237
6	134245671	134246367	-	1700051K13Rik	TEC	1700051K13Rik	havana	0.311357	0.0001	0.197406	1.11119	5.15385	0.292853
11	105177726	105181434	-	1700052K11Rik	antisense	1700052K11Rik	havana	13.1446	18.447	10.0429	3.87405	7.02448	12.6651
14	25706406	25707274	-	1700054O19Rik	TEC	1700054O19Rik	havana	1.24513	0.133773	0.236867	0.32689	0.16285	0.234302
4	45011687	45015407	+	1700055D18Rik	antisense	1700055D18Rik	ensembl_havana	6.15192	5.44063	1.95491	3.68165	5.52305	3.73232
1	184033030	184034302	-	1700056E22Rik	protein_coding	1700056E22Rik	ensembl_havana	33.4083	25.799	10.5757	5.09803	54.9553	7.61167
16	17047520	17049112	+	1700056N10Rik	lincRNA	1700056N10Rik	havana	4.25394	6.14907	1.89424	2.74514	2.6041	5.26965
7	19258492	19259740	+	1700058P15Rik	antisense	1700058P15Rik	havana	0.933871	0.935813	0.276328	0.261532	0.3256	0.761257
4	53562983	53564698	-	1700060J05Rik	antisense	1700060J05Rik	havana	1.83526	0.165487	0.333021	0.57821	0.908923	0.760813
19	5488744	5489199	-	1700061A03Rik	TEC	1700061A03Rik	havana	0.518862	1.06949	0.157945	0.588323	2.98385	0.351403
17	28951855	28952409	-	1700063J08Rik	bidirectional_promoter_lncRNA	1700063J08Rik	havana	0.207605	0.0001	0.157945	0.180963	0.651101	0.117201
12	99626053	99627975	-	1700064M15Rik	lincRNA	1700064M15Rik	havana	0.726366	1.06949	0.552556	0.32689	0.868101	0.351403
9	95855418	95858323	-	1700065D16Rik	antisense	1700065D16Rik	ensembl_havana	2.03135	1.87289	0.889744	0.901676	1.79083	1.32851
1	39839175	39847335	-	1700066B17Rik	lincRNA	1700066B17Rik	havana	0.0001	0.0001	0.0001	0.0001	0.922351	0.0001
18	35703225	35730870	+	1700066B19Rik	protein_coding	1700066B19Rik	ensembl_havana	0.518862	0.668466	0.394712	0.196174	0.3256	0.878358
1	57377620	57385424	+	1700066M21Rik	protein_coding	1700066M21Rik	ensembl_havana	3.21642	4.67866	5.76143	7.84307	5.91335	5.91371
8	84001502	84004771	+	1700067K01Rik	protein_coding	1700067K01Rik	ensembl_havana	0.830118	0.668466	0.592017	0.784397	0.27135	0.585605
7	121707075	121708014	+	1700069B07Rik	antisense	1700069B07Rik	ensembl_havana	1.66014	1.51118	1.642	1.17655	1.00895	0.702707
17	43588340	43592443	-	1700071M16Rik	antisense	1700071M16Rik	havana	1.34888	3.07458	14.0123	8.51904	3.9717	3.47429
2	30236795	30238224	-	1700084E18Rik	antisense	1700084E18Rik	ensembl_havana	7.67777	9.89192	4.38029	1.56869	8.08336	3.10328
15	33403985	33405977	-	1700084J12Rik	transcribed_processed_pseudogene	1700084J12Rik	havana	0.0001	0.133773	1.26286	1.43798	0.3256	0.409954
18	38238405	38250566	-	1700086O06Rik	lincRNA	1700086O06Rik	havana	1.45645	0.937032	2.22257	1.63705	0.922351	0.880059
14	103424905	103449868	+	1700087I21Rik	lincRNA	1700087I21Rik	havana	2.07515	1.20316	0.434173	0.130816	0.05435	2.22502
15	79129349	79141254	-	1700088E04Rik	protein_coding	1700088E04Rik	ensembl_havana	5.77087	4.2046	0.736424	1.37077	1.89393	4.55674
19	8740718	8741226	+	1700092M07Rik	protein_coding	1700092M07Rik	ensembl_havana	1.03762	1.47051	0.276328	0.392248	0.705351	0.644156
16	96082676	96089071	+	1700093J21Rik	bidirectional_promoter_lncRNA	1700093J21Rik	havana	0.830118	0.133773	0.473634	0.0001	0.0001	0.409954
3	90062796	90068348	+	1700094D03Rik	protein_coding	1700094D03Rik	ensembl_havana	5.00051	2.93871	2.46909	3.84789	1.22198	9.31194
10	76389015	76401508	+	1700094J05Rik	antisense	1700094J05Rik	havana	0.315369	1.33683	0.279401	0.327821	0.547897	0.238821
4	138137595	138138519	-	1700095J12Rik	antisense	1700095J12Rik	havana	3.32017	4.94601	0.473634	0.719039	1.57335	1.75662
5	25530013	25531467	+	1700096K18Rik	lincRNA	1700096K18Rik	havana	6.9515	8.68886	5.68251	2.28763	5.85911	5.91371
17	30622441	30626906	-	1700097N02Rik	bidirectional_promoter_lncRNA	1700097N02Rik	havana	0.745384	0.133773	1.99051	0.241301	0.0001	0.0001
13	102760255	102761897	+	1700099I09Rik	antisense	1700099I09Rik	havana	1.45263	2.0052	0.35525	0.263838	0.16285	2.22502
6	129531950	129533818	-	1700101I11Rik	processed_transcript	1700101I11Rik	havana	1.77849	2.05899	1.85774	1.4	8.45322	0.399537
9	108392805	108410935	+	1700102P08Rik	protein_coding	1700102P08Rik	ensembl_havana	1.14138	1.33683	0.35525	0.915113	0.4341	1.17111
8	33730534	33731820	-	1700104B16Rik	lincRNA	1700104B16Rik	ensembl_havana	0.103852	0.267446	0.0001	0.130816	0.651101	0.234302
19	7382537	7383562	+	1700105P06Rik	antisense	1700105P06Rik	havana	2.69603	3.88272	1.95873	0.767382	2.13684	1.31015
5	3571566	3584357	+	1700109H08Rik	protein_coding	1700109H08Rik	ensembl_havana	10.6866	11.897	6.47173	7.25485	3.63485	15.2876
9	40323426	40343565	+	1700110K17Rik	antisense	1700110K17Rik	havana	0.415109	1.20316	0.276852	0.784397	0.37985	0.702707
3	88171556	88177786	-	1700113A16Rik	antisense	1700113A16Rik	havana	1.00709	0.612271	0.924254	0.4549	0.752183	1.50352
15	99249511	99262045	+	1700120C14Rik	processed_transcript	1700120C14Rik	havana	2.80141	1.60418	0.552556	0.784397	3.52635	1.29711
8	84847188	84848416	+	1700122E12Rik	processed_transcript	1700122E12Rik	havana	0.103852	0.267446	0.513095	0.0654581	0.651101	0.0586505
14	54686216	54690742	+	1700123O20Rik	protein_coding	1700123O20Rik	ensembl_havana	19.1355	22.4585	14.5702	16.2284	19.5865	18.4309
6	83761756	83762866	-	1700124L16Rik	antisense	1700124L16Rik	havana	0.726366	0.267446	0.394712	0.261532	0.3256	0.617753
6	143201397	143221449	-	1700126G02Rik	antisense	1700126G02Rik	havana	0.622614	0.668466	0.315789	0.261532	0.16285	1.11256
8	124305132	124306508	-	1810008B01Rik	antisense	1810008B01Rik	havana	1.76389	1.87153	0.806831	0.851762	0.658483	0.59321
19	8888853	8890882	+	1810009A15Rik	protein_coding	1810009A15Rik	ensembl_havana	10.0287	10.7116	10.6643	12.5939	7.47564	12.0739
11	107025681	107030444	+	1810010H24Rik	protein_coding	1810010H24Rik	ensembl_havana	2.1789	1.60418	1.14447	0.196174	0.27135	0.702707
2	26138546	26139544	+	1810012K08Rik	lincRNA	1810012K08Rik	havana	0.0001	1.42106	2.47925	0.434027	0.91463	0.579173
16	8830100	8858923	+	1810013L24Rik	protein_coding	1810013L24Rik	ensembl_havana	71.278	85.15	66.2555	67.2536	88.3191	75.6474
10	86685525	86694807	+	1810014B01Rik	transcribed_unprocessed_pseudogene	1810014B01Rik	havana	7.77693	12.4417	7.15919	19.5541	8.62124	12.8446
17	29717072	29719154	+	1810014P07Rik	bidirectional_promoter_lncRNA	1810014P07Rik	havana	0.622614	0.534793	0.0790223	0.392248	1.3021	0.175752
7	12948592	12961769	-	1810019N24Rik	lincRNA	1810019N24Rik	havana	2.69766	2.94091	0.552556	2.35299	2.98385	1.75662
6	87675590	87722802	-	1810020O05Rik	protein_coding	1810020O05Rik	havana	0.0001	0.0001	0.0395612	1.69125	1.35635	0.0822162
15	89071196	89075853	-	1810021B22Rik	antisense	1810021B22Rik	havana	0.103852	0.668466	0.749862	0.457607	0.37985	0.351403
2	127186355	127208281	-	1810024B03Rik	protein_coding	1810024B03Rik	ensembl_havana	1.24513	1.06949	1.73639	1.30726	0.37985	2.34212
7	73539801	73558396	-	1810026B05Rik	processed_transcript	1810026B05Rik	havana	75.6883	133.118	41.429	41.2033	45.8973	125.478
X	12654879	12673669	-	1810030O07Rik	protein_coding	1810030O07Rik	ensembl_havana	19.713	24.195	24.0714	38.1039	16.4379	31.6759
13	64248700	64271853	+	1810034E14Rik	antisense	1810034E14Rik	havana	2.90516	2.80724	2.68346	1.50334	0.596851	3.45458
3	122924203	122926185	+	1810037I17Rik	protein_coding	1810037I17Rik	ensembl_havana	7.57402	11.6297	19.4939	19.3461	12.9116	15.2232
14	121876725	121879410	-	1810041H14Rik	antisense	1810041H14Rik	havana	0.207605	0.40112	0.118483	0.130816	0.3256	0.761257
6	91440987	91441756	+	1810044D09Rik	lincRNA	1810044D09Rik	havana	0.726366	0.40112	1.30232	1.04583	0.759601	0.936909
9	51289686	51328925	-	1810046K07Rik	protein_coding	1810046K07Rik	ensembl_havana	3.83893	4.54499	0.947168	0.130816	0.705351	9.71949
15	12321438	12321900	-	1810049J17Rik	protein_coding	1810049J17Rik	ensembl	36.8328	58.144	44.0416	11.8554	39.6556	20.6603
19	3708293	3717882	+	1810055G02Rik	protein_coding	1810055G02Rik	ensembl_havana	3.21642	1.60418	12.6671	9.6731	16.2208	2.86908
6	35252654	35263497	+	1810058I24Rik	protein_coding	1810058I24Rik	ensembl_havana	17.9492	15.6399	37.6067	24.9669	33.7436	24.24
5	148953748	148970123	-	1810059H22Rik	processed_transcript	1810059H22Rik	havana	0.726366	0.802139	0.35525	0.980471	0.0001	0.409954
14	20546079	20570688	+	1810062O18Rik	antisense	1810062O18Rik	havana	1.86764	3.09262	1.42466	0.672359	0.448247	1.87372
11	57795499	57801418	-	2010001A14Rik	processed_transcript	2010001A14Rik	havana	0.415109	1.06949	1.14447	0.653681	0.05435	2.57632
13	46979908	47011196	+	2010001K21Rik	processed_transcript	2010001K21Rik	ensembl_havana	0.104993	0.267446	1.05116	0.130816	1.64211	0.0586505
9	51278513	51284211	+	2010007H06Rik	antisense	2010007H06Rik	ensembl_havana	27.4945	23.3929	4.73544	0.849755	0.813851	9.01688
6	125083437	125084030	+	2010008C14Rik	TEC	2010008C14Rik	havana	2.3864	0.935813	3.47268	2.48371	13.7796	2.45922
6	145303152	145308952	+	2010013B24Rik	lincRNA	2010013B24Rik	havana	2.1789	1.47051	1.30232	1.04583	3.0381	0.527055
3	106481982	106485914	-	2010016I18Rik	processed_transcript	2010016I18Rik	ensembl_havana	30.4581	25.2593	24.4596	21.2089	86.9823	25.8128
17	86285164	86287179	-	2010106C02Rik	antisense	2010106C02Rik	havana	2.07515	1.60418	0.0395612	0.0001	0.05435	0.351403
5	93206518	93213476	+	2010109A12Rik	protein_coding	2010109A12Rik	ensembl_havana	1.45263	0.935813	0.394712	0.457607	0.596851	0.644156
8	86885688	86886567	+	2010110E17Rik	lincRNA	2010110E17Rik	havana	0.103852	0.133773	0.0395612	0.130816	3.52635	0.175752
18	34751809	34758686	+	2010110K18Rik	lincRNA	2010110K18Rik	havana	0.311357	0.534793	0.315789	0.719039	0.4341	0.409954
X	7411817	7445144	-	2010204K13Rik	processed_transcript	2010204K13Rik	havana	0.518862	1.33683	1.4207	1.56869	0.0001	1.05401
1	37611677	37720086	-	2010300C02Rik	protein_coding	2010300C02Rik	ensembl_havana	0.415109	0.534793	0.947168	0.915113	0.1086	0.117201
16	19051367	19106750	+	2010309G21Rik	antisense	2010309G21Rik	havana	0.518862	0.133773	0.0790223	0.0001	0.0001	1.05401
6	42370671	42381216	+	2010310C07Rik	antisense	2010310C07Rik	havana	0.830118	0.802139	0.631478	0.261532	2.11585	0.175752
9	124291804	124312697	-	2010315B03Rik	protein_coding	2010315B03Rik	ensembl_havana	6.5365	4.54499	3.90675	6.79734	2.54985	15.9259
8	70776815	70777824	+	2010320M18Rik	lincRNA	2010320M18Rik	havana	5.49897	5.61438	4.65652	3.92158	4.39435	3.33748
7	29246561	29248467	-	2200002D01Rik	protein_coding	2200002D01Rik	ensembl_havana	2.32011	2.20067	0.688883	0.525791	0.831396	1.20144
13	58379817	58385226	-	2210016F16Rik	protein_coding	2210016F16Rik	ensembl_havana	27.0795	27.1358	29.1224	39.4764	27.4506	28.5142
5	114942158	114949784	+	2210016L21Rik	protein_coding	2210016L21Rik	ensembl_havana	24.8856	21.1645	24.0709	21.3037	13.1758	29.3817
16	32454598	32456150	-	2210020O09Rik	antisense	2210020O09Rik	havana	0.103852	0.534793	0.276328	0.130816	1.7361	0.292853
7	121062852	121063960	-	2210406H18Rik	TEC	2210406H18Rik	havana	0.933871	1.47051	3.70945	5.42482	0.596851	0.644156
6	31220351	31337405	+	2210408F21Rik	processed_transcript	2210408F21Rik	havana	0.103852	0.0001	1.14447	0.588323	0.48835	0.468504
13	77135540	77613785	+	2210408I21Rik	protein_coding	2210408I21Rik	ensembl_havana	3.63143	6.28274	2.24939	2.67978	1.9531	3.86444
5	130131327	130131825	+	2210412B16Rik	TEC	2210412B16Rik	havana	1.14138	2.40622	0.631478	0.261532	0.16285	3.45458
4	3656508	3663109	+	2210414B05Rik	lincRNA	2210414B05Rik	havana	0.103852	0.935813	0.157945	0.0654581	0.0001	1.93227
5	148741840	148743140	+	2210417A02Rik	lincRNA	2210417A02Rik	havana	0.0001	0.133773	0.236867	0.196174	0.868101	0.234302
2	176226569	176240329	+	2210418O10Rik	protein_coding	2210418O10Rik	ensembl_havana	0.0700765	1.0592	2.38017	1.95316	0.298475	1.43747
9	63394447	63399247	-	2300009A05Rik	protein_coding	2300009A05Rik	ensembl_havana	3.59795	3.67026	7.92065	3.9735	1.9291	4.76501
6	129208412	129238726	-	2310001H17Rik	lincRNA	2310001H17Rik	havana	10.6866	9.62457	5.72197	3.79087	7.97486	18.385
1	138851983	138856853	-	2310009B15Rik	protein_coding	2310009B15Rik	ensembl_havana	3.00892	3.87662	5.36682	6.27448	5.91336	5.4453
10	80318254	80320538	-	2310011J03Rik	protein_coding	2310011J03Rik	ensembl_havana	32.0596	28.2052	40.724	33.5288	23.8159	28.1044
12	80120546	80132845	-	2310015A10Rik	processed_transcript	2310015A10Rik	havana	20.9581	18.848	15.7056	5.55554	20.1811	19.2047
7	27553233	27582100	+	2310022A10Rik	protein_coding	2310022A10Rik	ensembl_havana	26.042	26.6011	47.906	25.8165	17.3601	25.2354
8	124635756	124663370	-	2310022B05Rik	protein_coding	2310022B05Rik	ensembl_havana	14.6292	9.75825	33.4632	30.3916	36.8359	10.1879
11	59208321	59210739	+	2310033P09Rik	protein_coding	2310033P09Rik	ensembl_havana	14.7584	9.79919	13.668	13.0143	9.88686	14.722
19	46348201	46350303	-	2310034G01Rik	protein_coding	2310034G01Rik	havana	0.207605	0.40112	1.02609	0.980471	0.37985	0.0001
17	46772635	46773397	+	2310039H08Rik	protein_coding	2310039H08Rik	ensembl_havana	7.67777	6.0154	13.6142	9.08487	7.59511	5.3282
6	86483376	86488228	-	2310040G24Rik	lincRNA	2310040G24Rik	havana	0.207605	0.133773	1.30232	4.18302	2.6041	0.819808
16	93792136	93794902	-	2310043M15Rik	antisense	2310043M15Rik	havana	2.61263	3.20826	1.18041	1.25155	5.05746	2.42409
7	34389732	34393613	+	2310043P16Rik	TEC	2310043P16Rik	havana	31.437	26.2001	7.22149	6.01304	12.6404	26.1136
7	131338220	131362760	-	2310057M21Rik	protein_coding	2310057M21Rik	ensembl_havana	16.4967	18.7144	11.0492	16.0782	12.0436	19.4974
11	58965748	58978051	-	2310058D17Rik	processed_transcript	2310058D17Rik	havana	2.80141	2.27255	1.38124	1.04583	3.74335	2.16647
17	35892677	35897432	-	2310061I04Rik	protein_coding	2310061I04Rik	ensembl_havana	17.0155	20.1848	25.8471	19.15	14.9731	20.6099
15	99972158	99973288	-	2310068J16Rik	antisense	2310068J16Rik	havana	2.80141	1.73785	1.56789	2.29548	3.79408	1.18529
7	44246722	44252320	+	2410002F23Rik	protein_coding	2410002F23Rik	ensembl_havana	60.7989	57.2119	52.4425	67.4862	41.772	106.211
11	97598511	97622894	+	2410003L11Rik	processed_transcript	2410003L11Rik	havana	0.0001	0.0001	0.118483	5.42482	0.0001	0.0001
3	145938014	145944830	+	2410004B18Rik	protein_coding	2410004B18Rik	ensembl_havana	6.84775	8.15417	9.94431	12.8103	10.8501	11.3589
12	17003319	17011728	-	2410004P03Rik	protein_coding	2410004P03Rik	ensembl_havana	1.86764	1.33683	0.315789	0.392248	0.48835	0.409954
11	62602877	62604808	+	2410006H16Rik	processed_transcript	2410006H16Rik	havana	7.67777	8.95621	15.9029	25.2937	2.54985	20.6684
12	22953997	23010285	-	2410018L13Rik	lincRNA	2410018L13Rik	ensembl_havana	0.0001	0.276393	0.0878717	0.0288056	0.0001	1.70624
17	69275362	69277209	-	2410021H03Rik	antisense	2410021H03Rik	havana	0.0001	0.40112	0.552556	0.0654581	0.0001	0.0001
14	56811989	56813900	+	2410022M11Rik	bidirectional_promoter_lncRNA	2410022M11Rik	havana	19.5055	20.0511	13.9693	7.45092	26.0944	9.30964
19	23134900	23135718	+	2410080I02Rik	lincRNA	2410080I02Rik	havana	0.0001	0.0001	0.67094	0.0654581	0.0001	0.0001
5	118245227	118266094	+	2410131K14Rik	protein_coding	2410131K14Rik	ensembl_havana	17.7417	15.2389	13.8115	17.0586	12.9659	27.3432
8	57488054	57508878	+	2500002B13Rik	processed_transcript	2500002B13Rik	havana	0.622614	0.534793	0.552556	0.980471	0.705351	0.292853
2	153341157	153346074	-	2500004C02Rik	processed_transcript	2500004C02Rik	havana	0.726366	0.935813	1.02609	1.63405	0.705351	0.936909
16	18836578	18840161	+	2510002D24Rik	protein_coding	2510002D24Rik	ensembl_havana	4.04443	4.11204	10.1277	4.66878	3.24799	21.5589
16	21649045	21694666	-	2510009E07Rik	protein_coding	2510009E07Rik	ensembl_havana	7.26276	9.62457	30.9771	15.1632	110.833	8.43138
5	120552055	120553040	-	2510016D11Rik	TEC	2510016D11Rik	havana	3.73518	3.4756	2.80184	3.85623	6.23886	1.63952
5	3585112	3586375	+	2510017J16Rik	antisense	2510017J16Rik	havana	1.14138	1.73785	0.631478	1.56869	0.813851	1.69807
4	147940895	147947315	+	2510039O18Rik	protein_coding	2510039O18Rik	ensembl_havana	101.159	101.592	159.029	106.403	87.0714	96.7842
7	126648543	126649595	-	2510046G10Rik	antisense	2510046G10Rik	ensembl_havana	3.58716	2.40622	1.70917	1.07513	0.922351	2.53867
2	29868723	29870318	-	2600006K01Rik	antisense	2600006K01Rik	ensembl_havana	0.311357	0.267446	1.2234	0.130816	0.27135	0.117201
6	13867735	13871519	-	2610001J05Rik	protein_coding	2610001J05Rik	havana	8.19653	13.5011	10.6546	22.1565	24.3584	12.647
X	107782751	107816335	-	2610002M06Rik	protein_coding	2610002M06Rik	ensembl_havana	10.8941	8.55519	9.86539	12.6796	1.79035	14.5792
8	20385782	20424815	-	2610005L07Rik	transcribed_unprocessed_pseudogene	2610005L07Rik	havana	29.9397	31.1032	28.621	35.3602	8.31441	110.166
10	79064374	79097601	-	2610008E11Rik	protein_coding	2610008E11Rik	ensembl_havana	15.7704	16.0409	8.91832	11.111	4.4486	28.5728
1	135480392	135481415	-	2610012C04Rik	TEC	2610012C04Rik	havana	0.415109	0.267446	0.434173	0.392248	0.651101	0.117201
16	11203366	11246202	+	2610020C07Rik	antisense	2610020C07Rik	havana	9.33781	9.22355	3.83119	8.83112	9.44703	8.20421
7	41599230	41628534	+	2610021A01Rik	protein_coding	2610021A01Rik	havana	12.8226	12.2378	10.2067	14.047	7.64411	19.8217
11	21099534	21099828	+	2610024D14Rik	processed_pseudogene	2610024D14Rik	havana	0.830118	0.133773	0.35525	0.261532	0.976601	0.409954
11	85791661	85832224	-	2610027K06Rik	processed_transcript	2610027K06Rik	havana	3.11267	5.50131	0.641892	0.722613	1.7361	0.878358
9	45797348	45799061	-	2610028D06Rik	TEC	2610028D06Rik	havana	4.25394	5.4807	1.85477	1.37262	1.7361	2.75198
11	113043895	113201839	-	2610035D17Rik	lincRNA	2610035D17Rik	havana	21.9956	17.1103	3.70945	2.22227	1.13935	15.6331
15	96134819	96284496	-	2610037D02Rik	lincRNA	2610037D02Rik	havana	15.978	20.4521	3.23591	7.3202	26.1486	19.2047
8	129216354	129234407	-	2610044O15Rik8	protein_coding	2610044O15Rik8	ensembl_havana	4.04644	3.07458	3.3543	4.8366	1.4106	8.19718
1	9560832	9631176	-	2610203C22Rik	processed_transcript	2610203C22Rik	havana	0.103852	0.267446	1.09196	5.4094	0.2171	0.0586505
13	104684931	104694995	+	2610204G07Rik	antisense	2610204G07Rik	havana	1.03762	0.802139	0.197406	0.457607	0.3256	0.702707
4	10874498	10899426	+	2610301B20Rik	protein_coding	2610301B20Rik	ensembl_havana	2.07515	2.0052	1.77585	3.46408	2.9296	2.04937
6	86848399	86849441	-	2610306M01Rik	bidirectional_promoter_lncRNA	2610306M01Rik	havana	3.52768	1.73785	1.10501	1.69941	2.65835	3.04473
7	128538932	128539544	+	2610306O10Rik	TEC	2610306O10Rik	havana	1.34888	2.0052	0.513095	2.35299	12.3149	0.409954
16	17113398	17125168	-	2610318N02Rik	protein_coding	2610318N02Rik	ensembl_havana	1.6515	3.42511	5.89858	3.50721	2.58369	4.70491
11	78261752	78290624	+	2610507B11Rik	protein_coding	2610507B11Rik	ensembl_havana	202.94	224.571	278.56	498.355	222.805	287.13
11	59199836	59202386	-	2610507I01Rik	processed_transcript	2610507I01Rik	havana	0.726366	3.60928	5.24843	0.522965	1.35635	0.936909
9	118402465	118403303	-	2610509F24Rik	TEC	2610509F24Rik	havana	0.0001	0.0001	0.0001	0.0001	0.0001	0.995459
5	134519325	134520790	-	2700029L08Rik	TEC	2700029L08Rik	havana	1.86764	2.53989	0.276328	0.915113	3.9061	0.878358
5	23850597	23855039	+	2700038G22Rik	lincRNA	2700038G22Rik	havana	9.33781	6.68376	3.39376	6.79734	12.1521	6.26501
19	32389216	32391191	+	2700046G09Rik	bidirectional_promoter_lncRNA	2700046G09Rik	havana	0.311357	0.935813	0.828784	1.04583	1.68185	0.234302
12	71136848	71243304	+	2700049A03Rik	protein_coding	2700049A03Rik	ensembl_havana	17.638	27.5368	13.772	16.7971	19.1503	29.8023
17	13482553	13668892	-	2700054A10Rik	lincRNA	2700054A10Rik	havana	0.0001	0.0001	0.0001	1.02663	21.3961	0.117201
18	24470850	24477799	+	2700062C07Rik	protein_coding	2700062C07Rik	ensembl_havana	3.94269	3.34193	4.10406	8.6809	5.06911	7.44482
19	7417625	7425905	+	2700081O15Rik	protein_coding	2700081O15Rik	ensembl_havana	9.44156	6.41642	4.93275	6.47055	0.813851	5.4453
12	55045661	55080111	-	2700097O09Rik	protein_coding	2700097O09Rik	ensembl_havana	2.49016	3.60928	2.68346	5.49018	2.4956	7.31892
17	94750100	94775133	+	2700099C18Rik	transcribed_unprocessed_pseudogene	2700099C18Rik	havana	0.830118	0.534793	1.10501	2.94121	0.651101	3.86444
11	64079484	64083260	+	2810001G20Rik	antisense	2810001G20Rik	havana	0.933871	1.33683	1.73639	1.56869	1.3021	0.995459
2	94406151	94411683	+	2810002D19Rik	processed_transcript	2810002D19Rik	havana	11.2032	11.0594	5.71724	3.69928	8.67388	8.08796
8	124836945	124863121	-	2810004N23Rik	protein_coding	2810004N23Rik	ensembl_havana	19.1943	18.5807	19.8491	34.5092	11.102	29.3925
5	124328089	124341845	+	2810006K23Rik	protein_coding	2810006K23Rik	ensembl_havana	7.05526	3.4756	4.89328	7.97379	3.41785	7.72877
8	123042466	123044603	+	2810013P06Rik	bidirectional_promoter_lncRNA	2810013P06Rik	havana	50.5275	54.6725	44.8674	44.705	110.019	39.4046
11	58867216	58883289	+	2810021J22Rik	protein_coding	2810021J22Rik	ensembl_havana	7.22928	6.81744	4.0646	7.77771	1.3021	19.4128
1	157412352	157420237	+	2810025M15Rik	transcribed_processed_pseudogene	2810025M15Rik	ensembl_havana	1.63467	2.0052	6.33187	14.0977	0.413616	1.21566
12	111572317	111574403	-	2810029C07Rik	bidirectional_promoter_lncRNA	2810029C07Rik	havana	0.830118	1.06949	0.749862	1.43798	7.5951	0.878358
15	75642129	75653644	+	2810039B14Rik	transcribed_unitary_pseudogene	2810039B14Rik	havana	3.11267	1.76522	1.10501	2.74514	0.981491	1.88762
14	20641009	20644049	+	2810402E24Rik	antisense	2810402E24Rik	havana	8.09278	9.35723	5.68251	4.96731	14.9189	8.66558
X	108833800	108974907	+	2810403D21Rik	processed_transcript	2810403D21Rik	havana	3.32017	4.27764	1.49962	1.2419	0.868101	3.92299
4	137387266	137388383	-	2810405F17Rik	lincRNA	2810405F17Rik	havana	9.1303	13.1001	2.52561	3.52944	6.88986	6.38211
11	69897352	69900988	-	2810408A11Rik	protein_coding	2810408A11Rik	ensembl_havana	1.24513	0.935813	1.46016	0.392248	1.4106	0.936909
1	64679871	64690660	-	2810408I11Rik	processed_transcript	2810408I11Rik	havana	1.66014	1.73785	1.10501	1.85944	10.3605	2.45169
1	151748949	151755019	-	2810414N06Rik	lincRNA	2810414N06Rik	havana	0.830118	0.267446	0.710401	0.784397	0.2171	0.819808
3	135425237	135427933	-	2810428J06Rik	TEC	2810428J06Rik	havana	1.76389	1.87153	0.947168	1.83013	1.5191	1.93227
13	3478230	3501394	+	2810429I04Rik	lincRNA	2810429I04Rik	havana	1.45263	3.4756	0.67094	4.11766	2.76685	3.10328
6	134897961	134901109	+	2810454H06Rik	antisense	2810454H06Rik	havana	4.33191	3.0834	2.306	1.2419	4.64353	2.09433
8	123838553	123840786	-	2810455O05Rik	lincRNA	2810455O05Rik	havana	2.1789	3.20826	0.986629	2.15692	0.596851	1.34676
14	46883698	46885065	-	2810457G06Rik	antisense	2810457G06Rik	havana	1.99996	1.26389	8.21667	1.17588	1.34594	0.150596
5	25100983	25110110	+	2900005J15Rik	processed_transcript	2900005J15Rik	ensembl_havana	1.97139	0.935813	1.89424	3.20265	3.30935	2.86908
11	18888261	18889841	-	2900018N21Rik	TEC	2900018N21Rik	havana	0.0001	0.0001	0.0395612	0.719039	0.0001	0.117201
5	113086323	113221237	-	2900026A02Rik	protein_coding	2900026A02Rik	ensembl_havana	6.43274	7.08478	30.4641	17.4507	75.8411	1.22966
11	117611247	117613858	+	2900041M22Rik	processed_transcript	2900041M22Rik	ensembl_havana	0.311357	0.267446	0.0395612	0.0001	0.0001	0.644156
9	46913493	46927367	+	2900052N01Rik	lincRNA	2900052N01Rik	havana	0.622614	0.668466	0.828784	0.32689	0.16285	1.34676
1	118458652	118459268	-	2900060B14Rik	antisense	2900060B14Rik	ensembl_havana	3.21642	1.73785	0.513095	2.61442	5.96761	1.63952
7	81523550	81531499	+	2900076A07Rik	lincRNA	2900076A07Rik	havana	6.75737	6.68376	2.21313	3.10494	3.32872	6.35381
10	39657428	39658427	-	2900078I11Rik	TEC	2900078I11Rik	havana	2.3864	2.53989	0.276328	0.392248	0.3256	1.93227
5	144241690	144256187	-	2900089D17Rik	antisense	2900089D17Rik	havana	0.415109	0.133773	1.89424	1.69941	0.48835	0.140122
2	163419795	163420362	+	2900093K20Rik	antisense	2900093K20Rik	havana	2.28265	1.73785	1.57855	0.653681	1.8446	1.46386
2	156388065	156392980	-	2900097C17Rik	lincRNA	2900097C17Rik	ensembl_havana	167.121	212.003	237.688	273.528	349.336	172.897
9	109827943	109832707	-	3000002C10Rik	transcribed_processed_pseudogene	3000002C10Rik	ensembl_havana	2.69766	1.87153	2.17046	2.67676	0.759601	3.8627
6	148944867	148947130	+	3010003L21Rik	antisense	3010003L21Rik	ensembl_havana	12.7616	12.5654	4.14352	6.60127	6.76813	6.85098
16	13671929	13678389	+	3110001I22Rik	protein_coding	3110001I22Rik	ensembl_havana	6.64025	5.34703	3.86754	10.8736	7.41755	7.15053
1	120121187	120188190	+	3110009E18Rik	protein_coding	3110009E18Rik	ensembl_havana	2.1789	1.60418	0.394712	1.30726	0.5426	2.10792
4	108719649	108781905	+	3110021N24Rik	protein_coding	3110021N24Rik	ensembl	0.333776	0.0001	0.822128	0.469734	0.0001	0.0001
7	81782182	81789479	-	3110040N11Rik	protein_coding	3110040N11Rik	ensembl_havana	4.87646	2.80724	3.86729	3.98694	1.6276	5.38675
1	169969409	169972397	+	3110045C21Rik	antisense	3110045C21Rik	havana	0.415109	0.40112	0.0001	0.130816	1.57335	0.175752
12	20874125	20921263	-	3110053B16Rik	transcribed_unprocessed_pseudogene	3110053B16Rik	havana	0.964804	0.558389	0.849828	0.513243	0.0543501	0.799505
12	70991615	71015833	-	3110056K07Rik	processed_transcript	3110056K07Rik	havana	12.3466	11.7633	5.32736	5.2941	22.6766	10.3635
1	176745564	176746983	-	3110062G12Rik	TEC	3110062G12Rik	havana	0.103852	0.40112	0.0001	0.915113	0.922351	0.292853
13	119487252	119488385	-	3110070M22Rik	antisense	3110070M22Rik	ensembl_havana	1.14138	0.40112	0.31843	0.0654581	0.3256	1.81517
3	51829385	51830406	-	3110080O07Rik	TEC	3110080O07Rik	havana	1.03762	2.13887	1.4207	0.980471	0.05435	0.234302
5	139359739	139460528	-	3110082I17Rik	protein_coding	3110082I17Rik	ensembl_havana	3.94269	4.81234	22.3181	15.6207	3.4721	5.094
12	88365314	88377324	-	3200001D21Rik	antisense	3200001D21Rik	havana	1.27873	0.935813	0.0820076	0.392248	0.705351	0.48988
18	37655451	37661743	+	3222401L13Rik	lincRNA	3222401L13Rik	ensembl_havana	0.207605	1.06949	0.552556	0.0001	2.76685	0.878358
2	150310935	150362766	-	3300002I08Rik	protein_coding	3300002I08Rik	ensembl_havana	2.28265	0.935813	0.777518	1.11119	0.922351	1.58096
17	5798657	5803241	+	3300005D01Rik	lincRNA	3300005D01Rik	havana	4.04644	4.94601	2.05208	4.44445	8.13761	6.90906
14	32659119	32685294	-	3425401B19Rik	protein_coding	3425401B19Rik	ensembl_havana	11.6204	11.496	0.868245	0.0654581	0.651101	5.50385
X	135022734	135060337	-	3632454L22Rik	processed_transcript	3632454L22Rik	havana	0.622614	0.133773	0.473634	0.196174	0.37985	0.702707
14	12284173	12303232	+	3830406C13Rik	protein_coding	3830406C13Rik	ensembl_havana	6.744	8.55519	6.49793	15.7046	6.29311	17.9166
13	107022553	107055498	+	3830408C21Rik	processed_transcript	3830408C21Rik	ensembl_havana	0.830119	0.40112	1.30232	1.43798	0.5426	1.52241
8	10924427	10928697	-	3930402G23Rik	lincRNA	3930402G23Rik	ensembl_havana	1.14138	2.67356	0.197406	0.130816	2.7126	0.761257
19	28893042	28967801	-	4430402I18Rik	protein_coding	4430402I18Rik	ensembl_havana	0.311357	0.267446	0.395378	0.0001	0.109035	0.411876
2	93027956	93044733	+	4631405J19Rik	antisense	4631405J19Rik	ensembl_havana	14.2142	14.4368	1.30232	0.653681	2.98385	7.37747
3	89767511	89773241	-	4632404H12Rik	lincRNA	4632404H12Rik	ensembl_havana	15.4592	14.5705	8.95778	13.5292	16.2751	15.9258
5	29378699	29390489	+	4632411P08Rik	lincRNA	4632411P08Rik	havana	0.830118	0.802139	0.118483	0.849755	0.37985	1.28821
3	19894886	19901034	+	4632415L05Rik	transcribed_unprocessed_pseudogene	4632415L05Rik	havana	7.78152	8.55519	10.6152	10.392	4.50285	13.5253
9	122127294	122130015	+	4632418H02Rik	TEC	4632418H02Rik	havana	3.83894	4.81234	1.02609	1.50334	2.0616	2.10792
7	92734166	92741469	-	4632427E13Rik	bidirectional_promoter_lncRNA	4632427E13Rik	ensembl_havana	77.2955	81.5405	19.415	29.3459	39.7113	54.862
16	30008667	30021431	+	4632428C04Rik	lincRNA	4632428C04Rik	havana	8.30028	4.94601	1.4207	0.522965	1.35635	9.89514
3	121787500	121788573	-	4633401B06Rik	TEC	4633401B06Rik	havana	0.207605	0.534793	0.0790223	0.588323	0.0001	0.644156
3	89337850	89347832	+	4731419I09Rik	antisense	4731419I09Rik	havana	2.5463	3.01504	1.29169	2.84428	2.48808	1.00956
11	73015856	73018842	-	4732414G09Rik	lincRNA	4732414G09Rik	havana	0.207605	0.668466	0.197406	0.0001	0.705351	0.234302
6	148212253	148215732	+	4732416N19Rik	TEC	4732416N19Rik	havana	8.61154	9.4909	3.03861	6.20912	13.5626	6.85051
1	6209866	6215294	-	4732440D04Rik	antisense	4732440D04Rik	ensembl_havana	23.9991	24.3638	9.73051	2.41686	8.32678	13.3683
7	25376819	25566418	+	4732471J01Rik	antisense	4732471J01Rik	ensembl_havana	3.86553	4.34275	1.5073	1.99809	11.084	2.89279
12	86290761	86306007	-	4732487G21Rik	lincRNA	4732487G21Rik	havana	4.77774	7.01912	2.79039	3.31471	4.9471	5.63993
17	12318853	12327251	+	4732491K20Rik	bidirectional_promoter_lncRNA	4732491K20Rik	havana	0.103852	0.534793	0.270225	0.457607	0.432493	0.936909
7	116546865	116549365	+	4732496C06Rik	lincRNA	4732496C06Rik	havana	1.55638	0.935813	1.30232	3.66015	0.1086	4.68414
8	91449521	91474599	-	4831440D22Rik	antisense	4831440D22Rik	havana	2.84628	4.17874	1.16598	1.81489	1.39489	2.46867
6	48755338	48756369	+	4833403J16Rik	lincRNA	4833403J16Rik	havana	2.54101	1.51403	1.74467	1.02468	0.174386	9.32226
19	53460622	53462724	+	4833407H14Rik	lincRNA	4833407H14Rik	havana	31.2669	41.7392	6.75289	1.27784	31.005	39.1454
19	3999548	4000543	-	4833408A19Rik	bidirectional_promoter_lncRNA	4833408A19Rik	havana	0.207605	0.40112	0.868245	0.915113	0.976601	0.468504
8	10899922	10903894	+	4833411C07Rik	processed_transcript	4833411C07Rik	havana	0.518862	0.133773	1.77585	0.915113	0.5426	0.117201
1	78465448	78466927	-	4833412K13Rik	TEC	4833412K13Rik	havana	2.07515	5.34703	0.157945	2.09156	1.13935	1.75662
17	31557126	31559114	+	4833413E03Rik	lincRNA	4833413E03Rik	ensembl_havana	0.0001	0.133773	0.394712	1.69941	2.00735	0.117201
5	3629777	3631723	-	4833413G10Rik	antisense	4833413G10Rik	havana	1.14138	2.13887	2.23594	2.15692	0.3256	2.92763
11	95858865	95861045	+	4833417C18Rik	processed_transcript	4833417C18Rik	havana	1.03762	1.33683	0.888084	0.522965	0.37985	1.11256
17	87274886	87282815	-	4833418N02Rik	processed_transcript	4833418N02Rik	havana	2.3864	4.27764	5.52466	1.76477	14.3221	3.74733
18	4353558	4368921	+	4833419F23Rik	lincRNA	4833419F23Rik	havana	0.726366	0.935813	1.40025	0.784397	2.76685	0.761257
13	119462768	119486121	+	4833420G17Rik	protein_coding	4833420G17Rik	ensembl_havana	35.081	38.7491	36.3628	41.0447	17.2829	83.7072
1	87865073	87865917	+	4833421G17Rik	TEC	4833421G17Rik	havana	11.6204	16.7093	0.868245	0.980471	1.57335	9.42674
15	96231870	96254685	-	4833422M21Rik	processed_transcript	4833422M21Rik	havana	6.744	5.88172	0.315789	0.130816	0.1086	5.4453
19	46303591	46305612	-	4833438C02Rik	bidirectional_promoter_lncRNA	4833438C02Rik	havana	41.5045	29.0826	19.4561	11.8409	37.3192	15.8922
13	54551218	54565436	-	4833439L19Rik	protein_coding	4833439L19Rik	ensembl_havana	23.4828	25.398	47.5337	40.943	36.5904	36.6663
9	108567533	108569175	+	4833445I07Rik	lincRNA	4833445I07Rik	havana	10.3753	7.75315	5.72197	8.30058	36.0221	3.63023
12	110841029	110843805	+	4921507G05Rik	bidirectional_promoter_lncRNA	4921507G05Rik	havana	0.207605	0.0001	0.32515	0.915113	0.986419	0.0586505
6	50573302	50596633	-	4921507P07Rik	protein_coding	4921507P07Rik	ensembl_havana	0.311357	0.0001	0.631478	0.261532	0.37985	0.468504
12	34873730	34874829	-	4921508M14Rik	TEC	4921508M14Rik	ensembl_havana	0.311357	0.802139	0.0395612	0.0001	0.1086	0.878358
3	79212919	79253914	+	4921511C10Rik	antisense	4921511C10Rik	havana	0.415109	1.20316	0.631478	0.588323	0.596851	0.644156
12	12351522	12392616	-	4921511I17Rik	antisense	4921511I17Rik	havana	3.83894	4.67866	2.44669	2.8105	3.0381	3.98154
4	141115660	141118088	+	4921514A10Rik	antisense	4921514A10Rik	ensembl_havana	22.1157	17.611	9.2423	8.5476	5.26279	14.8632
10	78428271	78438848	+	4921516A02Rik	antisense	4921516A02Rik	havana	0.563706	0.429375	0.510079	0.925758	9.04616	0.587387
16	57331951	57335433	+	4921517D16Rik	antisense	4921517D16Rik	havana	0.207605	0.668466	0.118483	0.261532	1.0851	0.117201
8	8661801	8664729	+	4921522P10Rik	lincRNA	4921522P10Rik	ensembl_havana	0.518862	0.0001	0.197406	0.457607	0.4341	0.761257
8	85408759	85432834	-	4921524J17Rik	protein_coding	4921524J17Rik	ensembl_havana	2.90516	4.27764	4.21685	3.98694	0.759601	6.54866
13	52096741	52124159	+	4921525O09Rik	processed_transcript	4921525O09Rik	havana	0.103852	0.0001	0.236867	0.0001	0.0001	0.702707
2	179975993	179979014	+	4921531C22Rik	processed_transcript	4921531C22Rik	havana	4.66895	5.4807	4.73544	3.66015	18.5536	3.68878
11	3886088	3895099	-	4921536K21Rik	protein_coding	4921536K21Rik	ensembl_havana	2.28265	0.935813	0.473634	1.17655	9.54811	0.527055
2	130706200	130906407	-	4930402H24Rik	protein_coding	4930402H24Rik	ensembl_havana	17.5473	17.3776	14.9327	19.2807	15.1359	21.8394
11	34299707	34308114	+	4930403D09Rik	antisense	4930403D09Rik	havana	0.721771	0.528142	0.147745	0.0001	0.462189	1.24851
1	36332708	36333421	+	4930403P22Rik	lincRNA	4930403P22Rik	havana	0.622614	0.133773	0.276328	0.261532	0.4341	0.761257
16	91011249	91016744	+	4930404I05Rik	processed_transcript	4930404I05Rik	havana	0.712281	0.679325	0.831054	2.16721	6.26013	1.12253
10	81363067	81365817	-	4930404N11Rik	protein_coding	4930404N11Rik	ensembl_havana	10.835	7.56857	8.10202	13.4247	20.558	4.09996
14	22507174	22542824	-	4930405A10Rik	antisense	4930405A10Rik	havana	0.0001	0.0001	0.197406	0.849755	0.2171	0.117201
2	156714540	156720910	-	4930405A21Rik	processed_transcript	4930405A21Rik	havana	0.311357	0.133773	0.276328	0.261532	0.596851	0.351403
7	68315973	68317033	-	4930405G09Rik	TEC	4930405G09Rik	havana	6.12149	7.75315	0.35525	0.0001	0.16285	2.63487
17	63305446	63312974	-	4930405O22Rik	sense_intronic	4930405O22Rik	havana	1.76389	2.13887	0.315789	0.32689	0.48835	1.11256
3	100426405	100437755	+	4930406D18Rik	processed_transcript	4930406D18Rik	havana	0.0001	0.0001	0.0001	0.0001	2.3871	0.0001
4	9770585	9823412	+	4930412C18Rik	processed_transcript	4930412C18Rik	havana	0.0001	0.0001	0.67094	0.261532	0.05435	0.0001
8	57650889	57652360	-	4930412F12Rik	TEC	4930412F12Rik	havana	6.32899	13.2338	3.07807	7.77771	18.5536	5.91371
11	60112219	60115231	-	4930412M03Rik	lincRNA	4930412M03Rik	ensembl_havana	10.3753	13.1001	3.31484	5.2941	3.20085	6.20646
7	122969058	122970051	-	4930413G21Rik	TEC	4930413G21Rik	havana	1.97139	1.33683	0.552556	0.980471	1.6276	1.11256
19	44960373	44984551	-	4930414N06Rik	antisense	4930414N06Rik	havana	0.311357	0.267446	0.0790223	0.197436	0.0001	0.649744
6	125265476	125287287	+	4930417O13Rik	processed_transcript	4930417O13Rik	havana	4.46145	6.28274	0.0395612	0.522965	3.7976	0.585605
9	99299007	99304676	-	4930422M22Rik	antisense	4930422M22Rik	havana	0.0001	0.40112	0.631478	0.719039	0.0001	0.527055
12	81781358	81783032	+	4930423D22Rik	bidirectional_promoter_lncRNA	4930423D22Rik	havana	1.34888	0.668466	0.35525	0.130816	3.30935	1.69807
18	21651448	21656106	+	4930426D05Rik	antisense	4930426D05Rik	ensembl_havana	23.0143	28.8195	8.60831	0.784397	0.651101	74.1741
12	76402751	76403983	-	4930426I24Rik	lincRNA	4930426I24Rik	havana	0.933871	0.534793	0.118483	0.0001	1.13935	0.234302
2	18998343	18999805	+	4930426L09Rik	bidirectional_promoter_lncRNA	4930426L09Rik	ensembl_havana	2.69766	3.60928	1.61801	0.849755	4.61136	2.57632
4	6352105	6357531	-	4930430E12Rik	antisense	4930430E12Rik	havana	0.0001	0.0001	0.434173	0.784397	0.16285	0.0001
10	100572265	100590424	-	4930430F08Rik	protein_coding	4930430F08Rik	ensembl_havana	1.48109	1.06949	3.3494	3.78077	0.7716	3.87509
14	44955215	44961327	-	4930431P03Rik	processed_transcript	4930431P03Rik	havana	0.415109	0.822742	0.0752492	0.212588	0.362796	0.909981
7	109752320	109755279	+	4930431P19Rik	transcribed_processed_pseudogene	4930431P19Rik	havana	4.66673	5.74805	3.11745	0.784397	4.66552	4.15717
10	11244790	11281222	-	4930432B10Rik	bidirectional_promoter_lncRNA	4930432B10Rik	havana	1.66014	1.73785	1.14447	0.522965	0.37985	0.995459
8	84148025	84172591	+	4930432K21Rik	protein_coding	4930432K21Rik	ensembl_havana	2.80141	1.87153	1.57855	1.89548	0.3256	2.16647
1	90153628	90159463	+	4930434B07Rik	lincRNA	4930434B07Rik	havana	1.03762	0.802139	0.0001	0.0001	0.0001	0.995459
11	58274799	58294290	+	4930438A08Rik	protein_coding	4930438A08Rik	ensembl_havana	0.726366	1.33683	4.2619	0.32689	0.05435	0.0001
1	37329667	37334173	-	4930439A04Rik	antisense	4930439A04Rik	havana	1.34888	1.60418	0.828784	0.980471	1.57335	0.878358
1	156939838	156940197	+	4930439D14Rik	antisense	4930439D14Rik	havana	6.744	6.28274	1.06555	0.130816	0.16285	4.50849
10	81182605	81183850	-	4930442H23Rik	TEC	4930442H23Rik	ensembl_havana	5.18772	4.94601	1.53908	1.89548	7.32386	2.40067
1	54681729	54767525	+	4930444A19Rik	antisense	4930444A19Rik	havana	12.9152	14.6511	2.31547	2.5125	6.6517	11.9788
2	144243241	144244850	+	4930444E06Rik	antisense	4930444E06Rik	havana	0.518862	0.668466	0.236867	0.392248	0.4341	1.69807
15	25285802	25332660	-	4930445E18Rik	lincRNA	4930445E18Rik	havana	0.0001	0.0001	0.0790223	0.196174	1.03085	0.0001
18	82855894	82870605	+	4930445N18Rik	lincRNA	4930445N18Rik	havana	0.0001	0.267446	0.0790223	0.784397	18.1196	0.175752
5	45857642	45858765	+	4930449I04Rik	TEC	4930449I04Rik	havana	0.207605	0.0001	0.434173	0.261532	0.5426	0.234302
16	4964289	4978963	+	4930451G09Rik	transcribed_unitary_pseudogene	4930451G09Rik	havana	3.21642	1.87153	1.18393	0.784397	2.54985	5.03545
14	8431192	8666241	-	4930452B06Rik	protein_coding	4930452B06Rik	ensembl_havana	0.0001	0.0001	0.0001	1.17655	0.2171	0.0001
13	45936040	45936905	+	4930453C13Rik	antisense	4930453C13Rik	havana	0.830118	1.20316	0.157945	0.130816	0.27135	1.22966
16	64751751	64771162	-	4930453N24Rik	protein_coding	4930453N24Rik	ensembl_havana	21.8918	20.9868	13.8904	19.3715	22.0256	21.4882
10	21319088	21342058	-	4930455C13Rik	antisense	4930455C13Rik	havana	1.68406	1.43547	0.760589	0.513287	0.542914	0.785464
4	142017898	142028997	+	4930455G09Rik	antisense	4930455G09Rik	havana	0.207605	0.534793	1.06555	4.11766	3.52635	0.0586505
1	40049039	40050369	-	4930456G14Rik	TEC	4930456G14Rik	havana	0.0001	0.0001	0.0395612	0.0001	0.651101	0.0001
5	100840797	100847168	-	4930458D05Rik	antisense	4930458D05Rik	havana	1.7936	2.21956	0.395619	0.0938773	0.0812533	0.598136
10	53614369	53615275	+	4930466K18Rik	TEC	4930466K18Rik	havana	0.726366	0.534793	0.276328	0.392248	0.5426	0.936909
13	21440471	21445935	+	4930470G03Rik	bidirectional_promoter_lncRNA	4930470G03Rik	havana	0.877022	0.257336	0.0854431	0.739703	0.624324	0.770195
18	36105651	36109978	+	4930471G03Rik	antisense	4930471G03Rik	havana	0.103852	0.267446	0.0001	1.11119	1.13935	0.0001
6	91428308	91440913	-	4930471M09Rik	transcribed_processed_pseudogene	4930471M09Rik	havana	0.103852	0.40112	0.197406	0.196174	1.3021	0.351403
12	88434113	88442255	-	4930473H19Rik	antisense	4930473H19Rik	havana	0.518862	1.33683	0.35525	0.32689	0.5426	0.644156
12	71317621	71321661	-	4930474H06Rik	processed_transcript	4930474H06Rik	havana	0.0001	0.0115045	0.441112	0.00184185	0.3256	0.0001
12	100076908	100097219	-	4930477G07Rik	lincRNA	4930477G07Rik	havana	0.0001	0.0001	0.868245	0.522965	0.759601	0.117201
16	78560316	78564870	+	4930478L05Rik	antisense	4930478L05Rik	havana	1.55638	2.0052	0.473634	1.37262	2.00735	7.78732
19	5406740	5422848	+	4930481A15Rik	antisense	4930481A15Rik	havana	11.4129	10.4266	7.60046	2.61442	0.759601	5.6795
3	95015625	95020139	+	4930481B07Rik	processed_transcript	4930481B07Rik	havana	8.19653	4.27764	0.749862	1.11119	6.83561	2.45922
10	76545871	76562227	-	4930483K19Rik	antisense	4930483K19Rik	havana	1.14138	0.40112	0.0790223	0.0001	0.166286	0.234302
8	93750147	93813723	-	4930488L21Rik	antisense	4930488L21Rik	havana	0.0001	0.0001	0.0001	0.0001	1.7361	0.0586505
1	170214860	170216423	+	4930500M09Rik	antisense	4930500M09Rik	ensembl_havana	8.84095	9.55749	5.68445	0.585603	1.97756	4.78752
18	70452212	70472510	-	4930503L19Rik	protein_coding	4930503L19Rik	ensembl_havana	10.9978	16.4419	14.6007	22.6794	12.4234	31.6759
19	45998137	46013387	+	4930505N22Rik	bidirectional_promoter_lncRNA	4930505N22Rik	havana	0.415109	0.534793	0.868245	0.32689	1.24785	0.351403
17	8293366	8311081	-	4930506C21Rik	processed_transcript	4930506C21Rik	havana	0.0001	0.40112	0.276721	0.0001	0.955127	0.585605
10	62449489	62451354	+	4930507D05Rik	bidirectional_promoter_lncRNA	4930507D05Rik	ensembl_havana	1.60151	1.96857	0.319199	3.51999	4.28399	1.97541
16	11178176	11192293	+	4930509G22Rik	lincRNA	4930509G22Rik	havana	0.518862	0.0001	0.197406	0.457607	1.03085	0.761257
3	104510099	104511314	-	4930509H03Rik	sense_intronic	4930509H03Rik	havana	2.49016	2.80724	0.513095	0.719039	1.5191	1.34676
6	89269511	89285726	-	4930512J16Rik	lincRNA	4930512J16Rik	havana	0.207605	0.935813	0.631478	1.89548	33.0383	1.52241
8	95806744	95821729	+	4930513N10Rik	antisense	4930513N10Rik	ensembl_havana	14.6292	22.5909	6.63858	5.95401	9.61277	9.30964
5	114773737	114774984	-	4930515G01Rik	antisense	4930515G01Rik	havana	1.87721	1.20878	0.750511	1.04835	3.36936	0.998253
6	67565191	67566447	-	4930515G16Rik	processed_pseudogene	4930515G16Rik	havana	0.415109	0.802139	0.0395612	0.0001	0.0001	0.878358
9	119440278	119444831	-	4930516B21Rik	lincRNA	4930516B21Rik	havana	0.0001	0.0001	0.394712	1.2419	0.27135	0.0001
9	31278021	31280993	-	4930517E14Rik	lincRNA	4930517E14Rik	havana	2.07515	1.33683	1.46016	1.2419	2.33285	1.75662
6	91689933	91691609	-	4930517G19Rik	TEC	4930517G19Rik	havana	12.6579	13.7684	10.2995	8.23522	41.5556	4.68414
4	44669330	44670898	+	4930517J16Rik	TEC	4930517J16Rik	havana	60.2802	62.9602	3.11753	0.32689	2.3871	33.9594
2	156856616	156858213	-	4930518I15Rik	TEC	4930518I15Rik	ensembl_havana	4.3577	2.67356	2.09154	2.67978	2.76685	5.2111
5	114853664	114883881	+	4930519G04Rik	protein_coding	4930519G04Rik	ensembl_havana	1.97139	0.802139	0.0395612	0.0654581	3.30935	0.0001
5	139215469	139216357	-	4930520M14Rik	antisense	4930520M14Rik	havana	1.3058	0.82516	0.236867	0.257775	0.5426	0.430303
9	114368303	114377230	+	4930520O04Rik	processed_transcript	4930520O04Rik	havana	2.80141	2.40622	3.07807	2.41835	1.03085	4.04009
5	109735990	109751887	-	4930522L14Rik	protein_coding	4930522L14Rik	havana	1.97139	2.13887	0.868245	2.48371	1.0851	4.33284
1	160044382	160080209	+	4930523C07Rik	protein_coding	4930523C07Rik	ensembl_havana	467.98	395.987	58.1355	10.196	28.5567	353.384
9	106891547	106895183	+	4930524O07Rik	antisense	4930524O07Rik	havana	5.27551	5.25586	1.37291	3.10415	3.46733	2.7504
13	67796594	67830986	-	4930525G20Rik	antisense	4930525G20Rik	havana	0.830118	1.06949	0.315789	0.261532	0.2171	0.819808
17	28075050	28076678	-	4930526A20Rik	transcribed_processed_pseudogene	4930526A20Rik	havana	3.65878	1.53892	2.36427	2.9374	2.63654	1.61002
6	29912023	29915634	-	4930528J11Rik	TEC	4930528J11Rik	havana	0.518862	0.805078	0.0799397	0.132282	0.821888	1.82624
1	185359461	185362866	-	4930532G15Rik	lincRNA	4930532G15Rik	havana	4.46145	2.94091	0.947168	3.07193	6.23886	2.75198
16	90934967	90935629	+	4930534H18Rik	bidirectional_promoter_lncRNA	4930534H18Rik	havana	0.518862	0.133773	0.592017	0.864608	0.976601	0.292853
3	90292301	90293984	-	4930537H20Rik	antisense	4930537H20Rik	havana	9.90434	16.4367	6.60073	2.64645	6.36581	3.88776
11	24160528	24172825	-	4930538E20Rik	antisense	4930538E20Rik	havana	1.45729	1.33683	0.167734	0.0654581	0.109363	1.35843
3	135436209	135438666	-	4930539J05Rik	antisense	4930539J05Rik	havana	3.06803	2.6653	2.7148	2.49772	9.41951	1.83957
15	58984136	58988906	+	4930544F09Rik	antisense	4930544F09Rik	havana	19.8168	26.4674	1.89424	1.56869	4.1231	8.31428
5	31485740	31488477	+	4930548H24Rik	protein_coding	4930548H24Rik	ensembl_havana	1.03762	0.133773	0.0613835	0.32689	0.16285	0.468459
12	26346717	26371749	+	4930549C15Rik	antisense	4930549C15Rik	havana	2.07515	2.0052	0.197406	0.0001	0.0001	0.644156
9	53402325	53434403	+	4930550C14Rik	protein_coding	4930550C14Rik	ensembl_havana	0.830118	0.267446	0.35525	0.653681	0.16285	1.17111
2	5037280	5041134	+	4930551O13Rik	antisense	4930551O13Rik	havana	0.518862	0.802139	0.236867	0.196174	0.16285	1.34676
10	8860864	8861444	-	4930553I21Rik	TEC	4930553I21Rik	havana	0.103852	0.0001	0.828784	1.04583	0.2171	0.0001
3	151294126	151296642	+	4930555A03Rik	lincRNA	4930555A03Rik	havana	0.207605	0.0001	2.20992	0.0654581	0.1086	0.0001
12	99569740	99571415	+	4930556H04Rik	TEC	4930556H04Rik	havana	6.5365	3.74295	1.69693	1.37262	0.813851	2.34212
11	3937541	3976779	-	4930556J24Rik	protein_coding	4930556J24Rik	havana	1.34888	2.40622	1.03213	0.850952	2.68629	1.5255
15	10714836	10790124	+	4930556M19Rik	processed_transcript	4930556M19Rik	havana	0.0001	0.0001	0.434173	0.0001	0.0001	0.0001
1	57359222	57377545	-	4930558J18Rik	lincRNA	4930558J18Rik	havana	1.55638	0.0001	0.35525	0.457607	0.37985	1.05401
13	23755822	23757621	-	4930558J22Rik	antisense	4930558J22Rik	ensembl_havana	2.38568	2.95727	2.27396	4.14784	2.24238	1.4869
16	4835416	4867687	+	4930562C15Rik	protein_coding	4930562C15Rik	ensembl_havana	7.36651	4.27764	1.30542	1.57483	3.09235	3.63023
1	160074735	160077986	-	4930562F07Rik	lincRNA	4930562F07Rik	ensembl_havana	1.60383	1.95838	0.504047	0.0001	0.14178	3.48098
11	72215138	72218445	+	4930563E22Rik	protein_coding	4930563E22Rik	ensembl_havana	6.5343	2.13241	0.216839	0.761735	1.96551	4.1181
10	67568522	67571990	-	4930563J15Rik	lincRNA	4930563J15Rik	havana	0.415109	0.534793	0.434173	1.17655	0.16285	0.351403
16	36880519	36897190	-	4930565N06Rik	antisense	4930565N06Rik	havana	1.34888	3.87662	1.10501	3.79087	2.11585	3.80589
3	51276759	51278384	+	4930577N17Rik	TEC	4930577N17Rik	havana	14.1976	18.3451	8.5444	7.43263	20.9322	8.37485
15	98983348	98996447	+	4930578M01Rik	processed_transcript	4930578M01Rik	havana	2.1789	4.41132	1.10501	5.68625	115.281	2.34212
8	105859303	105860423	-	4930578M07Rik	processed_transcript	4930578M07Rik	havana	0.622614	0.267446	0.35525	1.04583	4.82835	0.468504
14	54650511	54654608	+	4930579G18Rik	antisense	4930579G18Rik	ensembl_havana	5.29147	7.08478	0.749862	0.784397	1.6276	3.51313
3	79629079	79632821	+	4930579G24Rik	protein_coding	4930579G24Rik	ensembl_havana	1.22873	2.0052	2.9935	4.73928	3.85982	2.20351
9	98562229	98563612	-	4930579K19Rik	processed_transcript	4930579K19Rik	ensembl_havana	0.207605	0.935813	0.315789	0.196174	0.813851	0.585605
8	81665876	81667119	-	4930579O11Rik	processed_transcript	4930579O11Rik	havana	0.622614	0.80214	0.0001	0.0001	0.1086	1.22966
5	23387109	23388602	+	4930580E04Rik	lincRNA	4930580E04Rik	havana	5.60272	3.34193	0.408942	0.196174	2.7126	1.69807
9	35116728	35130923	+	4930581F22Rik	processed_transcript	4930581F22Rik	ensembl_havana	13.0729	10.4266	10.1862	10.196	5.69636	12.5885
3	79568192	79572581	+	4930589L23Rik	lincRNA	4930589L23Rik	ensembl_havana	0.0001	0.0001	0.35525	0.261532	7.10686	0.0001
5	65493096	65494016	+	4930589O11Rik	TEC	4930589O11Rik	havana	3.05403	2.54922	0.564258	0.557368	3.42285	1.43771
6	91902809	91950726	+	4930590J08Rik	protein_coding	4930590J08Rik	ensembl_havana	0.830118	1.06949	0.315789	0.588323	1.5191	0.995459
18	82918403	82920561	-	4930592I03Rik	processed_transcript	4930592I03Rik	havana	2.69766	4.0103	1.2234	3.39872	10.8501	1.40531
1	37485851	37488606	-	4930594C11Rik	TEC	4930594C11Rik	havana	20.2783	31.7326	2.57094	4.59649	5.44086	22.0488
14	122913030	122956344	+	4930594M22Rik	antisense | processed_transcript	4930594M22Rik	havana	0.625102	1.64514	0.609276	1.9249	0.967017	0.234302
3	37613913	37615277	+	4930594O21Rik	lincRNA	4930594O21Rik	havana	0.0001	0.0001	0.67094	0.0001	0.0001	0.0001
11	44586317	44591230	+	4930597A21Rik	lincRNA	4930597A21Rik	havana	0.0001	0.133773	0.0001	0.0001	0.0001	0.819808
3	153473744	153474655	-	4930597L12Rik	TEC	4930597L12Rik	havana	3.00892	4.54499	0.157945	0.130816	0.1086	2.10792
6	39118473	39148313	+	4930599N23Rik	antisense	4930599N23Rik	ensembl_havana	0.313909	0.133773	0.8422	0.918963	0.600056	0.295549
3	136758958	136759961	-	4930599N24Rik	TEC	4930599N24Rik	havana	6.01773	8.95621	1.02609	1.30726	1.1936	2.28357
19	26768801	26823908	-	4931403E22Rik	antisense	4931403E22Rik	havana	0.415109	0.534793	0.315789	0.261532	0.0001	0.936909
9	15283337	15306449	-	4931406C07Rik	protein_coding	4931406C07Rik	ensembl_havana	4.87708	3.6094	23.2565	18.0436	13.5704	7.45367
16	91044656	91056678	+	4931406G06Rik	antisense	4931406G06Rik	havana	0.270845	0.0001	0.0343101	1.04244	12.7475	0.0586505
7	34236707	34313552	-	4931406P16Rik	protein_coding	4931406P16Rik	ensembl_havana	57.6448	59.7361	52.6075	64.9483	71.0278	62.8588
11	75589665	75594772	-	4931413K12Rik	processed_transcript	4931413K12Rik	havana	14.7329	18.7144	5.72197	7.05877	15.9496	8.78268
14	54583663	54605994	-	4931414P19Rik	protein_coding	4931414P19Rik	ensembl_havana	6.01773	7.21845	6.78742	8.69273	2.9296	5.85515
8	12672186	12679230	+	4931415C17Rik	processed_transcript	4931415C17Rik	ensembl_havana	1.14138	1.47051	0.315789	0.0654581	1.1936	0.527055
2	103966943	104028362	-	4931422A03Rik	protein_coding	4931422A03Rik	ensembl_havana	5.70648	6.28274	3.94665	1.37262	3.14357	3.71107
8	105280409	105289865	-	4931428F04Rik	protein_coding	4931428F04Rik	ensembl_havana	4.70323	3.20826	2.3616	4.53748	1.1903	4.87822
7	128192050	128203329	-	4931431B13Rik	processed_transcript	4931431B13Rik	havana	2.59391	0.802139	19.158	5.55554	0.759601	0.468504
5	35581227	35588764	-	4931431C16Rik	antisense	4931431C16Rik	havana	1.83422	2.43614	0.361674	1.35091	37.4036	2.77631
3	65507257	65529380	-	4931440P22Rik	transcribed_processed_pseudogene	4931440P22Rik	havana	24.4104	36.7255	36.2029	13.3569	45.9999	23.161
5	123138931	123141570	+	4932422M17Rik	lincRNA	4932422M17Rik	havana	16.5614	25.0509	7.94639	5.82552	19.4038	17.6769
3	36863104	37053034	+	4932438A13Rik	protein_coding	4932438A13Rik	ensembl_havana	210.306	333.114	148.373	206.663	190.796	340.76
16	91053935	91095123	-	4932438H23Rik	protein_coding	4932438H23Rik	ensembl_havana	0.455621	0.534793	0.123734	1.76815	19.64	0.0001
5	57570082	57720202	-	4932441J04Rik	processed_transcript	4932441J04Rik	havana	0.0462386	0.0001	0.647445	1.16385	3.77523	0.00127318
10	118860826	118863543	+	4932442E05Rik	TEC	4932442E05Rik	ensembl_havana	8.01366	6.91358	10.7616	5.89598	6.15573	6.33394
8	4162522	4206883	-	4932443L11Rik	antisense	4932443L11Rik	ensembl_havana	2.71478	0.582624	1.16974	0.948166	0.67799	1.83758
1	89650529	89683909	-	4933400F21Rik	processed_transcript	4933400F21Rik	havana	0.726366	0.534793	6.07712	0.980471	0.705351	0.0586505
10	43824200	43833393	+	4933404K13Rik	lincRNA	4933404K13Rik	havana	0.830118	2.40622	0.552556	0.130816	0.3256	0.819808
5	136919146	136937113	+	4933404O12Rik	lincRNA	4933404O12Rik	havana	4.7727	6.0154	5.64304	3.13729	1.6276	10.1294
12	32919384	32953790	-	4933406C10Rik	lincRNA	4933406C10Rik	havana	0.311357	0.133773	0.276328	0.0001	0.16285	0.644156
7	114315479	114415162	-	4933406I18Rik	lincRNA	4933406I18Rik	havana	2.28265	2.53989	0.710401	0.0654581	0.2171	1.46386
6	134308951	134403416	-	4933406J09Rik	antisense	4933406J09Rik	havana	0.0001	0.0001	0.0395612	0.691862	0.0001	0.0001
6	147529801	147531310	-	4933406L23Rik	TEC	4933406L23Rik	havana	0.622614	0.133773	0.157945	0.392248	0.16285	0.702707
10	20310506	20312295	-	4933406P04Rik	lincRNA	4933406P04Rik	ensembl_havana	9.54531	7.4858	2.56507	3.07193	14.2679	4.44994
X	75706932	75764700	-	4933407K13Rik	processed_transcript	4933407K13Rik	havana	6.84775	5.61438	3.51214	3.39872	0.3256	7.67022
1	85928483	85940625	+	4933407L21Rik	protein_coding	4933407L21Rik	ensembl_havana	0.311357	0.668466	0.0395612	1.37262	2.3871	0.761257
10	93589413	93605246	+	4933408J17Rik	lincRNA	4933408J17Rik	ensembl_havana	0.732402	0.668466	0.43733	0.197966	0.4341	0.412151
1	136603033	136605469	-	4933409D19Rik	lincRNA	4933409D19Rik	havana	0.0001	0.0001	0.0395612	0.0654581	0.759601	0.0001
19	42052248	42053628	+	4933411K16Rik	protein_coding	4933411K16Rik	ensembl_havana	0.0001	0.0001	0.35525	1.17655	1.3021	0.0001
10	116949757	116963280	+	4933412E12Rik	bidirectional_promoter_lncRNA	4933412E12Rik	havana	3.63143	3.87662	2.52561	3.66015	1.8446	5.7966
6	87993136	87994180	-	4933412L11Rik	TEC	4933412L11Rik	havana	0.311357	0.133773	0.0790223	0.392248	0.16285	0.702707
19	28580533	28583295	-	4933413C19Rik	sense_intronic	4933413C19Rik	havana	0.726366	0.267446	2.72292	1.04583	0.3256	0.175752
14	26356574	26400457	+	4933413J09Rik	lincRNA	4933413J09Rik	ensembl_havana	2.3864	2.13887	0.394712	0.719039	0.37985	1.05401
1	160212943	160214817	+	4933417C20Rik	TEC	4933417C20Rik	havana	5.49897	5.34703	0.868245	0.719039	4.28585	4.56704
8	123235091	123242360	+	4933417D19Rik	antisense	4933417D19Rik	havana	3.73518	3.07458	0.986629	1.37249	1.89885	1.28821
8	77305533	77313300	+	4933421D24Rik	antisense	4933421D24Rik	havana	0.103852	0.267446	0.315789	1.2419	0.1086	0.0001
4	33027142	33031324	-	4933421O10Rik	processed_transcript	4933421O10Rik	havana	29.5695	43.7113	10.4968	16.1435	72.8579	18.2679
2	90479236	90488426	+	4933423P22Rik	antisense	4933423P22Rik	havana	60.0727	94.2397	16.5738	22.0258	25.5519	33.5496
18	14988995	15047988	+	4933424G05Rik	antisense	4933424G05Rik	havana	0.933871	0.534793	0.236867	0.32689	0.1086	0.761257
11	57623698	57649495	-	4933424L21Rik	antisense	4933424L21Rik	havana	1.03762	1.60418	0.513095	0.457607	0.48835	0.702707
4	107783720	107789922	+	4933424M12Rik	lincRNA	4933424M12Rik	havana	0.0001	0.267446	0.35525	2.74514	0.05435	0.351403
3	85887691	85889235	+	4933425M03Rik	TEC	4933425M03Rik	havana	1.14138	0.133773	0.0395612	0.0001	0.2171	0.644156
17	6808509	6818530	+	4933426B08Rik	lincRNA	4933426B08Rik	havana	3.52768	1.20316	0.157945	0.0001	0.922351	0.644156
11	57655415	57657827	-	4933426K07Rik	antisense	4933426K07Rik	havana	7.98903	9.89192	1.57855	2.35299	4.06885	4.21574
11	72153929	72207460	-	4933427D14Rik	protein_coding	4933427D14Rik	havana	8.28246	10.6254	12.1695	13.5862	5.51667	18.435
10	62577694	62579070	+	4933428P19Rik	antisense	4933428P19Rik	havana	5.70791	2.14245	1.56153	1.20782	2.3174	1.86506
3	30792570	30793565	-	4933429H19Rik	antisense	4933429H19Rik	ensembl_havana	11.9256	8.1111	1.72351	0.54318	5.1386	1.85365
7	25219368	25220931	+	4933430L12Rik	antisense	4933430L12Rik	havana	0.518862	0.935813	0.315789	0.457607	5.69635	0.0586505
7	6136430	6137696	+	4933431C10Rik	TEC	4933431C10Rik	havana	3.11267	3.20826	1.65747	4.0523	1.68185	2.75198
3	107888850	107896214	-	4933431E20Rik	antisense	4933431E20Rik	havana	0.103852	0.0001	2.71908	0.32689	0.2171	0.0001
6	72120213	72123198	-	4933431G14Rik	antisense	4933431G14Rik	havana	0.415109	0.668466	1.14447	1.11119	3.85185	0.351403
9	85749078	85750430	+	4933431K14Rik	TEC	4933431K14Rik	havana	4.57679	3.95094	2.64761	1.64926	5.59741	3.96795
14	102987412	103033804	-	4933432I03Rik	lincRNA	4933432I03Rik	havana	0.0001	0.40112	0.0395612	0.196174	0.813851	0.527055
16	18207822	18213864	-	4933432I09Rik	lincRNA	4933432I09Rik	havana	0.622614	1.87153	0.197406	0.522965	0.705351	0.409954
9	75410184	75417710	+	4933433G15Rik	lincRNA	4933433G15Rik	havana	5.91398	6.14907	1.38124	0.784397	6.99835	2.81053
13	66996819	67032409	-	4933433G19Rik	antisense	4933433G19Rik	havana	2.1789	0.802139	1.85477	2.22227	1.73635	2.63487
3	90051636	90066070	+	4933434E20Rik	protein_coding	4933434E20Rik	ensembl_havana | havana	27.6817	29.4371	23.4466	37.3899	32.0586	57.3762
5	121847667	121848845	-	4933437G19Rik	TEC	4933437G19Rik	havana	0.103852	0.0001	0.197406	0.130816	1.03085	0.117201
5	127027377	127088530	+	4933438B17Rik	lincRNA	4933438B17Rik	havana	0.0001	0.0001	0.0001	0.0654581	0.596851	0.0001
11	59505662	59513648	+	4933439C10Rik	processed_transcript	4933439C10Rik	ensembl_havana	6.32861	6.73563	11.288	11.4522	12.6919	15.7751
1	172538133	172558130	-	4933439K11Rik	processed_transcript	4933439K11Rik	havana	2.90516	2.13887	0.710401	1.50334	3.41785	2.69343
6	117905808	117907761	-	4933440N22Rik	TEC	4933440N22Rik	ensembl_havana	110.862	114.267	51.5863	21.0293	65.9596	36.1954
17	70745329	70755583	-	5031415H12Rik	antisense	5031415H12Rik	havana	0.103852	0.0001	0.0001	0.0001	1.7361	0.0001
5	23382308	23434270	-	5031425E22Rik	lincRNA	5031425E22Rik	ensembl_havana	165.381	134.074	57.9684	31.0452	82.1352	60.7175
2	166447451	166459233	+	5031425F14Rik	lincRNA	5031425F14Rik	havana	0.518862	0.802139	7.69502	1.96084	2.22435	0.175752
3	51560035	51567118	+	5031434O11Rik	processed_transcript	5031434O11Rik	havana	14.0067	15.7735	4.69598	4.0523	25.2806	17.9166
15	84943936	84988552	-	5031439G07Rik	protein_coding	5031439G07Rik	ensembl_havana	221.718	194.496	309.108	413.447	1071.04	224.422
12	111941991	111944485	-	5033406O09Rik	lincRNA	5033406O09Rik	havana	0.415109	0.267446	0.631478	0.653681	0.922351	0.409954
1	92908378	92910765	-	5033417F24Rik	antisense	5033417F24Rik	havana	0.726366	1.06949	0.434173	0.522965	0.4341	0.527055
12	8511201	8562682	+	5033421B08Rik	antisense	5033421B08Rik	havana	0.0001	0.0001	2.01262	0.261532	0.05435	0.0001
13	45965253	45966509	+	5033430I15Rik	lincRNA	5033430I15Rik	ensembl_havana	1.14138	1.73785	0.907707	0.653681	0.5426	2.63487
6	31108827	31110921	-	5330406M23Rik	TEC	5330406M23Rik	havana	40.0485	72.7183	16.6132	21.3068	142.569	32.0858
7	78818285	78820664	+	5330411O13Rik	lincRNA	5330411O13Rik	havana	0.830118	0.133773	0.118483	0.0654581	0.16285	0.644156
7	107623971	107625162	-	5330417H12Rik	TEC	5330417H12Rik	ensembl_havana	2.28265	2.67356	1.38124	1.17655	7.21536	2.16647
13	99502477	99504440	-	5330431K02Rik	TEC	5330431K02Rik	havana	6.9515	3.34193	0.118483	0.392248	1.6276	5.03545
10	116509052	116583516	+	5330438D12Rik	processed_transcript	5330438D12Rik	ensembl_havana	9.44156	11.6297	3.63053	2.09156	3.2551	7.02617
15	100459740	100468692	-	5330439K02Rik	bidirectional_promoter_lncRNA	5330439K02Rik	havana	0.311357	0.935813	0.710401	1.83013	24.1414	0.409954
12	32096613	32123703	-	5430401H09Rik	lincRNA	5430401H09Rik	havana	0.207605	0.133773	1.73639	0.130816	5.91336	0.0001
5	109674545	109691042	-	5430403G16Rik	protein_coding	5430403G16Rik	havana	1.97139	2.67356	1.14447	1.11119	0.976601	6.79196
2	156844351	156862964	-	5430405H02Rik	processed_transcript	5430405H02Rik	havana	22.1214	14.7428	5.65972	6.04823	6.8279	14.1201
5	100420842	100429536	-	5430416N02Rik	lincRNA	5430416N02Rik	havana	8.50779	9.35723	4.53813	8.69273	5.91335	7.96297
3	52071589	52073388	-	5430420F09Rik	TEC	5430420F09Rik	havana	4.46145	6.95111	3.86729	3.268	0.27135	1.34676
X	85870354	85891500	+	5430427O19Rik	protein_coding	5430427O19Rik	ensembl_havana	15.1479	18.1797	8.20802	10.2613	4.2316	30.6806
8	27279441	27281071	+	5430430B14Rik	TEC	5430430B14Rik	havana	0.415109	0.133773	0.513095	1.17655	0.0001	0.468504
7	44473538	44486139	+	5430431A17Rik	lincRNA	5430431A17Rik	havana	4.5652	4.54499	0.552556	1.04583	0.651101	2.63487
6	83417440	83420993	-	5430434F05Rik	TEC	5430434F05Rik	havana	17.8499	30.2103	8.52499	18.5618	10.2577	9.42795
15	5496266	5594985	+	5430437J10Rik	transcribed_processed_pseudogene	5430437J10Rik	havana	0.0001	0.133773	0.157945	0.0654581	2.4956	0.0001
13	40948889	40949632	-	5530402G07Rik	TEC	5530402G07Rik	havana	0.103852	0.267446	0.0001	0.130816	13.2371	0.0586505
X	105037197	105079610	-	5530601H04Rik	processed_transcript	5530601H04Rik	havana	7.05526	7.4858	4.93274	8.95416	2.65835	23.7131
X	13042015	13045298	+	5730405O15Rik	processed_transcript	5730405O15Rik	havana	1.14138	1.73785	0.394711	0.457607	0.651101	0.761257
4	126609818	126614372	+	5730409E04Rik	protein_coding	5730409E04Rik	ensembl_havana	2.3864	2.67356	8.91832	6.99341	12.9659	5.6795
11	80360492	80378035	-	5730455P16Rik	protein_coding	5730455P16Rik	ensembl_havana	10.7903	11.095	11.9174	11.6338	6.1846	14.872
5	48327952	48414295	+	5730480H06Rik	protein_coding	5730480H06Rik	ensembl_havana	18.7793	18.9817	8.24748	11.111	5.26235	26.9919
4	44702800	44705111	+	5730488B01Rik	TEC	5730488B01Rik	havana	76.6832	85.0779	7.82402	0.366375	2.76473	51.7867
2	38862163	38865534	+	5730507A11Rik	TEC	5730507A11Rik	havana	0.518862	0.668466	0.434173	2.61442	0.651101	0.761257
15	76590120	76591728	+	5730521K06Rik	TEC	5730521K06Rik	havana	1.55638	1.47051	0.394712	1.17655	0.868101	1.22966
8	25101216	25109987	+	5830408C22Rik	processed_transcript	5830408C22Rik	havana	36.6336	43.6668	7.34962	5.62432	27.5931	23.1111
5	107688171	107689168	+	5830411K02Rik	TEC	5830411K02Rik	havana	3.00892	1.47051	0.157945	0.0001	0.1086	1.17111
5	64044978	64050229	+	5830416I19Rik	lincRNA	5830416I19Rik	havana	1.24513	1.06949	0.0395612	0.0001	0.05435	0.234302
3	88775216	88825588	+	5830417I10Rik	unprocessed_pseudogene	5830417I10Rik	havana	129.936	121.18	67.8118	86.3117	95.8116	125.15
9	103423578	103461261	+	5830418P13Rik	antisense	5830418P13Rik	havana	5.95305	5.90519	0.646534	0.130816	9.37458	10.5422
12	69464787	69475551	-	5830428M24Rik	processed_transcript	5830428M24Rik	havana	15.2517	18.447	3.5516	3.00657	14.3221	22.4835
7	135635931	135652315	-	5830432E09Rik	antisense	5830432E09Rik	havana	13.2804	16.5756	7.02419	7.51628	14.3764	9.60239
4	155398763	155421705	-	5830444B04Rik	processed_transcript	5830444B04Rik	havana	1.4193	0.668466	1.41287	0.0654581	1.41137	0.324927
17	51791470	51793462	-	5830444F18Rik	TEC	5830444F18Rik	havana	4.66895	8.55519	0.67094	0.0001	0.27135	7.96297
14	34672465	34673764	-	5830448L01Rik	bidirectional_promoter_lncRNA	5830448L01Rik	havana	1.03762	0.40112	3.47268	2.0262	4.8826	0.995459
9	120577331	120578075	+	5830454E08Rik	lincRNA	5830454E08Rik	ensembl_havana	3.42393	4.67866	1.57855	1.2419	12.7489	3.22038
9	110372048	110375431	-	5830462I19Rik	TEC	5830462I19Rik	ensembl_havana	13.2967	12.2662	5.44564	4.73162	8.36888	9.28077
9	44179047	44180702	-	5830462O15Rik	TEC	5830462O15Rik	havana	10.2716	15.1052	2.95969	5.88233	3.4721	9.60239
5	123366472	123368920	+	5830487J09Rik	processed_transcript	5830487J09Rik	havana	10.9978	9.62457	1.02609	1.63405	0.16285	6.38211
10	37139402	37151316	+	5930403N24Rik	processed_transcript	5930403N24Rik	ensembl_havana	0.830118	2.0052	4.73544	6.66662	15.6241	2.40067
5	30897300	30899581	+	5930420M18Rik	TEC	5930420M18Rik	havana	7.88528	4.67866	1.97316	1.96084	5.04535	3.74733
5	148990056	148995224	-	5930430L01Rik	lincRNA	5930430L01Rik	havana	3.00892	1.73785	0.473634	0.0001	0.27135	1.75662
5	43265157	43266369	+	6030400A10Rik	TEC	6030400A10Rik	havana	2.07515	2.94091	1.26286	1.69941	5.04535	0.995459
1	132466433	132477065	-	6030442K20Rik	processed_transcript	6030442K20Rik	havana	1.50939	1.04217	0.641928	0.954983	0.277457	1.03779
5	22550432	22807851	+	6030443J06Rik	lincRNA	6030443J06Rik	havana	1.55638	0.935813	0.868245	0.849755	0.48835	2.98618
15	12808177	12824650	-	6030458C11Rik	protein_coding	6030458C11Rik	ensembl_havana	12.2429	18.848	19.9675	29.2805	32.55	35.8917
11	117797660	117807302	+	6030468B19Rik	protein_coding	6030468B19Rik	ensembl_havana	1.76389	0.802139	3.86729	0.0001	0.596851	1.46386
14	20687236	20703029	-	6230400D17Rik	antisense	6230400D17Rik	havana	8.71529	9.24247	2.53059	4.32361	7.68076	7.17728
5	138995056	139000578	+	6330403L08Rik	antisense	6330403L08Rik	ensembl_havana	3.10551	1.20316	19.671	11.5422	20.3156	0.502928
16	23127793	23128923	+	6330408M09Rik	bidirectional_promoter_lncRNA	6330408M09Rik	havana	5.18772	3.60928	1.49962	1.83013	4.39435	2.40067
2	32732620	32741017	-	6330409D20Rik	protein_coding	6330409D20Rik	ensembl_havana	8.9228	8.95621	0.631478	0.915113	1.13935	2.98618
17	23550799	23565292	+	6330415G19Rik	antisense	6330415G19Rik	havana	1.89822	1.73956	0.744996	0.604712	1.54514	1.74228
5	138264043	138266662	+	6330418K02Rik	antisense	6330418K02Rik	havana	1.52227	0.00558434	3.43868	2.50568	0.19654	2.00796
8	70766579	70768221	+	6330537M06Rik	TEC	6330537M06Rik	havana	33.9271	17.9123	9.35239	6.14376	25.3349	15.8673
3	96606659	96629821	-	6330549D23Rik	transcribed_processed_pseudogene	6330549D23Rik	ensembl_havana	4.14846	1.6168	3.61998	5.65207	4.06493	4.93571
3	95307076	95315128	-	6330562C20Rik	antisense	6330562C20Rik	ensembl_havana	1.45263	0.935813	5.80089	2.35299	0.5426	1.99082
7	92639949	92643784	+	6430511E19Rik	TEC	6430511E19Rik	havana	14.6292	11.2287	4.65652	7.41542	15.5906	12.3059
8	120114152	120165307	+	6430548M08Rik	protein_coding	6430548M08Rik	ensembl_havana	16.2892	21.9225	181.321	54.2477	24.6296	4.56704
2	155973279	156007978	-	6430550D23Rik	protein_coding	6430550D23Rik	ensembl_havana	4.2192	4.17836	2.1692	1.03065	1.04337	4.24597
13	99396924	99412877	-	6430562O15Rik	processed_transcript	6430562O15Rik	havana	3.78502	4.41132	1.39648	4.06019	2.2284	4.16463
9	107340602	107352423	+	6430571L13Rik	protein_coding	6430571L13Rik	ensembl_havana	0.311357	0.40112	0.118483	0.0654581	0.1086	0.702707
3	79287173	79289849	+	6430573P05Rik	lincRNA	6430573P05Rik	havana	1.14138	1.20316	1.97316	2.35299	2.8211	0.292853
3	40885897	40894194	-	6430590A07Rik	processed_transcript	6430590A07Rik	havana	4.98021	4.27764	1.34178	2.35299	2.22435	4.56248
8	25744390	25745581	-	6430710M23Rik	TEC	6430710M23Rik	havana	1.03762	0.534793	0.67094	0.915113	0.868101	0.702707
2	29245107	29253007	-	6530402F18Rik	processed_transcript	6530402F18Rik	ensembl_havana	31.149	53.2263	17.3997	14.0091	6.92443	39.334
6	28215555	28260863	+	6530409C15Rik	antisense	6530409C15Rik	ensembl_havana	3.52768	5.34703	2.01771	4.37909	12.1521	5.5624
9	22117328	22137757	+	6530413G14Rik	processed_transcript	6530413G14Rik	havana	0.103852	0.267446	0.397835	0.130816	0.434252	0.410872
13	48532905	48546501	-	6720427I07Rik	lincRNA	6720427I07Rik	havana	10.5828	12.0307	4.65652	6.47055	24.0871	9.89514
1	160608955	160612451	-	6720464F23Rik	TEC	6720464F23Rik	havana	6.32899	12.5654	0.868245	0.980471	2.11585	4.44994
5	74367163	74369916	-	6720475M21Rik	TEC	6720475M21Rik	havana	2.90516	3.34193	1.10501	2.0262	1.13935	3.04473
3	58526930	58528122	+	6720482G16Rik	TEC	6720482G16Rik	havana	1.97139	2.80724	0.157945	0.457607	1.3021	1.11256
13	62603013	62624183	-	6720489N17Rik	protein_coding	6720489N17Rik	ensembl_havana	1.45263	1.33683	2.52561	0.980471	0.16285	1.75662
1	66793645	66796299	-	6820402A03Rik	TEC	6820402A03Rik	havana	3.63143	3.4756	0.986629	2.35299	1.5191	0.0001
8	20262613	20297433	-	6820431F20Rik	transcribed_unprocessed_pseudogene	6820431F20Rik	havana	42.7662	44.7124	48.8667	82.7628	12.4407	252.656
15	83173196	83176446	-	7530414M10Rik	lincRNA	7530414M10Rik	havana	0.0001	0.0001	0.0001	0.136749	0.571927	0.0001
6	39527513	39544487	+	8030453O22Rik	processed_transcript	8030453O22Rik	havana	0.0001	2.27255	4.10406	10.196	3.3636	2.45922
19	53390789	53391796	+	8030456M14Rik	bidirectional_promoter_lncRNA	8030456M14Rik	havana	3.32017	5.74805	0.986629	4.0523	26.4199	1.99082
18	77631497	77714487	-	8030462N17Rik	protein_coding	8030462N17Rik	ensembl_havana	36.7284	40.1021	31.135	42.2214	27.2879	45.5524
X	101794656	101798643	+	8030474K03Rik	protein_coding	8030474K03Rik	ensembl_havana	0.0001	0.0001	0.489595	0.0654581	0.338819	0.0001
13	17735985	17737055	-	8430406P12Rik	TEC	8430406P12Rik	havana	2.69766	4.54499	0.513095	2.15692	0.759601	3.98154
3	35955436	35956258	-	8430422M14Rik	TEC	8430422M14Rik	havana	0.830118	0.40112	0.907707	0.392248	0.16285	2.16647
11	3452365	3479832	+	8430429K09Rik	processed_transcript	8430429K09Rik	ensembl_havana	1.86764	3.34193	2.32831	2.74514	0.37985	1.87372
1	43092588	43093836	+	8430432A02Rik	antisense	8430432A02Rik	ensembl_havana	1.34888	1.06949	0.473634	0.457607	1.4106	0.995459
17	14978468	14991573	+	9030025P20Rik	protein_coding	9030025P20Rik	ensembl_havana	17.3746	19.8635	9.84834	12.6778	13.7549	32.0889
16	30021842	30039480	-	9030404E10Rik	lincRNA	9030404E10Rik	havana	1.86764	1.47051	0.197406	0.0654581	0.48835	2.57632
7	120673436	120677571	-	9030407P20Rik	processed_transcript	9030407P20Rik	havana	0.726366	0.40112	0.789323	0.849755	0.27135	0.803609
15	35787154	35790280	+	9130002K18Rik	TEC	9130002K18Rik	havana	3.83894	3.60928	1.61801	3.72551	1.9531	6.49921
17	40875482	40880560	-	9130008F23Rik	protein_coding	9130008F23Rik	ensembl_havana	0.0001	0.0001	2.09154	1.2419	0.05435	0.0001
12	35672282	35695119	-	9130015A21Rik	lincRNA	9130015A21Rik	havana	0.103852	0.0001	0.0001	0.0001	1.0851	0.117201
7	127382260	127387167	-	9130019O22Rik	protein_coding	9130019O22Rik	ensembl_havana	16.3616	10.1593	6.57389	5.97089	7.13489	9.92796
6	54269681	54430222	-	9130019P16Rik	processed_transcript	9130019P16Rik	ensembl_havana	0.936743	1.16007	1.11711	1.58203	3.12089	0.666471
7	128234458	128238032	-	9130023H24Rik	protein_coding	9130023H24Rik	ensembl_havana	13.3379	7.79904	7.68044	8.65815	9.9844	6.93124
1	56971412	57050085	+	9130024F11Rik	processed_transcript	9130024F11Rik	havana	0.933871	0.40112	0.651588	1.85015	0.0231231	0.292853
7	105824223	105831516	-	9130208D14Rik	unprocessed_pseudogene	9130208D14Rik	havana	0.143818	2.91145	1.55147	1.07477	0.149682	21.6435
11	69120054	69122590	-	9130213A22Rik	antisense	9130213A22Rik	ensembl_havana	0.311357	0.0001	0.434173	0.0654581	0.3256	0.175752
7	25228687	25230264	+	9130221H12Rik	antisense	9130221H12Rik	ensembl_havana	13.8451	13.7549	12.0614	10.0469	7.98776	15.9079
5	65979358	66004286	-	9130230L23Rik	protein_coding	9130230L23Rik	ensembl_havana	0.726366	2.94091	0.592017	2.67978	12.9659	0.585605
11	22858931	22861265	+	9130230N09Rik	processed_transcript	9130230N09Rik	havana	3.73518	5.34703	0.868245	0.392248	1.1936	2.63487
15	58022259	58034326	-	9130401M01Rik	protein_coding	9130401M01Rik	ensembl_havana	10.4784	7.94433	11.5048	15.7292	18.2213	11.6972
5	137502673	137503629	+	9130604C24Rik	lincRNA	9130604C24Rik	havana	0.207605	0.267446	0.67094	0.457607	0.976601	0.468504
12	112999964	113001927	+	9230104M06Rik	antisense	9230104M06Rik	ensembl_havana	1.83496	0.802356	0.718361	0.823486	1.83598	0.75813
2	167782053	167783487	+	9230111E07Rik	lincRNA	9230111E07Rik	havana	2.07515	2.0052	2.56507	0.719039	0.37985	1.58096
2	180983924	180987276	+	9230112E08Rik	sense_overlapping	9230112E08Rik	ensembl_havana	24.7969	27.5368	10.3784	12.0913	15.6784	22.9519
5	52190672	52279035	+	9230114K14Rik	processed_transcript	9230114K14Rik	havana	0.518862	0.40112	0.947168	0.457607	0.5426	1.11256
1	136411916	136415520	-	9230116N13Rik	processed_transcript	9230116N13Rik	havana	5.01151	4.54499	3.08897	1.50334	4.43598	3.04473
15	98567324	98569584	+	9330020H09Rik	antisense	9330020H09Rik	ensembl_havana	11.1928	17.4145	5.08349	7.73962	44.1825	10.2888
7	16871347	16874887	-	9330104G04Rik	lincRNA	9330104G04Rik	havana	8.71529	7.21845	1.2234	0.980471	2.9296	6.03081
13	80962888	81128865	+	9330111N05Rik	antisense	9330111N05Rik	havana	0.0001	0.0001	0.473634	13.6599	9.16836	0.0001
12	69197211	69199868	+	9330151L19Rik	bidirectional_promoter_lncRNA	9330151L19Rik	ensembl_havana	4.60391	3.98178	5.18756	7.64585	6.20998	7.36868
15	57736563	57738667	-	9330154K18Rik	antisense	9330154K18Rik	havana	9.1303	13.9021	1.30232	0.719039	0.48835	8.60703
9	88840236	88858871	-	9330159M07Rik	processed_transcript	9330159M07Rik	havana	2.20427	2.50587	1.61305	2.70356	3.96913	2.16415
11	69057718	69060484	-	9330160F10Rik	antisense	9330160F10Rik	ensembl_havana	2.90983	1.52738	1.73271	1.30888	6.81099	1.27725
12	103406822	103407977	-	9330161L09Rik	TEC	9330161L09Rik	ensembl_havana	3.42393	3.74295	1.34178	1.43798	3.52635	2.22502
7	59223847	59254789	-	9330162G02Rik	TEC	9330162G02Rik	havana	58.4963	83.2621	18.2876	59.3952	37.2831	71.0072
8	94422898	94435104	-	9330175E14Rik	lincRNA	9330175E14Rik	havana	9.33781	9.89192	2.01262	5.35946	5.69635	7.14327
4	156109982	156127266	+	9430015G10Rik	protein_coding	9430015G10Rik	ensembl_havana	12.5541	12.9664	15.8635	33.9862	2.6041	63.1175
6	43467979	43474319	+	9430018G01Rik	antisense	9430018G01Rik	havana	2.69766	4.14397	0.552556	0.588323	2.98385	2.10792
4	3806635	3808752	-	9430025C20Rik	pseudogene	9430025C20Rik	ensembl	2.69766	3.4756	1.30232	3.07193	1.4106	6.20646
12	98762048	98762973	+	9430031K09Rik	TEC	9430031K09Rik	havana	0.933871	2.13887	0.315789	0.653681	1.03085	1.28821
1	156026223	156030008	-	9430034N14Rik	TEC	9430034N14Rik	havana	28.0132	36.2255	7.49772	9.41166	33.3096	18.9119
9	88595325	88599517	-	9430037G07Rik	lincRNA	9430037G07Rik	havana	0.26955	0.668466	0.463459	0.516541	0.874147	0.272856
1	191535885	191536893	-	9430037O13Rik	TEC	9430037O13Rik	havana	0.0001	0.267446	0.197406	0.784397	0.596851	0.234302
7	137375574	137410763	-	9430038I01Rik	protein_coding	9430038I01Rik	ensembl_havana	6.22524	4.67866	6.94526	10.196	5.3166	7.14327
16	77419251	77421821	-	9430053O09Rik	TEC	9430053O09Rik	havana	0.0001	0.133773	0.0001	1.11333	0.0001	0.0001
1	92933526	92950591	-	9430060I03Rik	antisense	9430060I03Rik	havana	3.89454	5.0046	0.928818	1.76981	8.27131	2.08104
7	127800094	127802763	-	9430064I24Rik	TEC	9430064I24Rik	havana	1.55638	1.89201	2.34478	4.13088	5.2454	1.41819
9	44378633	44379451	-	9430081H08Rik	TEC	9430081H08Rik	havana	2.07515	2.53989	1.34178	2.35299	3.09235	1.99082
1	160315344	160316496	-	9430087J23Rik	TEC	9430087J23Rik	havana	0.933871	3.4756	0.35525	0.457607	0.596851	1.46386
8	111128886	111145481	-	9430091E24Rik	processed_transcript	9430091E24Rik	havana	1.76389	1.06949	0.828784	0.719039	0.705351	3.10328
16	77413643	77414917	+	9430092D12Rik	TEC	9430092D12Rik	havana	0.0001	0.0001	0.0001	0.719039	0.0001	0.0001
2	32574184	32575685	-	9430097D07Rik	antisense	9430097D07Rik	ensembl_havana	0.417851	0.872972	0.276328	0.392248	0.922351	0.876869
12	77236065	77238664	-	9530018F02Rik	bidirectional_promoter_lncRNA	9530018F02Rik	havana	3.00892	4.81234	2.72292	0.980471	1.89885	1.87372
6	54146887	54150938	-	9530036M11Rik	antisense	9530036M11Rik	havana	0.0001	0.802139	1.14447	0.392248	2.00735	1.11256
12	100079519	100080818	-	9530050K03Rik	processed_pseudogene	9530050K03Rik	havana	0.311357	0.267446	0.473634	0.392248	0.922351	0.351403
2	130523995	130527285	+	9530056E24Rik	TEC	9530056E24Rik	havana	9.1303	13.6348	2.48615	4.31373	6.29311	6.14791
9	122572499	122679597	+	9530059O14Rik	lincRNA	9530059O14Rik	havana	1.03762	0.802139	0.35525	0.0001	0.596851	0.234302
11	52396428	52408729	+	9530068E07Rik	protein_coding	9530068E07Rik	ensembl_havana	34.2383	37.8296	78.8435	103.331	49.5847	42.0395
9	22411513	22444682	+	9530077C05Rik	protein_coding	9530077C05Rik	ensembl_havana	3.00892	3.07458	2.88414	0.915113	1.03085	4.74269
7	92902179	92902873	+	9530078K11Rik	TEC	9530078K11Rik	havana	3.00892	1.20316	0.907707	0.849755	1.5191	2.04937
4	95959715	95967656	-	9530080O11Rik	processed_transcript	9530080O11Rik	ensembl_havana	1.07522	0.248246	0.0496948	0.0001	0.0001	0.251819
17	23743234	23754066	+	9530082P21Rik	antisense	9530082P21Rik	havana	2.68747	2.36401	3.51241	7.05098	17.7402	2.48228
8	13285352	13287467	-	9530085L11Rik	TEC	9530085L11Rik	havana	5.39522	4.67866	2.76238	3.07193	16.4921	3.86444
1	195013746	195016449	+	9630010A21Rik	TEC	9630010A21Rik	havana	5.49897	8.82253	2.60454	1.04583	0.651101	6.79196
4	109651529	109657854	-	9630013D21Rik	processed_transcript	9630013D21Rik	ensembl_havana	0.311357	0.534793	0.118483	0.392248	0.16285	1.17111
17	27235075	27248067	-	9630028I04Rik	lincRNA	9630028I04Rik	havana	2.28265	5.61437	1.38124	2.09156	4.8826	26.4064
17	48125605	48146269	-	9830107B12Rik	protein_coding	9830107B12Rik	ensembl_havana	0.622614	0.935813	1.4207	0.0001	0.05435	0.0001
2	129205958	129230580	-	9830144P21Rik	processed_transcript	9830144P21Rik	havana	2.56386	3.39921	3.37646	7.20541	18.5071	2.83692
19	8651799	8663336	-	9830166K06Rik	lincRNA	9830166K06Rik	havana	0.103852	0.40112	0.552556	0.0001	0.0001	0.0001
14	70154405	70159503	-	9930012K11Rik	protein_coding	9930012K11Rik	ensembl_havana	4.3577	4.81234	1.53908	1.30726	3.41785	7.55312
15	60822271	60831794	+	9930014A18Rik	processed_transcript	9930014A18Rik	havana	12.8369	11.35	6.70192	5.12	8.50038	11.6517
15	34126944	34130689	+	9930017N22Rik	TEC	9930017N22Rik	havana	11.1016	14.5705	3.51214	8.95416	5.04535	19.1461
19	29714402	29805990	-	9930021J03Rik	protein_coding	9930021J03Rik	ensembl_havana	40.0484	41.1715	44.2755	46.2736	26.0944	66.3968
11	109413917	109420406	+	9930022D16Rik	protein_coding	9930022D16Rik	ensembl_havana	6.5365	5.74805	4.22244	1.69941	44.1596	4.27429
10	41826538	41829122	+	9930024M15Rik	TEC	9930024M15Rik	havana	9.96032	9.35723	2.09154	3.00657	1.0851	3.10328
4	124937048	124944657	+	9930104L06Rik	protein_coding	9930104L06Rik	ensembl_havana	17.7417	14.0358	13.2985	14.3789	7.43236	25.0012
11	48946150	48979399	-	9930111J21Rik1	protein_coding	9930111J21Rik1	ensembl_havana	187.729	178.685	97.5863	101.345	75.9872	380.416
11	49015874	49051243	-	9930111J21Rik2	protein_coding	9930111J21Rik2	ensembl_havana	243.539	242.616	230.806	166.039	82.7294	646.312
6	87805472	87806337	-	9930120I10Rik	TEC	9930120I10Rik	havana	13.3841	17.645	6.82688	7.77771	47.5231	4.80124
7	45635680	45638766	-	A030001D20Rik	antisense	A030001D20Rik	havana	0.311357	0.0001	0.126347	0.145809	0.823746	0.175752
1	82913325	82914131	+	A030005L19Rik	protein_coding	A030005L19Rik	havana	0.415109	0.802139	0.236867	0.719039	0.05435	0.585605
1	193168046	193177833	+	A130010J15Rik	protein_coding	A130010J15Rik	ensembl_havana	10.0535	9.46338	6.69845	6.45751	12.1239	15.1191
10	115394750	115397885	+	A130012E19Rik	TEC	A130012E19Rik	havana	7.05526	9.89192	1.89424	4.70588	10.6874	5.7966
8	120101582	120103905	+	A130014A01Rik	bidirectional_promoter_lncRNA	A130014A01Rik	havana	5.39522	4.14397	10.4573	5.42482	3.0381	1.75662
1	54913845	54916595	-	A130048G24Rik	TEC	A130048G24Rik	havana	25.4194	47.5878	5.87981	5.42482	15.8411	21.5467
1	137927251	137930274	+	A130050O07Rik	TEC	A130050O07Rik	ensembl_havana	1.45263	2.94091	2.24939	2.74514	0.16285	1.52241
15	95787856	95791643	-	A130051J06Rik	antisense	A130051J06Rik	ensembl_havana	6.92927	11.8305	10.7734	7.35466	13.1253	6.30447
1	138161820	138167684	-	A130071D04Rik	TEC	A130071D04Rik	havana	98.461	151.719	32.2399	48.8226	106.167	119.97
10	122565023	122569892	-	A130077B15Rik	lincRNA	A130077B15Rik	havana	0.103852	0.0001	7.26095	4.11766	0.1086	0.292853
2	25705850	25709717	-	A230005M16Rik	antisense	A230005M16Rik	havana	0.2728	0.227258	0.113513	0.0001	0.308533	0.665745
1	191025350	191029782	+	A230020J21Rik	antisense	A230020J21Rik	ensembl_havana	1.18752	4.67871	9.73271	2.89731	1.6227	0.980993
8	70863127	70865429	+	A230052G05Rik	TEC	A230052G05Rik	ensembl_havana	0.830118	0.534793	0.118483	0.32689	0.813851	0.117201
7	55962531	55980869	+	A230056P14Rik	processed_transcript	A230056P14Rik	havana	0.103852	0.177651	0.664774	1.55745	0.0001	0.370415
1	146802965	146807341	-	A230059L01Rik	processed_transcript	A230059L01Rik	havana	0.311357	1.20316	0.35525	0.784397	0.0001	0.0001
10	86020441	86022330	-	A230060F14Rik	antisense	A230060F14Rik	ensembl_havana	4.33379	2.1905	2.05087	0.753507	1.43569	1.44109
X	20961684	20986738	+	A230072C01Rik	processed_transcript	A230072C01Rik	havana	0.207605	0.935813	0.552556	0.588323	0.16285	0.995459
X	151291974	151344847	-	A230072E10Rik	antisense	A230072E10Rik	havana	2.58832	2.18817	0.865054	0.227538	0.359745	3.44105
6	124916863	124925845	+	A230083G16Rik	antisense	A230083G16Rik	ensembl_havana	0.103852	0.133773	0.276328	0.392248	1.46485	0.117201
12	111284762	111293989	+	A230087F16Rik	antisense	A230087F16Rik	havana	0.416834	1.24187	0.254671	0.113253	1.25222	0.28457
8	85053160	85060461	-	A230103J11Rik	processed_transcript	A230103J11Rik	havana	7.1412	11.565	3.48384	5.84019	2.37873	5.34877
7	59327318	59331190	-	A230103L15Rik	TEC	A230103L15Rik	havana	0.415109	0.40112	0.276328	0.849755	0.05435	0.585605
2	6193251	6321612	+	A230108P19Rik	antisense	A230108P19Rik	havana	0.311357	0.40112	0.0790223	0.0654581	0.813851	0.351403
15	101221195	101225187	-	A330009N23Rik	antisense	A330009N23Rik	havana	3.42393	4.54499	0.583851	0.32689	37.5411	2.34212
1	194976375	195037905	+	A330023F24Rik	processed_transcript	A330023F24Rik	havana	20.8186	30.3149	10.0209	3.52995	2.18573	24.6513
14	122103430	122106975	-	A330035P11Rik	lincRNA	A330035P11Rik	havana	10.3753	9.35722	1.4207	4.44445	20.5067	5.7966
19	12517915	12596567	-	A330040F15Rik	processed_transcript	A330040F15Rik	havana	0.518862	2.0052	0.315789	0.588323	0.05435	4.46673
18	64884475	64888492	-	A330084C13Rik	antisense	A330084C13Rik	havana	4.66895	4.70523	0.713823	1.30726	2.44895	2.0585
4	128755364	128769299	+	A3galt2	protein_coding	A3galt2	ensembl_havana	5.49897	5.61437	1.06555	2.22227	2.8211	3.51313
4	153957237	153961926	+	A430005L14Rik	protein_coding	A430005L14Rik	ensembl_havana	6.12149	7.35213	15.4689	19.9343	8.22708	7.90442
2	52425012	52434886	+	A430018G15Rik	processed_transcript	A430018G15Rik	havana	0.290761	0.000112349	0.326033	0.549791	0.531598	0.660958
18	46758557	46761978	+	A430019L02Rik	TEC	A430019L02Rik	havana	1.24513	0.935813	1.38124	3.00657	2.44135	1.05401
9	72011376	72013020	-	A430027C01Rik	TEC	A430027C01Rik	havana	2.28265	3.74295	0.749862	1.50334	1.24785	3.22038
10	122756438	122758411	-	A430028G04Rik	TEC	A430028G04Rik	havana	0.726366	0.40112	0.679583	1.98833	1.5191	0.0586505
5	138622859	138652415	+	A430033K04Rik	protein_coding	A430033K04Rik	ensembl_havana	7.15901	5.21336	6.66903	3.33336	4.7741	9.6024
6	8488795	8510431	-	A430035B10Rik	processed_transcript	A430035B10Rik	havana	3.73518	5.21336	0.907707	0.522965	6.51011	2.92763
14	21847578	21856932	+	A430057M04Rik	antisense	A430057M04Rik	ensembl_havana	6.02356	6.20991	5.43665	8.25946	7.00104	6.13457
5	107725157	107728802	+	A430072P03Rik	processed_transcript	A430072P03Rik	havana	1.55638	1.60418	0.631478	0.0001	0.16285	1.28821
6	86470277	86480831	-	A430078I02Rik	antisense	A430078I02Rik	havana	6.744	5.74805	1.02609	1.76477	20.0078	3.45458
15	80691025	80697611	-	A430088P11Rik	antisense	A430088P11Rik	havana	8.38803	2.93102	1.25017	1.12117	0.54834	0.878358
13	114124348	114151593	-	A430090L17Rik	antisense	A430090L17Rik	havana	1.76389	1.73785	0.197406	0.457607	0.05435	0.644156
19	10740947	10786044	+	A430093F15Rik	processed_transcript	A430093F15Rik	ensembl_havana	0.311357	0.534793	0.315789	0.392248	0.3256	0.761257
12	76344525	76345382	-	A430103D13Rik	TEC	A430103D13Rik	havana	1.03762	0.802139	0.315789	0.457607	0.05435	1.99082
5	136345884	136350232	-	A430110C17Rik	TEC	A430110C17Rik	havana	13.5917	21.7888	3.19645	4.24838	10.2534	13.174
1	181225986	181228499	+	A430110L20Rik	lincRNA	A430110L20Rik	ensembl_havana	1.86764	1.33683	0.394712	1.17655	0.37985	1.52241
15	83226722	83251775	-	A4galt	protein_coding	A4galt	ensembl_havana	4.25395	2.40622	7.26095	9.01953	9.65662	1.63952
8	122760045	122763022	-	A530010L16Rik	lincRNA	A530010L16Rik	havana	0.622614	1.06949	1.73639	5.75161	4.28585	3.92299
2	167691177	167729173	+	A530013C23Rik	lincRNA	A530013C23Rik	ensembl_havana	0.311357	0.668466	2.131	0.522965	0.705351	0.292853
11	61864568	61868059	-	A530017D24Rik	lincRNA	A530017D24Rik	ensembl_havana	3.94257	4.81231	3.5101	7.51625	3.41785	8.89977
16	19243525	19244835	+	A530030E21Rik	TEC	A530030E21Rik	havana	2.07515	2.40622	0.513095	0.130816	0.16285	9.83659
1	85083069	85109854	-	A530032D15Rik	protein_coding	A530032D15Rik	ensembl_havana	35.029	82.3656	3.61692	20.8514	12.3909	104.887
1	85105946	85114036	+	A530040E14Rik	antisense	A530040E14Rik	ensembl_havana	127.658	255.269	11.0897	27.0902	43.7477	194.749
3	104499320	104501608	-	A530041M06Rik	sense_intronic	A530041M06Rik	havana	3.32017	4.81234	0.868245	1.89548	1.89885	3.33748
1	106400178	106401988	-	A530053M12Rik	lincRNA	A530053M12Rik	havana	0.207605	0.534793	0.0395612	0.130816	0.596851	0.585605
17	48149126	48167276	-	A530064D06Rik	protein_coding	A530064D06Rik	ensembl_havana	1.57085	2.80724	4.10954	0.392248	0.759601	0.351403
9	72687224	72688716	+	A530064N14Rik	TEC	A530064N14Rik	havana	2.59391	3.4756	0.35525	0.719039	0.0001	4.09864
4	16164110	16266226	+	A530072M11Rik	processed_transcript	A530072M11Rik	havana	0.207605	0.40112	0.315789	0.261532	0.0001	1.05401
14	45660770	45668499	-	A530076I17Rik	lincRNA	A530076I17Rik	havana	0.103852	0.267446	1.53908	2.54907	0.4341	0.175752
9	122885080	122903532	-	A530083I20Rik	processed_transcript	A530083I20Rik	havana	2.09356	1.64712	0.346775	0.590174	1.57541	1.39013
3	153309370	153312746	-	A530083M17Rik	TEC	A530083M17Rik	havana	6.12149	17.645	0.394712	0.392248	1.7361	4.56704
17	32396778	32412927	+	A530088E08Rik	antisense	A530088E08Rik	ensembl_havana	11.3279	5.53765	1.52892	1.09635	1.22949	12.2087
1	85717083	85778644	-	A630001G21Rik	protein_coding	A630001G21Rik	ensembl_havana	32.4746	27.6705	26.8337	27.0584	9.05986	98.3651
8	126839233	126851474	+	A630001O12Rik	lincRNA	A630001O12Rik	havana	5.08396	7.4858	4.38029	3.39872	35.2626	1.87372
13	93094833	93098969	+	A630019I02Rik	antisense	A630019I02Rik	havana	3.01634	3.59829	0.198465	0.139264	1.85137	9.9605
5	110514923	110525981	+	A630023P12Rik	lincRNA	A630023P12Rik	ensembl_havana	0.518862	1.47051	1.46016	0.130816	0.05435	8.48993
1	171676684	171681981	-	A630035G10Rik	processed_transcript	A630035G10Rik	havana	1.45263	1.06949	0.35525	0.588323	2.1701	0.819808
11	29170909	29173559	-	A630052C17Rik	processed_transcript	A630052C17Rik	havana	8.81905	8.02049	4.65652	4.8366	5.91336	7.72877
12	100941742	100949876	+	A630072L19Rik	antisense	A630072L19Rik	havana	47.6353	41.7635	3.21501	1.78005	3.14491	13.3388
5	20950989	20956399	+	A630072M18Rik	antisense	A630072M18Rik	havana	42.5743	71.4013	14.8451	3.64246	8.76273	16.608
1	80747222	80749055	-	A630081D01Rik	TEC	A630081D01Rik	havana	4.66895	8.68886	0.868245	2.15692	2.54985	2.63487
16	98001310	98082451	-	A630089N07Rik	protein_coding	A630089N07Rik	havana	4.25394	3.4756	7.14257	13.1371	2.11585	9.60239
7	98543320	98562991	-	A630091E08Rik	lincRNA	A630091E08Rik	ensembl_havana	0.0001	0.0001	0.0001	0.0001	0.759601	0.0001
3	94994410	94997351	-	A730011C13Rik	antisense	A730011C13Rik	havana	16.6283	13.6348	5.24843	4.78052	7.06069	15.9993
2	130873059	130906397	-	A730017L22Rik	processed_transcript	A730017L22Rik	havana	11.4857	10.3481	10.2107	7.85023	1.71986	21.7071
6	61172293	61180811	-	A730020E08Rik	bidirectional_promoter_lncRNA	A730020E08Rik	havana	0.103852	0.0001	0.118483	0.588323	1.5191	0.0001
2	164177584	164196565	+	A730032A03Rik	antisense	A730032A03Rik	havana	0.0001	0.267446	0.0001	0.261532	0.651101	0.292853
2	129218969	129235605	+	A730036I17Rik	lincRNA	A730036I17Rik	ensembl_havana	0.0001	0.0001	0.592017	0.0654581	1.0851	0.0001
14	55559097	55560409	-	A730061H03Rik	bidirectional_promoter_lncRNA	A730061H03Rik	ensembl_havana	10.2308	8.04564	3.19128	2.27201	16.2388	6.05099
10	127070375	127074797	+	A730063M14Rik	lincRNA	A730063M14Rik	havana	1.14138	0.534793	0.907707	0.392248	0.0001	1.34676
11	6200029	6201644	+	A730071L15Rik	protein_coding	A730071L15Rik	ensembl	1.34976	1.10924	0.0414494	0.275379	0.792281	0.736045
13	40956414	41001152	-	A730081D07Rik	antisense	A730081D07Rik	havana	0.726366	0.267446	0.519681	0.06733	18.2406	0.175752
9	122380575	122398802	-	A730085K08Rik	antisense	A730085K08Rik	havana	0.546048	0.198745	0.90719	1.49234	1.7569	0.669374
5	76655929	76658356	-	A730089K16Rik	TEC	A730089K16Rik	havana	0.863513	0.556758	2.13577	0.000100363	0.225909	0.241656
13	32338819	32342644	+	A730091E23Rik	TEC	A730091E23Rik	havana	1.34888	0.534793	0.473634	0.719039	0.813851	1.34676
13	48513570	48514860	+	A830005F24Rik	protein_coding	A830005F24Rik	ensembl_havana	0.0001	0.267446	0.157945	0.0001	0.705351	0.175752
1	154037597	154117952	-	A830008E24Rik	lincRNA	A830008E24Rik	havana	0.415109	0.668466	0.197406	0.196174	0.16285	1.11256
11	107531757	107548374	-	A830035A12Rik	processed_transcript	A830035A12Rik	havana	1.55638	1.06949	0.315789	0.196174	0.4341	0.819808
9	45954101	45955999	+	A830035O19Rik	antisense	A830035O19Rik	ensembl_havana	82.2856	73.156	14.8019	6.36114	16.7334	24.2261
18	32359053	32378279	-	A830052D11Rik	lincRNA	A830052D11Rik	havana	0.0001	0.0001	0.722383	2.72632	8.69488	0.175752
10	33987216	33995056	-	A830082N09Rik	processed_transcript	A830082N09Rik	ensembl_havana	0.311357	0.40112	0.197406	0.588323	0.0001	1.11256
15	86453352	86475099	-	A930001M01Rik	antisense	A930001M01Rik	havana	12.3466	21.9225	10.7335	17.32	32.9299	10.0122
2	18025193	18037738	-	A930004D18Rik	protein_coding	A930004D18Rik	ensembl_havana	0.103852	1.06949	0.35525	1.30726	2.7126	0.585605
4	131878628	131883238	+	A930004J17Rik	TEC	A930004J17Rik	havana	26.5607	31.0123	12.1541	25.2937	15.5699	28.5142
3	115881581	115888131	-	A930005H10Rik	processed_transcript	A930005H10Rik	ensembl_havana	20.8716	31.2488	7.04274	3.65413	2.60537	38.696
1	34269882	34271129	-	A930005N03Rik	TEC	A930005N03Rik	havana	0.207605	0.0001	1.09984	1.48348	1.05028	0.0001
16	91465025	91470129	+	A930006K02Rik	processed_transcript	A930006K02Rik	havana	4.3577	2.67356	3.8673	8.8888	33.201	2.04937
9	96705828	96711450	+	A930006L05Rik	antisense	A930006L05Rik	havana	7.47027	9.22355	1.97316	2.48371	2.9296	6.08936
16	13754566	13758538	+	A930007A09Rik	protein_coding	A930007A09Rik	havana	7.98903	4.41132	2.56507	0.915113	6.07611	6.73341
19	29464750	29523160	-	A930007I19Rik	antisense	A930007I19Rik	havana	10.2716	6.68376	4.53813	3.85623	1.6276	5.3282
18	44661665	44676272	+	A930012L18Rik	antisense	A930012L18Rik	havana	0.207605	0.0001	0.326592	0.881634	0.0001	0.0001
2	57236227	57238509	-	A930012O16Rik	processed_transcript	A930012O16Rik	ensembl_havana	14.352	14.3775	4.5691	2.02871	11.6369	11.0435
17	35994453	36038436	+	A930015D03Rik	antisense	A930015D03Rik	havana	0.0001	0.0001	0.0001	0.178672	0.0001	0.633142
7	19417466	19421418	-	A930016O22Rik	antisense	A930016O22Rik	ensembl_havana	0.103852	0.133773	0.0790223	0.32689	0.759601	0.0586505
12	117602039	117603764	+	A930023M06Rik	sense_intronic	A930023M06Rik	havana	1.45263	3.20826	0.276328	0.457607	0.4341	1.46386
5	122989354	122998346	+	A930024E05Rik	antisense	A930024E05Rik	ensembl_havana	11.8974	9.43546	1.81531	1.04583	2.78621	8.24555
17	69416660	69439305	-	A930029G22Rik	lincRNA	A930029G22Rik	havana	8.05866	4.68372	2.0954	1.36209	3.43697	3.08597
10	69209762	69213099	-	A930033H14Rik	protein_coding	A930033H14Rik	havana	1.45263	7.61948	5.87981	8.03914	40.3621	9.89514
10	40260934	40261334	+	A930033M14Rik	lincRNA	A930033M14Rik	havana	0.0001	1.06949	0.197406	0.130816	1.57335	0.0001
6	47453776	47454321	-	A930035D04Rik	pseudogene	A930035D04Rik	ensembl	0.933871	1.47051	0.907707	0.0654581	0.37985	0.527055
11	119448788	119491299	-	A930037H05Rik	processed_transcript	A930037H05Rik	havana	30.2647	41.2255	11.1387	56.4885	14.2565	21.888
12	98831813	98832786	+	A930040O22Rik	TEC	A930040O22Rik	havana	0.830118	0.267446	0.0790223	0.261532	0.16285	0.644156
8	47675391	47685240	+	AA386476	bidirectional_promoter_lncRNA	AA386476	ensembl_havana	5.39522	8.02049	4.49867	5.62089	6.67285	3.33748
17	33981494	33982778	+	AA388235	lincRNA	AA388235	havana	0.933871	0.40112	0.552556	0.196174	0.651101	0.292853
11	4918510	4919004	+	AA413626	processed_pseudogene	AA413626	havana	1.76389	0.802139	0.276328	0.32689	0.05435	1.28821
X	12936872	12938129	+	AA414768	processed_pseudogene	AA414768	havana	1.55638	1.33683	0.986629	0.849755	0.2171	1.99082
11	83291699	83294633	+	AA465934	processed_transcript	AA465934	havana	2.07515	3.34193	0.749862	3.52944	5.85911	4.33284
2	122636986	122641192	+	AA467197	protein_coding	AA467197	ensembl_havana	0.518862	0.668466	2.131	0.522965	1.35635	0.234302
7	110057987	110061326	-	AA474408	TEC	AA474408	ensembl_havana	19.0905	24.3286	4.93274	6.53591	16.1124	13.4667
16	17922043	17923209	+	AA914427	TEC	AA914427	havana	3.63143	4.14397	0.749862	1.63405	5.4251	1.99082
1	130731976	130744623	+	AA986860	protein_coding	AA986860	ensembl_havana	0.415109	0.40112	2.02985	1.69941	0.2171	0.702706
15	102338252	102350772	-	Aaas	protein_coding	Aaas	ensembl_havana	20.9581	20.0511	18.1522	21.5683	19.5301	33.9008
5	125475814	125517411	+	Aacs	protein_coding	Aacs	ensembl_havana	44.6136	42.6419	22.8087	29.6073	27.0166	37.8238
9	63602660	63644589	+	Aagab	protein_coding	Aagab	ensembl_havana	49.6975	43.9786	57.6923	68.2339	36.2934	50.2365
6	86849517	87003224	+	Aak1	protein_coding	Aak1	ensembl_havana	139.65	176.182	90.8395	88.8216	104.377	179.399
7	97550331	97579498	-	Aamdc	protein_coding	Aamdc	ensembl_havana	2.80141	2.53989	2.92023	2.87586	2.00735	3.80589
1	74279840	74284739	-	Aamp	protein_coding	Aamp	ensembl_havana	53.6401	56.0092	83.8544	100.194	97.9214	63.5273
11	116586432	116597681	+	Aanat	protein_coding	Aanat	ensembl_havana	2.1789	0.668466	0.434173	1.04583	0.37985	1.28821
2	156547584	156568973	+	Aar2	protein_coding	Aar2	ensembl_havana	47.6224	34.6214	27.5835	31.1106	33.2011	29.7438
8	111033144	111057665	+	Aars	protein_coding	Aars	ensembl_havana	117.024	129.793	140.205	174.506	128.953	92.848
17	45506841	45520844	+	Aars2	protein_coding	Aars2	ensembl_havana	15.4592	11.496	13.3774	11.6338	11.6096	17.6824
11	101406839	101417616	-	Aarsd1	protein_coding	Aarsd1	ensembl_havana	9.41854	10.6574	11.9919	11.6931	7.48786	12.0751
5	76873659	76905515	-	Aasdh	protein_coding	Aasdh	ensembl_havana	15.8742	16.7093	9.15508	12.2221	9.00561	25.411
9	4294793	4309472	-	Aasdhppt	protein_coding	Aasdhppt	ensembl_havana	5.39522	5.07968	5.05112	8.49665	2.2786	7.90442
11	84422855	84513523	-	Aatf	protein_coding	Aatf	ensembl_havana	25.6269	28.6062	26.0445	42.6137	17.9568	30.7392
11	120007313	120047168	-	Aatk	protein_coding	Aatk	ensembl_havana	7.36651	6.28274	90.3274	13.0063	4.66561	1.05401
9	21526176	21545334	+	AB124611	protein_coding	AB124611	ensembl_havana	57.4789	58.5489	184.396	120.26	35.5881	66.6887
16	8513429	8621569	+	Abat	protein_coding	Abat	ensembl_havana	1.66014	1.73785	0.947168	0.32689	0.16285	0.702707
4	53030787	53159896	-	Abca1	protein_coding	Abca1	ensembl_havana	233.754	231.388	701.616	815.148	130.634	243.688
11	9191942	9684260	+	Abca13	protein_coding	Abca13	ensembl_havana	2.69766	15.7735	17.4814	23.3983	2.87535	0.409954
17	24264259	24351069	-	Abca17	protein_coding	Abca17	ensembl_havana	0.103852	0.0001	0.118483	0.719039	0.651101	0.0001
2	25428703	25448541	+	Abca2	protein_coding	Abca2	ensembl_havana	89.5383	69.1092	76.2785	47.6461	63.7439	98.1309
17	24351950	24410202	+	Abca3	protein_coding	Abca3	ensembl_havana	147.692	163.716	140.737	133.342	186.693	182.866
11	110269369	110337717	-	Abca5	protein_coding	Abca5	ensembl_havana	2.80141	1.73785	0.710401	3.46408	1.35635	9.89514
11	110176820	110251777	-	Abca6	protein_coding	Abca6	ensembl_havana	0.311357	0.267446	2.48615	1.30726	0.0001	0.0586505
10	79996494	80015573	+	Abca7	protein_coding	Abca7	ensembl_havana	95.6599	79.5352	121.735	76.8612	101.99	85.2486
11	109932190	109995846	-	Abca8b	protein_coding	Abca8b	ensembl_havana	0.0001	0.534793	0.0790223	0.653681	0.0001	1.28821
11	110100749	110168197	-	Abca9	protein_coding	Abca9	ensembl_havana	2.3864	1.33683	95.2987	246.466	2.00735	0.995459
8	123952459	123983123	-	Abcb10	protein_coding	Abcb10	ensembl_havana	41.1135	35.6476	49.2166	16.3793	14.5186	47.7287
5	8660077	8748576	+	Abcb1a	protein_coding	Abcb1a	ensembl_havana	8.50249	13.0999	2.91014	1.89418	0.260155	31.3877
5	8798147	8866316	+	Abcb1b	protein_coding	Abcb1b	ensembl_havana	7.26806	10.4268	4.58768	19.7396	1.3133	12.2362
5	8893717	8959232	+	Abcb4	protein_coding	Abcb4	ensembl_havana	5.29147	5.21336	41.5132	0.784397	0.5426	5.15255
1	75171717	75180393	-	Abcb6	protein_coding	Abcb6	ensembl_havana	8.91851	8.07105	17.1195	21.3044	8.37918	7.31851
X	104280657	104413857	-	Abcb7	protein_coding	Abcb7	ensembl_havana	21.7881	32.349	22.6903	38.9535	15.7869	37.6481
5	24393663	24410055	+	Abcb8	protein_coding	Abcb8	ensembl_havana	22.2031	24.997	22.8087	40.6528	12.8574	25.4696
5	124061530	124095799	-	Abcb9	protein_coding	Abcb9	ensembl_havana	6.43274	4.94601	7.93179	2.94121	2.65835	4.39139
16	14361558	14475738	+	Abcc1	protein_coding	Abcc1	ensembl_havana	81.8606	72.3173	97.2321	147.906	249.228	75.8816
17	46303221	46328353	-	Abcc10	protein_coding	Abcc10	ensembl_havana	33.5121	31.6807	30.4642	21.0454	22.4054	38.585
19	43782192	43840741	+	Abcc2	protein_coding	Abcc2	ensembl_havana	0.311357	0.267446	0.35525	0.588323	0.813851	0.351403
11	94343295	94392998	-	Abcc3	protein_coding	Abcc3	ensembl_havana	38.596	9.35723	330.326	122.612	69.1147	8.66558
14	118482692	118706220	-	Abcc4	protein_coding	Abcc4	ensembl_havana	32.3708	28.6062	29.5959	41.5023	85.5531	26.9334
16	20331303	20426395	-	Abcc5	protein_coding	Abcc5	ensembl_havana	25.1082	32.8837	127.459	114.311	33.7436	40.1072
7	46104523	46180034	-	Abcc8	protein_coding	Abcc8	ensembl_havana	0.0001	0.0001	0.197406	0.719039	2.1701	0.0001
6	142587862	142702316	-	Abcc9	protein_coding	Abcc9	ensembl_havana	0.103852	0.0001	0.907707	54.9662	0.3256	0.117201
X	73716597	73738535	+	Abcd1	protein_coding	Abcd1	ensembl_havana	130.105	130.599	141.507	155.357	184.503	132.618
15	91145871	91191800	-	Abcd2	protein_coding	Abcd2	ensembl_havana	1.45263	2.13887	37.4487	0.261532	1.68185	0.995459
3	121758774	121815303	-	Abcd3	protein_coding	Abcd3	ensembl_havana	4.77271	6.68376	8.72103	18.235	1.5191	10.6563
12	84601464	84617414	-	Abcd4	protein_coding	Abcd4	ensembl_havana	11.1016	8.95621	11.4833	22.8754	8.02911	15.2232
8	79683462	79711741	-	Abce1	protein_coding	Abce1	ensembl_havana	36.4171	48.9245	47.1957	109.474	31.0854	71.0221
17	35956819	35969762	-	Abcf1	protein_coding	Abcf1	ensembl_havana	97.9421	97.1806	128.13	132.611	100.688	110.31
5	24565345	24577468	-	Abcf2	protein_coding	Abcf2	ensembl_havana	35.6909	40.9041	61.5595	83.7238	39.0601	45.1426
16	20548577	20561380	+	Abcf3	protein_coding	Abcf3	ensembl_havana	50.9424	37.696	26.9127	29.6073	31.7906	44.557
17	31057675	31117989	+	Abcg1	protein_coding	Abcg1	ensembl_havana	153.035	159.472	491.439	421.757	357.13	180.101
6	58584523	58695677	+	Abcg2	protein_coding	Abcg2	ensembl_havana	0.933871	0.668466	10.5757	15.9475	0.868101	0.117201
5	104935057	104982719	-	Abcg3	protein_coding	Abcg3	ensembl_havana	13.2804	11.6297	105.322	98.1022	20.9406	27.9286
9	44273188	44288616	-	Abcg4	protein_coding	Abcg4	ensembl_havana	1.24513	1.60418	18.8625	0.653681	0.37985	0.0001
5	30950066	30955092	+	Abhd1	polymorphic_pseudogene	Abhd1	ensembl_havana	1.1622	0.0001	1.36906	0.492353	0.245748	6.8051
16	45729725	45742956	-	Abhd10	protein_coding	Abhd10	ensembl_havana	4.98021	4.41132	4.38029	7.45092	5.31661	4.99784
5	135009152	135012176	+	Abhd11	protein_coding	Abhd11	ensembl_havana	15.537	8.9324	25.4221	56.5388	7.9906	25.038
5	135012114	135013254	-	Abhd11os	transcribed_unitary_pseudogene	Abhd11os	havana	0.726366	0.534793	0.35525	1.11119	0.16285	0.234302
2	150832493	150904742	-	Abhd12	protein_coding	Abhd12	ensembl_havana	37.8697	42.1071	170.315	104.965	116.148	52.4613
8	9977707	9992156	+	Abhd13	protein_coding	Abhd13	ensembl_havana	20.1281	20.8531	18.1522	25.4898	19.6385	26.8747
9	106440051	106447679	-	Abhd14a	protein_coding	Abhd14a	ensembl_havana	2.07515	1.87153	6.59009	9.86917	0.3256	3.68878
9	106447459	106452924	+	Abhd14b	protein_coding	Abhd14b	ensembl_havana	4.3577	4.0103	9.155	5.09803	0.75958	8.78267
11	77515121	77538608	+	Abhd15	protein_coding	Abhd15	ensembl_havana	4.7095	8.75555	32.2946	12.5345	27.6045	5.74218
17	35089263	35102988	+	Abhd16a	protein_coding	Abhd16a	ensembl_havana	25.3157	23.2593	55.9953	44.7052	38.3007	26.6991
2	181493206	181494981	+	Abhd16b	protein_coding	Abhd16b	ensembl_havana	1.24513	1.60418	0.35525	0.0001	2.22435	0.175752
10	80583654	80590342	-	Abhd17a	protein_coding	Abhd17a	ensembl_havana	86.6326	79.9371	89.9346	63.9861	70.3624	84.3134
19	21653185	21685638	+	Abhd17b	protein_coding	Abhd17b	ensembl_havana	55.715	59.752	31.3717	22.8754	15.0816	54.979
7	84109356	84151894	-	Abhd17c	protein_coding	Abhd17c	ensembl_havana	23.5519	41.9735	45.854	38.2346	18.3366	49.5925
3	40846970	40938139	+	Abhd18	protein_coding	Abhd18	ensembl_havana	7.46553	7.61947	3.8695	5.14449	4.85574	12.2758
7	79273199	79365509	+	Abhd2	protein_coding	Abhd2	ensembl_havana	204.703	220.714	117.357	83.4194	159.277	206.482
18	10642092	10706772	-	Abhd3	protein_coding	Abhd3	ensembl_havana	0.0001	0.0001	0.552556	0.457607	0.05435	0.0586505
14	54254188	54270638	+	Abhd4	protein_coding	Abhd4	ensembl_havana	12.9691	15.2389	51.8125	34.6399	59.4582	18.0337
9	122351608	122381525	+	Abhd5	protein_coding	Abhd5	ensembl_havana	10.5556	15.4412	23.5194	11.3834	15.7661	15.5493
14	8002902	8056764	+	Abhd6	protein_coding	Abhd6	ensembl_havana	5.29147	7.88682	2.72292	4.04611	8.62585	15.5715
8	71456705	71463656	-	Abhd8	protein_coding	Abhd8	ensembl_havana	20.9581	20.3184	17.7182	8.8888	13.8339	18.2679
2	22940073	23040242	-	Abi1	protein_coding	Abi1	ensembl_havana	58.9315	71.9164	86.7686	115.846	95.1921	90.8368
1	60409619	60481159	+	Abi2	protein_coding	Abi2	ensembl_havana	5.60272	5.61438	12.3909	36.2739	26.0401	2.57632
11	95830074	95842477	-	Abi3	protein_coding	Abi3	ensembl_havana	203.491	242.314	207.919	88.4084	38.5537	206.251
4	56802345	56809602	+	Abitram	protein_coding	Abitram	ensembl_havana	22.6181	25.9327	21.7433	30.457	19.8556	36.0085
2	31688376	31804228	+	Abl1	protein_coding	Abl1	ensembl_havana	211.965	211.872	457.913	278.888	257.363	211.95
1	156558786	156649569	+	Abl2	protein_coding	Abl2	ensembl_havana	164.966	188.747	131.089	173.265	91.8458	91.6908
19	57032733	57314920	-	Ablim1	protein_coding	Ablim1	ensembl_havana	494.684	497.271	88.6689	14.5749	33.1468	676.581
5	35757880	35884974	+	Ablim2	protein_coding	Ablim2	ensembl_havana	0.311357	0.668466	0.67094	0.980471	0.922351	1.17111
11	76416734	76623559	-	Abr	protein_coding	Abr	ensembl_havana	118.693	128.995	313.198	249.734	281.393	126.176
15	41864076	41869721	-	Abra	protein_coding	Abra	ensembl_havana	0.933871	0.668466	0.197406	0.588323	0.05435	0.819808
10	18011260	18023289	-	Abracl	protein_coding	Abracl	ensembl_havana	3.63143	6.0154	9.90484	20.4572	9.16836	11.1833
5	100805192	100820966	-	Abraxas1	protein_coding	Abraxas1	ensembl_havana	2.59391	4.41132	3.86729	6.66663	3.0381	9.48528
7	132859225	132885112	+	Abraxas2	protein_coding	Abraxas2	ensembl_havana	29.0425	35.3704	32.7979	56.8833	32.5686	39.1636
13	23418361	23423867	-	Abt1	protein_coding	Abt1	ensembl_havana	24.5894	28.6062	18.3101	17.5161	11.9351	19.9658
6	88835914	88841985	-	Abtb1	protein_coding	Abtb1	ensembl_havana	30.9183	28.7398	57.1003	23.2022	24.1956	35.8916
2	103566310	103718424	+	Abtb2	protein_coding	Abtb2	ensembl_havana	38.6997	36.7602	12.0358	7.97379	5.2081	17.7409
1	97660831	97662275	+	AC099860.1	processed_pseudogene	AC099860.1	havana	14.1604	10.8165	4.1049	0.657132	3.60397	5.70573
19	7087469	7088422	-	AC109619.1	antisense	AC109619.1	havana	1.55638	1.20316	0.434173	1.11119	0.05435	0.409954
15	79889532	79893121	+	AC113595.1	antisense	AC113595.1	havana	14.8904	25.1825	4.56798	1.31116	21.7401	1.69792
19	32485923	32488199	+	AC115752.1	TEC	AC115752.1	havana	2.27763	5.07471	5.8084	3.37141	6.69706	1.75676
1	85199613	85203172	+	AC123856.1	transcribed_unprocessed_pseudogene	AC123856.1	havana	6.65526	16.2983	0.178112	13.7416	11.941	20.7291
12	75630971	75631319	-	AC124742.1	protein_coding	AC124742.1	havana	148.292	131.566	112.585	162.321	90.4325	138.546
19	47252243	47254333	+	AC132288.1	TEC	AC132288.1	havana	3.88243	0.802139	1.28078	2.36178	2.156	1.11518
12	104237888	104241324	+	AC142112.1	unprocessed_pseudogene	AC142112.1	havana	2.71738	4.21191	5.25897	0.0607125	2.34584	1.19777
1	85484252	85485143	-	AC147806.1	protein_coding	AC147806.1	havana	1.72907	2.00502	0.000100446	4.27071	1.03969	5.17677
1	85526602	85552179	+	AC147806.2	protein_coding	AC147806.2	ensembl_havana	12.1675	16.8659	1.60157	40.0131	15.3264	47.0917
7	111117779	111119595	-	AC150312.1	transcribed_processed_pseudogene	AC150312.1	havana	0.518862	0.534793	0.374559	0.522965	0.48835	1.34404
6	48564365	48566138	+	AC154013.1	unitary_pseudogene	AC154013.1	havana	4.3577	2.40622	0.749862	0.392248	0.4341	2.16647
17	17340820	17374207	-	AC154200.1	lincRNA	AC154200.1	havana	1.45263	0.668466	0.67094	1.04583	0.1086	2.98618
17	86175575	86178030	+	AC154542.1	TEC	AC154542.1	havana	25.8743	30.7551	1.43349	0.603963	1.69525	14.1898
9	56437457	56438445	+	AC159819.1	protein_coding	AC159819.1	havana	52.7969	59.2451	106.91	104.176	49.4748	57.6888
12	3438515	3438890	+	AC160138.1	processed_pseudogene	AC160138.1	havana	1.55265	1.05235	2.09974	1.77566	0.791502	2.10013
14	44544055	44637202	-	AC160336.1	lincRNA	AC160336.1	havana	1.88228	1.34493	1.5489	2.36907	1.09262	1.17824
5	64896923	64898970	-	AC161757.1	processed_pseudogene	AC161757.1	havana	0.830118	0.668466	0.35525	0.392248	1.0851	1.05401
8	84974484	84976543	-	AC163703.1	processed_transcript	AC163703.1	havana	4.77271	5.61438	8.53459	0.457607	5.91336	2.23934
1	84958982	84964573	+	AC167036.1	protein_coding	AC167036.1	havana	3.63341	11.5921	0.359134	13.723	8.07985	15.377
1	85027954	85028845	-	AC167036.2	protein_coding	AC167036.2	havana	2.50563	2.05006	0.391382	1.70915	1.77945	3.70603
16	24122699	24382391	-	AC169509.1	transcribed_processed_pseudogene	AC169509.1	havana	63.7136	90.2592	52.6775	51.6678	36.3751	157.388
12	4589797	4593030	-	AC241534.1	bidirectional_promoter_lncRNA	AC241534.1	ensembl_havana	18.9169	19.4657	5.43523	2.67978	27.8301	15.3084
9	119339676	119350300	+	Acaa1a	protein_coding	Acaa1a	ensembl_havana	33.995	28.8735	46.5196	58.2852	43.3904	49.768
18	74779197	74806209	+	Acaa2	protein_coding	Acaa2	ensembl_havana	10.8941	11.897	29.7538	36.6006	12.4234	15.9258
11	84129672	84401652	+	Acaca	protein_coding	Acaca	ensembl_havana	29.3943	29.8093	29.8349	46.5794	32.4981	41.7849
5	114146535	114250762	+	Acacb	protein_coding	Acacb	ensembl_havana	1.45263	1.73785	1.10501	1.89548	0.3256	1.58096
5	121621026	121660515	-	Acad10	protein_coding	Acad10	ensembl_havana	10.8423	12.4334	9.10406	10.8897	10.1353	14.2872
9	104063377	104127726	+	Acad11	protein_coding	Acad11	ensembl_havana	8.33275	11.1549	8.68155	10.3267	7.78538	14.9793
5	121596775	121618939	-	Acad12	protein_coding	Acad12	ensembl_havana	5.862	5.21171	7.46982	8.52186	2.88494	10.07
9	26974135	26999567	-	Acad8	protein_coding	Acad8	ensembl_havana	1.45263	2.40622	9.74701	18.4964	3.09235	9.83659
3	36065979	36092854	+	Acad9	protein_coding	Acad9	ensembl_havana	23.3906	20.9649	16.0771	30.2962	25.6973	31.9803
1	66830839	66863278	-	Acadl	protein_coding	Acadl	ensembl_havana	21.2693	20.4521	30.8193	67.1885	61.0314	32.0273
3	153922357	153944633	-	Acadm	protein_coding	Acadm	ensembl_havana	11.7241	12.1644	20.5593	32.7445	12.4234	19.3178
5	115110299	115119347	-	Acads	protein_coding	Acads	ensembl_havana	17.7417	13.7684	35.2783	36.2737	17.1431	20.2
7	131410601	131448945	+	Acadsb	protein_coding	Acadsb	ensembl_havana	9.64907	7.88682	17.4025	30.3917	9.54811	17.2725
11	70010183	70015412	-	Acadvl	protein_coding	Acadvl	ensembl_havana	17.7459	20.3981	29.338	32.8899	17.4759	23.1517
11	69881567	69895540	-	Acap1	protein_coding	Acap1	ensembl_havana	256.477	222.834	78.5676	31.2413	48.6082	452.305
16	31092412	31201246	-	Acap2	protein_coding	Acap2	ensembl_havana	69.7216	72.5847	83.7371	125.879	113.653	95.0263
4	155891822	155907252	+	Acap3	protein_coding	Acap3	ensembl_havana	23.5519	21.9225	32.2003	20.6532	14.5391	40.8683
9	53580522	53610383	-	Acat1	protein_coding	Acat1	ensembl_havana	16.0817	14.8378	24.6239	45.3586	9.16836	26.4064
17	12942890	12960748	-	Acat2	protein_coding	Acat2	ensembl_havana	10.574	8.20741	5.94923	5.65727	5.2335	11.5696
17	12923813	12940601	-	Acat3	protein_coding	Acat3	ensembl_havana	2.97997	6.06546	1.53209	3.32495	6.65605	2.14318
1	180726043	180754205	+	Acbd3	protein_coding	Acbd3	ensembl_havana	44.6136	54.9398	43.6047	63.7242	47.4146	52.4028
11	103101682	103112201	+	Acbd4	protein_coding	Acbd4	ensembl_havana	14.2142	16.8429	9.23401	5.03267	3.7976	22.1322
2	23068167	23115559	+	Acbd5	protein_coding	Acbd5	ensembl_havana	33.9271	42.6419	26.0839	35.2281	50.0186	45.6695
1	155558120	155691331	+	Acbd6	protein_coding	Acbd6	ensembl_havana	40.8784	47.3203	49.6027	38.4308	37.5953	35.6576
2	93833467	93849944	-	Accs	protein_coding	Accs	ensembl_havana	8.9228	7.21846	10.2205	10.9803	15.1359	14.345
8	105695860	105701103	-	Acd	protein_coding	Acd	ensembl_havana	44.2379	40.3721	32.8714	20.4414	19.8949	52.6818
11	105967945	105989965	+	Ace	protein_coding	Ace	ensembl_havana	5.29147	27.9378	73.0029	1.2419	5.75061	10.949
4	86874396	86934823	+	Acer2	protein_coding	Acer2	ensembl_havana	1.45263	0.935813	0.670939	0.522965	0.05435	1.46386
7	98206389	98321209	-	Acer3	protein_coding	Acer3	ensembl_havana	7.57402	6.95111	36.5412	55.9466	41.7183	8.95833
5	137287519	137294467	+	Ache	protein_coding	Ache	ensembl_havana	1.76389	2.40622	8.87886	0.915113	0.813851	1.22966
14	54642161	54686932	-	Acin1	protein_coding	Acin1	ensembl_havana	344.623	353.965	320.027	323.244	178.427	480.831
1	173331886	173333751	-	Ackr1	protein_coding	Ackr1	ensembl_havana	0.103852	0.133773	0.710401	0.196174	0.2171	0.0586505
9	121898355	121911075	+	Ackr2	protein_coding	Ackr2	ensembl_havana	31.5408	78.3322	3.8673	1.83013	6.56436	206.396
1	90203980	90216752	+	Ackr3	protein_coding	Ackr3	ensembl_havana	12.1391	9.22355	0.394712	0.32689	0.596851	76.6428
9	104084157	104126934	-	Ackr4	protein_coding	Ackr4	ensembl_havana	5.15525	5.82181	0.513095	0.457607	0.786321	2.70321
11	100476353	100528001	-	Acly	protein_coding	Acly	ensembl_havana	148.158	151.585	194.818	296.534	126.35	164.585
1	127729413	127767979	+	Acmsd	protein_coding	Acmsd	ensembl_havana	0.0001	0.133773	1.06555	0.130816	0.4341	0.0001
4	40143081	40198339	+	Aco1	protein_coding	Aco1	ensembl_havana	22.3068	20.0511	53.391	69.6717	34.7201	24.8255
15	81872309	81915134	+	Aco2	protein_coding	Aco2	ensembl_havana	94.5416	97.862	131.293	207.438	120.341	122.735
14	103046977	103056574	+	Acod1	protein_coding	Acod1	ensembl_havana	2.28265	14.7042	2.05208	7.51628	1.7361	0.936909
12	84009490	84018372	+	Acot1	protein_coding	Acot1	ensembl_havana	1.54432	2.55355	18.8979	12.8301	0.487142	1.66329
15	20665214	20666751	-	Acot10	protein_coding	Acot10	ensembl_havana	1.47959	1.73785	1.97592	2.79324	0.891085	1.414
4	106744555	106804999	-	Acot11	protein_coding	Acot11	ensembl_havana	10.6866	6.68376	12.3514	6.14376	37.2698	10.3635
13	24817948	24831541	-	Acot13	protein_coding	Acot13	ensembl_havana	3.00892	2.80724	6.47173	8.8888	2.4956	6.38211
12	83987861	83993874	+	Acot2	protein_coding	Acot2	ensembl_havana	29.4778	20.7058	29.2433	19.7838	14.4318	24.0991
12	84038379	84048602	+	Acot4	protein_coding	Acot4	ensembl_havana	0.0001	0.133773	2.9677	3.54252	0.16285	0.175752
12	84100654	84111350	+	Acot6	protein_coding	Acot6	ensembl_havana	1.86764	4.54499	1.89424	3.59479	3.0381	4.15719
4	152178134	152271856	+	Acot7	protein_coding	Acot7	ensembl_havana	7.15901	8.28784	9.98377	21.895	45.3532	6.1479
2	164792765	164804883	-	Acot8	protein_coding	Acot8	ensembl_havana	12.301	8.90616	10.6496	13.1033	23.1737	11.7099
X	155262443	155297655	+	Acot9	protein_coding	Acot9	ensembl_havana	4.74575	4.14397	8.87609	14.5268	6.27012	8.8911
11	116171888	116199046	-	Acox1	protein_coding	Acox1	ensembl_havana	23.0331	22.7246	45.3933	53.0053	57.7764	32.4372
5	35583040	35615353	+	Acox3	protein_coding	Acox3	ensembl_havana	147.466	171.473	102.632	104.399	401.046	217.433
12	30893326	30911590	-	Acp1	protein_coding	Acp1	ensembl_havana	5.83381	9.38295	14.5105	25.9437	13.5015	14.0204
2	91202885	91214099	+	Acp2	protein_coding	Acp2	ensembl_havana	23.959	15.2321	230.638	171.674	61.6363	16.6391
9	22126727	22135712	-	Acp5	protein_coding	Acp5	ensembl_havana	71.9005	47.053	260.831	17.1893	44.2136	128.168
3	97158777	97177300	+	Acp6	protein_coding	Acp6	ensembl_havana	15.1479	9.22355	16.2186	23.4636	10.5246	20.7855
9	104288251	104337749	-	Acpp	protein_coding	Acpp	ensembl_havana	1.45263	1.73785	5.24843	0.261532	0.27135	1.34676
6	125049689	125063268	+	Acrbp	protein_coding	Acrbp	ensembl_havana	4.04473	3.87669	8.7789	9.66963	0.458733	14.0052
9	54604877	54661871	-	Acsbg1	protein_coding	Acsbg1	ensembl_havana	0.518862	0.267446	1.69693	0.915113	1.4106	0.644156
11	94557102	94601872	-	Acsf2	protein_coding	Acsf2	ensembl_havana	100.038	132.182	58.8121	37.1536	16.947	133.056
8	122775486	122817881	+	Acsf3	protein_coding	Acsf3	ensembl_havana	28.7395	25.2643	16.337	16.3396	16.0581	23.6545
8	46471037	46536052	+	Acsl1	protein_coding	Acsl1	ensembl_havana	32.4531	36.6512	62.2228	28.7527	15.3685	28.6218
1	78657825	78707744	+	Acsl3	protein_coding	Acsl3	ensembl_havana	7.96094	4.94601	10.6244	9.97142	3.30935	4.39761
X	142317993	142390536	-	Acsl4	protein_coding	Acsl4	ensembl_havana	14.6292	23.9276	39.0668	75.1622	38.0838	29.0998
19	55251938	55297721	+	Acsl5	protein_coding	Acsl5	ensembl_havana	33.4082	45.048	71.7009	131.434	66.9989	72.9541
11	54303798	54364757	+	Acsl6	protein_coding	Acsl6	ensembl_havana	0.207605	0.0001	0.67094	0.0001	0.0001	0.0001
2	150618105	150668501	-	Acss1	protein_coding	Acss1	ensembl_havana	87.8782	85.4174	68.1891	34.7706	52.5142	108.904
2	155517948	155585725	+	Acss2	protein_coding	Acss2	ensembl_havana	10.5828	7.4858	11.1682	12.7449	12.0918	4.91834
19	34241090	34255591	-	Acta2	protein_coding	Acta2	ensembl_havana	0.518862	0.40112	0.868245	1.2419	0.542601	0.292853
5	142903115	142906755	-	Actb	protein_coding	Actb	ensembl_havana	6264.02	6602.12	7868.23	9247.94	10893.1	6641.67
X	152489661	152491861	-	Actb-ps1	transcribed_processed_pseudogene	Actb-ps1	havana	1.40134	0.0426064	2.77932	0.421271	3.53077	3.27631
11	120345690	120348543	-	Actg1	protein_coding	Actg1	ensembl_havana	570.988	615.432	526.911	1103.08	1216.04	529.947
6	83512905	83536266	-	Actg2	protein_coding	Actg2	ensembl_havana	0.103852	0.534793	0.0790223	0.0001	0.0001	0.761257
8	46228994	46230118	+	Actg-ps1	processed_pseudogene	Actg-ps1	havana	1.13086	0.627127	0.540382	1.03981	1.12015	1.19818
2	154551776	154553277	+	Actl10	protein_coding	Actl10	ensembl	2.90516	1.60418	0.552556	2.54907	1.35635	0.585605
3	32706298	32726974	+	Actl6a	protein_coding	Actl6a	ensembl_havana	20.0989	20.0177	26.4491	38.8164	25.6183	28.4672
4	56743413	56744926	+	Actl7a	protein_coding	Actl7a	ensembl_havana	1.55638	0.534793	0.513095	1.37262	1.0851	0.995459
4	56740005	56741444	-	Actl7b	protein_coding	Actl7b	ensembl_havana	0.00679689	0.267446	0.428948	0.781299	0.0066031	0.234296
12	80167547	80260372	-	Actn1	protein_coding	Actn1	ensembl_havana	51.2024	55.1576	473.952	496.559	490.614	34.7778
19	4861216	4877910	-	Actn3	protein_coding	Actn3	ensembl_havana	0.103852	0.267446	0.710401	0.0654581	0.0001	0.0001
7	28893248	28962341	-	Actn4	protein_coding	Actn4	ensembl_havana	176.331	159.043	280.005	264.162	158.937	183.314
12	70937857	70964719	+	Actr10	protein_coding	Actr10	ensembl_havana	18.6755	18.848	15.7056	24.3133	20.7779	19.8487
19	46376811	46395749	-	Actr1a	protein_coding	Actr1a	ensembl_havana	100.951	89.5609	123.91	101.828	77.1982	100.591
1	36698114	36714423	-	Actr1b	protein_coding	Actr1b	ensembl_havana	34.1346	37.696	54.4565	59.4759	52.9482	57.1454
11	20062304	20112914	-	Actr2	protein_coding	Actr2	ensembl_havana	166.108	208.796	190.042	402.86	194.701	314.994
1	125392905	125435728	-	Actr3	protein_coding	Actr3	ensembl_havana	199.864	237.911	202.618	446.99	439.503	332.445
5	25759997	25850689	+	Actr3b	protein_coding	Actr3b	ensembl_havana	0.622614	0.668466	0.157945	1.37262	0.05435	0.936909
X	81820384	81822731	-	Actr3-ps	processed_pseudogene	Actr3-ps	havana	117.204	152.243	124.01	249.821	289.669	175.519
2	158624888	158639212	+	Actr5	protein_coding	Actr5	ensembl_havana	56.3376	50.6623	24.6239	19.7382	39.7654	35.4231
10	89711971	89732296	-	Actr6	protein_coding	Actr6	ensembl_havana	2.1789	2.80724	2.60454	5.94769	1.79035	3.16183
14	29978337	30006355	+	Actr8	protein_coding	Actr8	ensembl_havana	36.2097	25.6654	22.2167	20.3265	18.9334	36.3599
2	58388644	58567158	-	Acvr1	protein_coding	Acvr1	ensembl_havana	0.518862	0.668466	12.7066	17.8429	21.5916	0.234302
15	101174067	101213685	+	Acvr1b	protein_coding	Acvr1b	ensembl_havana	40.4635	54.4051	44.5912	42.6136	56.7456	75.7645
2	48814109	48903270	+	Acvr2a	protein_coding	Acvr2a	ensembl_havana	8.12816	9.9614	12.6897	18.9979	14.6351	14.9947
9	119402118	119434996	+	Acvr2b	protein_coding	Acvr2b	ensembl_havana	0.518862	0.668466	9.43132	8.23522	3.6891	0.292853
15	101128522	101145337	+	Acvrl1	protein_coding	Acvrl1	ensembl_havana	7.67777	14.1695	71.9378	92.6784	326.758	4.09864
9	106432981	106438320	-	Acy1	protein_coding	Acy1	ensembl_havana	6.22524	7.4858	8.68156	20.3265	0.759601	12.9983
19	3986570	3990008	+	Acy3	protein_coding	Acy3	ensembl_havana	0.207605	0.0001	2.99915	3.72551	0.37985	0.0001
12	85272398	85288439	-	Acyp1	protein_coding	Acyp1	ensembl_havana	2.3864	2.0052	2.72292	1.56869	1.57335	5.03545
2	163726584	163750240	-	Ada	protein_coding	Ada	ensembl_havana	18.883	17.3776	13.6931	22.3526	3.6891	9.13399
2	121140428	121156681	+	Adal	protein_coding	Adal	ensembl_havana	8.28916	11.4299	5.6809	6.36504	4.28617	16.4575
9	70678997	70780230	+	Adam10	protein_coding	Adam10	ensembl_havana	66.194	85.9519	93.0095	109.214	40.6332	110.719
11	102761439	102780263	+	Adam11	protein_coding	Adam11	ensembl_havana	0.830118	2.53989	0.276328	0.915113	0.3256	0.351403
3	89338542	89349997	-	Adam15	protein_coding	Adam15	ensembl_havana	5.44283	8.34738	92.073	83.9515	67.6578	8.76858
12	21323509	21373633	-	Adam17	protein_coding	Adam17	ensembl_havana	87.8784	106.671	92.9612	195.468	73.8178	117.568
11	46055992	46147344	+	Adam19	protein_coding	Adam19	ensembl_havana	146.146	187.819	42.1812	128.123	251.772	234.553
5	121518576	121545483	-	Adam1a	protein_coding	Adam1a	ensembl_havana	8.15883	3.16693	2.50956	3.88308	3.72626	10.2882
5	8072352	8368161	-	Adam22	protein_coding	Adam22	ensembl_havana	7.98903	5.88172	35.081	23.3329	13.4541	7.08472
1	63445891	63596277	+	Adam23	protein_coding	Adam23	ensembl_havana	13.3841	19.6501	30.7798	21.699	264.848	6.73341
14	68606027	68655843	-	Adam28	protein_coding	Adam28	ensembl_havana	1.97139	9.89192	0.0790223	0.130816	0.0001	10.2464
8	24677225	24725853	-	Adam3	protein_coding	Adam3	ensembl_havana	0.518862	1.20316	0.236867	0.0654581	0.0001	1.93227
3	98160630	98164170	+	Adam30	protein_coding	Adam30	ensembl_havana	1.03762	0.0001	0.394712	3.268	2.44135	0.878358
2	131050591	131063815	-	Adam33	protein_coding	Adam33	ensembl_havana	0.103852	0.0001	8.36587	21.8297	0.3256	0.234302
12	81419443	81421947	-	Adam4	protein_coding	Adam4	ensembl_havana	3.63143	6.28274	0.276328	4.4901	0.813851	4.00192
12	113489511	113492058	+	Adam6b	protein_coding	Adam6b	ensembl_havana	0.622614	0.668466	0.197406	0.196174	0.0001	1.46386
7	139978932	139992563	-	Adam8	protein_coding	Adam8	ensembl_havana	9.54531	13.1001	152.911	68.43	66.565	3.51313
8	24949611	25016928	-	Adam9	protein_coding	Adam9	ensembl_havana	20.128	20.5858	93.9975	115.879	25.7145	24.1815
14	68563380	68582096	-	Adamdec1	protein_coding	Adamdec1	ensembl_havana	3.83894	2.80724	164.435	2.67978	11.1214	3.45458
17	33524204	33553783	+	Adamts10	protein_coding	Adamts10	ensembl_havana	58.6202	49.0582	50.471	42.875	46.9806	68.153
2	26973416	27009629	+	Adamts13	protein_coding	Adamts13	ensembl_havana	0.518862	0.668466	0.157945	0.196174	0.37985	1.63952
10	61197112	61273439	-	Adamts14	protein_coding	Adamts14	ensembl_havana	5.29147	4.94601	2.92023	3.5948	0.868101	2.22502
15	94270163	94465419	-	Adamts20	protein_coding	Adamts20	ensembl_havana	0.103852	0.0001	0.67094	0.0654581	0.0001	0.0001
5	89677087	89883335	-	Adamts3	protein_coding	Adamts3	ensembl_havana	0.207605	0.267446	3.03861	0.0654581	0.37985	0.0001
13	104287835	104496696	+	Adamts6	protein_coding	Adamts6	ensembl_havana	17.223	23.1256	4.14352	1.69941	1.57335	15.6331
9	90163069	90208072	+	Adamts7	protein_coding	Adamts7	ensembl_havana	1.03762	0.534793	2.17046	1.89548	0.3256	0.234302
9	30942562	30963839	+	Adamts8	protein_coding	Adamts8	ensembl_havana	0.874508	1.06949	0.0001	0.261532	0.0001	0.761257
3	95676201	95687918	-	Adamtsl4	protein_coding	Adamtsl4	ensembl_havana	3.32017	4.27764	17.2841	7.90843	25.7147	1.99082
10	80339110	80348413	-	Adamtsl5	protein_coding	Adamtsl5	ensembl_havana	0.311357	0.267446	2.76238	0.196174	1.13935	0.0001
5	139271876	139325623	-	Adap1	protein_coding	Adap1	ensembl_havana	24.9007	23.2593	41.8685	40.0646	27.9932	10.1879
11	80154105	80178959	+	Adap2	protein_coding	Adap2	ensembl_havana	5.60272	3.20826	109.641	87.3184	20.7779	2.04937
11	80158861	80177630	-	Adap2os	antisense	Adap2os	havana	1.34888	0.267446	9.76899	9.60774	1.9531	0.175752
3	89715022	89753447	+	Adar	protein_coding	Adar	ensembl_havana	249.902	238.741	128.336	174.671	139.004	243.757
10	77290726	77418271	-	Adarb1	protein_coding	Adarb1	ensembl_havana	3.00892	0.802139	1.30232	1.83013	1.1936	2.57632
8	111966908	111992303	-	Adat1	protein_coding	Adat1	ensembl_havana	8.61154	11.3623	6.03765	8.62736	4.39435	13.9351
10	13552894	13563377	+	Adat2	protein_coding	Adat2	ensembl_havana	2.55152	1.10107	2.62703	1.86487	2.69157	2.82312
10	80602880	80607655	+	Adat3	protein_coding	Adat3	ensembl_havana	7.02029	4.36776	4.88198	2.40327	3.89836	4.13193
12	88360554	88461725	+	Adck1	protein_coding	Adck1	ensembl_havana	13.143	11.496	12.1906	13.3331	15.4614	14.9677
6	39573873	39588770	+	Adck2	protein_coding	Adck2	ensembl_havana	30.3995	28.0299	21.9405	19.4114	28.6254	29.451
15	76576358	76595817	+	Adck5	protein_coding	Adck5	ensembl_havana	9.23406	12.8327	11.7201	20.065	13.1286	15.516
12	4133103	4213526	+	Adcy3	protein_coding	Adcy3	ensembl_havana	26.8201	19.7305	152.526	63.8092	10.0707	20.2792
14	55769057	55784096	-	Adcy4	protein_coding	Adcy4	ensembl_havana	0.518862	0.267446	2.76238	8.82344	41.1759	0.292853
16	35154877	35305739	+	Adcy5	protein_coding	Adcy5	ensembl_havana	1.97139	0.802139	0.67094	0.457607	0.2171	1.63952
15	98589973	98610077	-	Adcy6	protein_coding	Adcy6	ensembl_havana	2.36168	0.850984	28.1042	9.54234	19.3674	1.05401
8	88272403	88329963	+	Adcy7	protein_coding	Adcy7	ensembl_havana	204.079	244.756	237.043	299.667	215.749	356.05
16	4287529	4420499	-	Adcy9	protein_coding	Adcy9	ensembl_havana	5.18771	7.35213	22.6113	16.3396	6.78135	8.02152
5	34573664	34632309	+	Add1	protein_coding	Add1	ensembl_havana	163.722	163.883	171.656	121.435	58.2646	162.597
6	86028681	86124410	+	Add2	protein_coding	Add2	ensembl_havana	2.90516	2.53989	111.698	1.2419	1.68185	0.117201
19	53140443	53247400	+	Add3	protein_coding	Add3	ensembl_havana	229.501	214.679	77.2654	23.3329	37.7039	226.004
10	10335703	10472327	-	Adgb	protein_coding	Adgb	ensembl_havana	0.518862	0.40112	18.5469	17.5161	24.7381	0.0001
8	27085583	27123437	+	Adgra2	protein_coding	Adgra2	ensembl_havana	7.26276	10.2929	5.24844	18.0389	57.6135	17.9166
5	49959956	50059007	-	Adgra3	protein_coding	Adgra3	ensembl_havana	0.207605	0.0001	1.57855	1.30726	0.2171	0.0001
15	74516195	74589466	+	Adgrb1	protein_coding	Adgrb1	ensembl_havana	0.103852	0.0001	0.0395612	1.37262	0.0001	0.0001
5	129096750	129204600	+	Adgrd1	protein_coding	Adgrd1	ensembl_havana	1.86764	0.802139	0.434173	0.0654581	0.1086	0.878358
17	57358691	57483528	+	Adgre1	protein_coding	Adgre1	ensembl_havana	23.7594	10.9613	302.667	480.667	39.494	8.95833
17	55749984	55853663	+	Adgre4	protein_coding	Adgre4	ensembl_havana	9.23406	7.08478	104.099	43.9207	10.4161	6.85051
8	83723251	83741327	-	Adgre5	protein_coding	Adgre5	ensembl_havana	334.93	262.84	504.277	213.655	181.988	379.527
5	30193431	30205723	-	Adgrf3	protein_coding	Adgrf3	ensembl_havana	0.622614	0.0001	0.276328	0.719039	2.44135	0.409954
17	43360451	43459558	+	Adgrf5	protein_coding	Adgrf5	ensembl_havana	0.311357	0.0001	0.276328	13.3331	0.868101	0.117201
8	94974751	95014218	+	Adgrg1	protein_coding	Adgrg1	ensembl_havana	1.86764	2.53989	49.958	10.1306	3.30935	0.468504
X	160390690	160498071	+	Adgrg2	protein_coding	Adgrg2	ensembl_havana	0.0001	0.0001	0.828784	0.0001	0.0001	0.0001
8	95017692	95045251	+	Adgrg3	protein_coding	Adgrg3	ensembl_havana	1.66014	5.21336	10.2995	0.261532	0.0001	0.0586505
8	94923694	94943281	+	Adgrg5	protein_coding	Adgrg5	ensembl_havana	1.45263	1.33683	1.18393	10.7188	22.5681	3.39603
10	14402583	14545660	-	Adgrg6	protein_coding	Adgrg6	ensembl_havana	1.55638	2.80724	19.159	0.980471	1.7361	0.585605
8	83900105	83941955	+	Adgrl1	protein_coding	Adgrl1	ensembl_havana	20.9908	17.893	23.6605	30.9414	2.63621	23.2523
3	148815583	148990556	-	Adgrl2	protein_coding	Adgrl2	ensembl_havana	14.9404	38.0923	23.44	51.3697	3.96035	5.15255
5	81020138	81825134	+	Adgrl3	protein_coding	Adgrl3	ensembl_havana	4.77271	3.20826	68.8186	70.3907	6.18461	2.63487
3	151437887	151545087	+	Adgrl4	protein_coding	Adgrl4	ensembl_havana	0.103852	0.267446	1.10501	0.0654581	0.05435	0.175752
13	81095068	81633155	-	Adgrv1	protein_coding	Adgrv1	ensembl_havana	0.0001	0.0001	0.513095	1.2419	0.651101	0.0001
3	138443093	138455500	+	Adh5	protein_coding	Adh5	ensembl_havana	30.2958	24.8633	29.3986	47.7768	28.4813	32.6713
1	9547948	9580674	+	Adhfe1	protein_coding	Adhfe1	ensembl_havana	0.311357	0.40112	3.66999	5.35946	0.2171	0.175752
12	28675231	28682176	+	Adi1	protein_coding	Adi1	ensembl_havana	9.96032	9.89192	11.8384	20.5879	15.4614	14.7548
1	134415378	134433352	+	Adipor1	protein_coding	Adipor1	ensembl_havana	91.6133	91.0315	311.026	167.774	117.939	97.9558
6	119353150	119417705	-	Adipor2	protein_coding	Adipor2	ensembl_havana	55.9226	60.4204	92.4185	104.573	123.636	73.0123
14	21052574	21448570	+	Adk	protein_coding	Adk	ensembl_havana	7.98903	12.1644	13.4169	24.7055	14.3764	11.4175
7	110627661	110629821	+	Adm	protein_coding	Adm	ensembl_havana	2.49016	2.13887	0.35525	1.04583	0.4341	2.34212
2	168180986	168207113	-	Adnp	protein_coding	Adnp	ensembl_havana	173.889	206.524	170.982	138.716	216.75	163.079
18	80126311	80151483	-	Adnp2	protein_coding	Adnp2	ensembl_havana	44.8211	39.3	41.9078	41.7639	40.7419	46.0794
10	67544511	67549069	-	Ado	protein_coding	Ado	ensembl_havana	47.3112	57.8806	72.5692	53.463	40.3621	48.0701
10	75316877	75334785	+	Adora2a	protein_coding	Adora2a	ensembl_havana	13.2804	12.0307	4.53813	1.63405	2.1701	6.49921
11	62248984	62266454	+	Adora2b	protein_coding	Adora2b	ensembl_havana	0.518862	0.267446	1.89424	5.42482	4.17735	0.819808
3	105870858	105908927	+	Adora3	protein_coding	Adora3	ensembl_havana	0.0001	0.534793	0.924893	11.004	109.358	1.15851
9	59291558	59324053	+	Adpgk	protein_coding	Adpgk	ensembl_havana	55.7151	69.4678	124.947	121.971	49.6593	70.6566
16	38444030	38452704	-	Adprh	protein_coding	Adprh	ensembl_havana	39.426	37.2949	46.3669	48.4304	41.3386	34.8377
4	126316047	126321704	-	Adprhl2	protein_coding	Adprhl2	ensembl_havana	23.3444	19.1154	24.6633	28.0387	13.5626	27.8702
11	67037905	67052595	-	Adprm	protein_coding	Adprm	ensembl_havana	5.08396	3.07458	4.89328	5.49018	3.63485	9.66093
19	54044151	54048983	+	Adra2a	protein_coding	Adra2a	ensembl_havana	1.55638	1.33683	0.868246	1.11119	0.05435	0.761257
2	127363208	127367222	+	Adra2b	protein_coding	Adra2b	ensembl_havana	0.0001	0.0001	0.0001	0.653681	1.68185	0.0001
19	56722199	56733114	+	Adrb1	protein_coding	Adrb1	ensembl_havana	9.33781	4.0103	81.2506	17.5161	19.1504	1.58096
18	62177816	62179960	-	Adrb2	protein_coding	Adrb2	ensembl_havana	127.097	84.3479	154.964	70.1947	111.755	59.4875
2	180171485	180176287	+	Adrm1	protein_coding	Adrm1	ensembl_havana	53.7638	50.6574	57.7335	46.2016	75.1813	50.5245
15	80948490	80970947	+	Adsl	protein_coding	Adsl	ensembl_havana	33.0971	37.696	37.7645	73.4626	41.5557	46.4893
1	177762962	177796512	-	Adss	protein_coding	Adss	ensembl_havana	32.0596	40.9041	28.9251	46.0122	26.6368	42.6834
12	112620045	112641361	+	Adssl1	protein_coding	Adssl1	ensembl_havana	9.44156	10.0256	37.8039	26.0126	25.7689	7.84587
11	5861947	5872089	+	Aebp1	protein_coding	Aebp1	ensembl_havana	1.24513	0.935813	0.513095	0.915113	0.596851	0.527055
6	140622663	140678473	+	Aebp2	protein_coding	Aebp2	ensembl_havana	55.1962	74.5898	64.6372	85.2271	100.146	64.9911
7	78895854	78911210	+	Aen	protein_coding	Aen	ensembl_havana	27.5982	28.8735	35.0021	33.921	12.9116	36.5942
13	120263114	120264518	+	AF067061	protein_coding	AF067061	ensembl_havana	0.622614	0.133773	0.0001	0.0001	4.61135	1.81517
5	35893319	36003924	+	Afap1	protein_coding	Afap1	ensembl_havana	10.9978	8.42152	3.90675	3.98694	7.21535	2.16647
18	61730261	61786703	-	Afap1l1	protein_coding	Afap1l1	ensembl_havana	0.311357	0.40112	3.96105	2.28763	0.1086	1.46386
17	13760539	13906151	+	Afdn	protein_coding	Afdn	ensembl_havana	9.44156	8.0205	37.8038	60.2268	150.507	7.46905
5	103692374	103855323	+	Aff1	protein_coding	Aff1	ensembl_havana	335.119	399.013	223.033	163.264	344.435	381.517
X	69360294	69868038	+	Aff2	protein_coding	Aff2	ensembl_havana	0.103852	1.06949	1.02609	0.0001	0.0001	0.0586505
1	38177326	38664956	-	Aff3	protein_coding	Aff3	ensembl_havana	393.842	439.913	76.8701	14.0521	20.0726	299.082
11	53350833	53421831	+	Aff4	protein_coding	Aff4	ensembl_havana	254.608	304.776	157.924	143.527	109.856	283.911
10	42312585	42478566	-	Afg1l	protein_coding	Afg1l	ensembl_havana	8.61154	7.75315	3.03861	5.55554	2.65835	9.36819
8	123477903	123503917	+	Afg3l1	protein_coding	Afg3l1	ensembl_havana	33.0971	32.6163	34.1734	49.607	30.163	33.1982
18	67404764	67449173	-	Afg3l2	protein_coding	Afg3l2	ensembl_havana	67.2316	63.8959	70.7536	81.8283	59.5124	78.9262
11	117825924	117839909	+	Afmid	protein_coding	Afmid	ensembl_havana	16.0158	7.98313	18.9661	9.60735	6.64293	18.2025
5	90490737	90508908	+	Afp	protein_coding	Afp	ensembl_havana	1.14138	1.60418	0.513095	0.0654581	0.37985	4.50849
11	20685084	20741590	-	Aftph	protein_coding	Aftph	ensembl_havana	79.7854	91.8337	94.9821	123.658	92.0625	117.452
8	53511727	53523422	+	Aga	protein_coding	Aga	ensembl_havana	2.90516	3.4756	7.06365	6.47055	0.976601	6.08936
1	89454806	89897618	+	Agap1	protein_coding	Agap1	ensembl_havana	30.0883	17.9123	452.116	41.1103	43.1288	3.10328
10	127075284	127093170	+	Agap2	protein_coding	Agap2	ensembl_havana	120.768	124.985	51.0234	20.8493	46.3838	117.336
5	24452177	24502048	+	Agap3	protein_coding	Agap3	ensembl_havana	37.3509	43.0429	108.163	97.3179	62.7673	40.2828
7	76229887	77124699	+	Agbl1	protein_coding	Agbl1	ensembl_havana	1.24513	0.0001	0.0001	0.0001	0.0001	0.527055
2	90782727	90834438	+	Agbl2	protein_coding	Agbl2	ensembl_havana	0.0001	0.0001	0.0395612	0.0654581	6.83561	0.0001
6	34780432	34859460	+	Agbl3	protein_coding	Agbl3	ensembl_havana	6.32899	4.67866	3.70945	1.89548	5.47935	5.3282
5	30888694	30906966	+	Agbl5	protein_coding	Agbl5	ensembl_havana	26.7581	25.3508	22.1269	11.9758	16.969	36.2406
17	34597862	34600937	+	Ager	protein_coding	Ager	ensembl_havana	2.80141	2.0052	7.14257	4.24838	1.3021	3.27893
1	82839483	82901183	+	Agfg1	protein_coding	Agfg1	ensembl_havana	63.4965	82.4765	68.0312	113.135	45.8414	81.5025
5	137650463	137684727	-	Agfg2	protein_coding	Agfg2	ensembl_havana	17.0155	18.9817	35.7124	18.3004	24.7924	17.6238
13	95350683	95375353	-	Aggf1	protein_coding	Aggf1	ensembl_havana	45.3399	42.1072	41.2765	45.4241	26.9625	44.4398
6	40325172	40396763	+	Agk	protein_coding	Agk	ensembl_havana	13.3496	13.4385	6.83824	14.7129	5.35239	14.2645
3	116739999	116808167	-	Agl	protein_coding	Agl	ensembl_havana	20.2318	20.8531	25.9655	35.9471	47.0349	20.5514
12	37241641	37582203	+	Agmo	protein_coding	Agmo	ensembl_havana	0.103852	0.40112	3.27538	5.03267	0.813851	0.117201
4	126435012	126468584	-	Ago1	protein_coding	Ago1	ensembl_havana	105.39	103.804	82.8274	76.2992	46.6536	131.115
15	73095844	73184936	-	Ago2	protein_coding	Ago2	ensembl_havana	298.473	375.87	258.18	314.695	525.063	318.187
4	126331704	126429557	-	Ago3	protein_coding	Ago3	ensembl_havana	33.7424	46.8457	42.5417	75.9853	24.7397	65.4995
4	126489541	126533473	-	Ago4	protein_coding	Ago4	ensembl_havana	11.9316	7.88682	20.7567	23.3329	21.9714	15.1647
17	34604262	34613450	+	Agpat1	protein_coding	Agpat1	ensembl_havana	52.6026	51.598	73.5955	76.0114	98.9528	84.9575
2	26593057	26604418	-	Agpat2	protein_coding	Agpat2	ensembl_havana	9.33781	9.22355	21.5853	8.82344	3.4721	16.2772
10	78269178	78352490	-	Agpat3	protein_coding	Agpat3	ensembl_havana	136.746	115.364	169.525	200.584	183.746	156.332
17	12118704	12219646	+	Agpat4	protein_coding	Agpat4	ensembl_havana	11.6204	15.6399	16.1397	11.4378	42.2609	10.6563
8	18846277	18891362	+	Agpat5	protein_coding	Agpat5	ensembl_havana	5.90274	9.75696	21.1908	51.0446	9.0056	8.60703
2	75832177	75931351	+	Agps	protein_coding	Agps	ensembl_havana	34.5496	52.2664	43.4863	129.931	56.1489	50.4707
4	156165290	156197489	-	Agrn	protein_coding	Agrn	ensembl_havana	9.02654	8.95621	20.954	34.3131	7.32385	17.5653
13	59445742	59585228	-	Agtpbp1	protein_coding	Agtpbp1	ensembl_havana	43.2648	54.5388	24.466	42.875	28.7526	56.0916
13	30336441	30382868	+	Agtr1a	protein_coding	Agtr1a	ensembl_havana	0.103852	0.0001	1.38124	0.0001	0.0001	0.0001
4	148077061	148088032	-	Agtrap	protein_coding	Agtrap	ensembl_havana	20.0243	16.5756	59.034	46.5351	16.2209	13.4667
1	179744894	179803681	-	Ahctf1	protein_coding	Ahctf1	ensembl_havana	163.069	216.726	112.778	135.446	163.993	217.865
2	155059310	155074498	-	Ahcy	protein_coding	Ahcy	ensembl_havana	13.0741	16.5571	14.6406	41.6433	12.1072	9.42238
3	107663118	107696561	-	Ahcyl1	protein_coding	Ahcyl1	ensembl_havana	42.746	58.4153	53.9434	95.7493	52.4597	68.6798
6	29768011	29912311	+	Ahcyl2	protein_coding	Ahcyl2	ensembl_havana	68.3729	111.748	49.9571	87.2524	130.68	195.898
4	133011260	133078111	+	Ahdc1	protein_coding	Ahdc1	ensembl_havana	202.317	244.085	73.5164	27.5812	102.533	176.527
10	20952547	21080430	+	Ahi1	protein_coding	Ahi1	ensembl_havana	15.6667	10.4266	6.03766	4.18302	4.8826	8.95833
19	8989284	9076915	+	Ahnak	protein_coding	Ahnak	ensembl_havana	567.216	413.986	1080.18	1250.04	6049.15	378.12
12	112772194	112802658	-	Ahnak2	protein_coding	Ahnak2	ensembl_havana	3.32017	1.73785	9.07617	3.39872	12.0436	12.647
12	35497974	35535039	-	Ahr	protein_coding	Ahr	ensembl_havana	37.9527	81.8081	87.5054	61.5674	242.531	84.7182
13	74211118	74292332	-	Ahrr	protein_coding	Ahrr	ensembl_havana	0.103852	0.267446	3.11753	4.70588	0.4341	0.175752
12	87266479	87273999	+	Ahsa1	protein_coding	Ahsa1	ensembl_havana	68.7879	59.7425	54.5356	111.173	152.714	59.8973
11	23487882	23498031	-	Ahsa2	protein_coding	Ahsa2	ensembl_havana	16.3781	12.9466	9.66454	14.0639	8.10848	25.1048
17	27563573	27565757	-	AI413582	protein_coding	AI413582	ensembl_havana	14.8858	13.2307	20.4814	19.8244	23.816	15.1945
4	53261356	53270233	-	AI427809	lincRNA	AI427809	ensembl_havana	0.933871	0.534793	3.39376	5.35946	1.8446	0.819808
8	36993604	36995534	+	AI429214	protein_coding	AI429214	ensembl_havana	0.207605	0.40112	1.49962	0.196174	0.2171	0.234302
12	76546972	76547944	-	AI463170	antisense	AI463170	havana	2.3864	1.87153	0.828784	0.522965	2.76685	1.46386
7	127091359	127093987	+	AI467606	protein_coding	AI467606	ensembl_havana	92.4437	57.6132	40.6058	28.104	41.0133	43.0347
5	123133723	123141667	-	AI480526	lincRNA	AI480526	havana	5.27499	3.75883	3.28241	3.02641	7.77894	10.39
3	107039504	107054348	+	AI504432	lincRNA	AI504432	ensembl_havana	22.6181	26.6011	7.73449	12.5489	11.3384	41.9223
5	23698296	23712668	-	AI506816	processed_transcript	AI506816	havana	83.6722	139.124	244.488	461.29	86.8392	70.9242
1	43098710	43115948	+	AI597479	protein_coding	AI597479	ensembl_havana	5.91398	6.68376	5.60358	14.1828	5.80486	9.60239
3	154330821	154334255	+	AI606473	processed_transcript	AI606473	havana	0.0001	0.0001	0.315789	2.0262	0.1086	0.0001
17	47436615	47470639	+	AI661453	protein_coding	AI661453	ensembl_havana	0.0001	0.133773	1.02609	1.37262	5.0996	0.117201
11	83223576	83226605	+	AI662270	processed_transcript	AI662270	havana	29.1679	45.3756	48.7321	123.972	42.2514	49.5105
19	5425144	5427314	+	AI837181	protein_coding	AI837181	ensembl_havana	51.4612	48.1225	48.853	28.8884	30.543	43.4449
5	31569595	31571398	-	AI839979	lincRNA	AI839979	havana	1.14138	0.935813	1.77585	1.69941	1.1936	1.17111
2	129158666	129180668	-	AI847159	antisense	AI847159	havana	0.207605	0.133773	0.35525	0.457607	0.976601	0.234302
6	48626764	48633690	+	AI854703	protein_coding	AI854703	ensembl_havana	0.311357	0.668466	0.35525	0.457607	0.16285	1.75662
7	41372923	41393380	-	AI987944	protein_coding	AI987944	ensembl_havana	13.4615	13.9626	7.43273	11.4613	6.6584	20.9258
6	122553801	122564181	+	Aicda	protein_coding	Aicda	ensembl_havana	10.9978	10.9613	0.828784	0.261532	0.05435	4.91835
1	183296590	183325477	+	Aida	protein_coding	Aida	ensembl_havana	30.5813	38.2294	22.5014	34.2989	19.1346	42.1679
17	35170991	35176069	-	Aif1	protein_coding	Aif1	ensembl_havana	2.90516	1.73785	27.9781	67.9722	43.0747	1.63952
2	31950139	31973443	+	Aif1l	protein_coding	Aif1l	ensembl_havana	0.622614	1.06949	0.0790223	0.261532	0.705351	0.702707
X	48474944	48513564	-	Aifm1	protein_coding	Aifm1	ensembl_havana	9.96032	9.4909	13.5353	18.4311	5.42511	15.516
10	61715263	61739261	+	Aifm2	protein_coding	Aifm2	ensembl_havana	1.45263	2.40622	7.00105	6.52567	5.3166	3.10328
10	13647054	13868981	-	Aig1	protein_coding	Aig1	ensembl_havana	20.7506	29.4082	9.747	26.0126	11.4469	16.8041
1	173350879	173466041	+	Aim2	protein_coding	Aim2	ensembl_havana	12.2429	10.9613	19.8095	28.3002	27.2878	42.2737
3	132660481	132684371	-	Aimp1	protein_coding	Aimp1	ensembl_havana	10.9978	12.0307	11.8779	23.8558	12.5319	18.6777
5	143902704	143909848	-	Aimp2	protein_coding	Aimp2	ensembl_havana	9.37938	9.86758	14.5352	25.294	7.11591	14.7787
19	4114446	4125859	-	Aip	protein_coding	Aip	ensembl_havana	41.1897	36.6266	47.472	39.4111	29.0781	44.7912
10	78030022	78043611	-	Aire	protein_coding	Aire	ensembl_havana	2.28265	1.47051	0.828784	0.261532	0.16285	0.936909
17	12741311	12860137	+	Airn	antisense	Airn	havana	0.622614	1.20316	0.513095	5.75161	5.91335	0.351403
2	25575416	25581758	-	Ajm1	protein_coding	Ajm1	ensembl_havana	7.05525	5.07968	5.87981	8.62736	10.6874	3.16183
14	54567472	54577559	-	Ajuba	protein_coding	Ajuba	ensembl_havana	0.518862	0.267446	1.46016	2.74514	2.65835	0.0586505
13	21495223	21497147	+	AK157302	protein_coding	AK157302	havana	4.45489	3.56903	8.11229	7.6633	4.40708	6.72418
4	128991958	129011530	+	Ak2	protein_coding	Ak2	ensembl_havana	35.7946	41.7062	72.2541	175.682	35.1541	55.6234
19	29020833	29047962	-	Ak3	protein_coding	Ak3	ensembl_havana	25.5762	30.5526	32.0577	52.6702	35.5592	36.1951
2	72633936	72634608	+	Ak3l2-ps	processed_pseudogene	Ak3l2-ps	havana	0.0001	0.0001	0.232461	1.52332	0.05435	0.0001
4	101419277	101466996	+	Ak4	protein_coding	Ak4	ensembl_havana	0.103852	0.133773	0.280734	12.6596	0.1086	0.0001
3	152462815	152668361	-	Ak5	protein_coding	Ak5	ensembl_havana	0.830118	1.33683	0.276328	0.130816	0.651101	1.05401
13	100650979	100666360	+	Ak6	protein_coding	Ak6	ensembl_havana	14.1101	13.4889	26.8787	55.2912	14.7033	26.2115
2	28700164	28813166	+	Ak8	protein_coding	Ak8	ensembl_havana	0.415109	1.06949	1.02609	2.15692	8.62586	2.22502
11	88830792	88864587	-	Akap1	protein_coding	Akap1	ensembl_havana	4.66895	6.14907	27.4651	44.2476	12.6946	4.04009
11	61871307	61930253	-	Akap10	protein_coding	Akap10	ensembl_havana	44.7173	63.7622	53.5491	74.3773	35.2626	67.5677
14	78492246	78536809	-	Akap11	protein_coding	Akap11	ensembl_havana	53.9513	67.3714	41.6316	103.266	94.7207	95.7887
10	4266380	4359471	+	Akap12	protein_coding	Akap12	ensembl_havana	32.1633	30.2102	13.8904	3.52944	0.976601	12.9983
7	75455534	75754610	+	Akap13	protein_coding	Akap13	ensembl_havana	1101.35	1295.95	569.932	381.762	507.179	1106.54
X	36608314	36645396	-	Akap17b	protein_coding	Akap17b	ensembl_havana	3.94269	5.34703	2.44669	5.09803	5.04535	10.9491
12	76324891	76334154	+	Akap5	protein_coding	Akap5	ensembl_havana	10.7903	14.4368	2.92023	3.46408	6.78136	30.4464
12	52699383	53155600	+	Akap6	protein_coding	Akap6	ensembl_havana	1.66014	1.33683	0.0395612	0.0654581	0.16285	0.0001
10	25169090	25307871	-	Akap7	protein_coding	Akap7	ensembl_havana	3.63143	4.94601	9.5497	6.20912	3.6891	3.74733
17	32303672	32321239	-	Akap8	protein_coding	Akap8	ensembl_havana	136.849	130.332	121.342	134.638	84.576	263.242
17	32321424	32350608	-	Akap8l	protein_coding	Akap8l	ensembl_havana	101.366	90.2296	85.3546	55.8812	34.6116	168.567
5	3928054	4081311	+	Akap9	protein_coding	Akap9	ensembl_havana	97.1123	101.057	86.3015	125.291	65.7511	181.858
7	109703690	109712190	+	Akip1	protein_coding	Akip1	ensembl_havana	1.86764	3.34193	5.91927	5.22875	2.54985	3.68878
4	123734559	123750346	-	Akirin1	protein_coding	Akirin1	ensembl_havana	34.1346	38.2307	70.2793	52.025	34.9372	48.7142
11	85216597	85217055	+	Akirin1-ps	processed_pseudogene	Akirin1-ps	havana	0.103852	0.534793	0.473634	0.522965	0.596851	0.585605
4	34550937	34566909	+	Akirin2	protein_coding	Akirin2	ensembl_havana	19.5055	20.8531	27.0706	25.4898	12.1521	22.0736
4	63367125	63403355	-	Akna	protein_coding	Akna	ensembl_havana	850.978	913.39	481.188	255.877	536.586	894.656
4	63381358	63394019	+	Aknaos	antisense	Aknaos	ensembl_havana	10.1678	10.1593	1.02609	1.11119	0.976601	3.39603
4	116636510	116651681	-	Akr1a1	protein_coding	Akr1a1	ensembl_havana	73.6645	77.397	295.778	427.703	144.086	106.796
6	34384218	34396951	+	Akr1b10	protein_coding	Akr1b10	ensembl_havana	9.33781	9.4909	24.1109	29.0191	11.9894	16.7456
6	34302434	34317479	-	Akr1b3	protein_coding	Akr1b3	ensembl_havana	21.2759	24.2497	19.9086	32.3261	23.5983	31.806
6	34412334	34423143	+	Akr1b7	protein_coding	Akr1b7	ensembl_havana	0.311357	0.0001	1.57855	0.719039	0.0001	0.117201
6	34354119	34368464	+	Akr1b8	protein_coding	Akr1b8	ensembl_havana	0.0001	0.0001	3.82783	4.11766	0.27135	0.0586505
13	4268176	4279434	-	Akr1c12	protein_coding	Akr1c12	ensembl_havana	0.0001	0.133773	0.835175	0.0669116	0.0001	0.0001
13	4191150	4205597	+	Akr1c13	protein_coding	Akr1c13	ensembl_havana	0.0001	0.133773	2.75599	2.93976	0.37985	0.0001
13	4590750	4609175	-	Akr1e1	protein_coding	Akr1e1	ensembl_havana	1.55638	1.06949	5.32735	13.2024	0.4341	2.98618
4	139310744	139318427	+	Akr7a5	protein_coding	Akr7a5	ensembl_havana	18.9868	10.8276	12.9039	14.771	21.7001	26.3478
12	112653821	112674885	-	Akt1	protein_coding	Akt1	ensembl_havana	95.452	116.563	380.015	293.395	288.446	108.202
7	44848991	44855422	+	Akt1s1	protein_coding	Akt1s1	ensembl_havana	25.4194	27.8041	65.3871	43.3325	16.6006	30.0365
7	27591552	27640827	+	Akt2	protein_coding	Akt2	ensembl_havana	86.7297	88.9045	96.8683	77.0908	65.5002	86.7309
11	16514533	16515982	+	Akt2-ps	processed_pseudogene	Akt2-ps	havana	18.0602	21.6433	23.8441	22.9072	18.1538	28.7893
1	177020073	177258204	-	Akt3	protein_coding	Akt3	ensembl_havana	47.1037	62.9603	30.2275	35.2933	21.7001	50.1779
8	91111784	91199977	-	Aktip	protein_coding	Aktip	ensembl_havana	11.5858	16.6051	8.76814	11.8062	4.9245	12.8244
2	136881271	136891390	-	AL731706.1	protein_coding	AL731706.1	havana	2.79441	1.15597	2.10384	5.92394	1.77858	2.4815
2	6322263	6323081	-	AL845275.1	protein_coding	AL845275.1	havana	4.80422	4.3954	1.24239	0.267893	3.13214	1.50872
4	62509169	62519919	-	Alad	protein_coding	Alad	ensembl_havana	14.2142	12.4317	30.1879	8.36593	13.7254	15.3403
9	106233455	106248655	-	Alas1	protein_coding	Alas1	ensembl_havana	24.6931	24.3286	42.4603	73.2012	19.9099	23.7716
X	150547375	150570639	+	Alas2	protein_coding	Alas2	ensembl_havana	3.2433	2.02644	95.966	3.24898	15.7686	1.79636
16	52248996	52454075	-	Alcam	protein_coding	Alcam	ensembl_havana	30.607	48.3898	34.1734	39.0843	170.238	23.069
7	45140684	45154585	-	Aldh16a1	protein_coding	Aldh16a1	ensembl_havana	40.4563	39.6061	73.0507	87.5635	36.1191	40.146
19	40550257	40588464	-	Aldh18a1	protein_coding	Aldh18a1	ensembl_havana	41.916	45.8501	43.3282	55.816	33.3096	34.8962
19	20492715	20643466	+	Aldh1a1	protein_coding	Aldh1a1	ensembl_havana	0.415109	0.534793	6.35335	0.0654581	0.4341	0.0001
9	71215789	71296244	+	Aldh1a2	protein_coding	Aldh1a2	ensembl_havana	0.207605	0.668466	2.131	5.68625	0.596851	0.117201
19	20692953	20727563	-	Aldh1a7	protein_coding	Aldh1a7	ensembl_havana	0.103852	0.133773	0.828784	0.0001	0.0001	0.0001
4	45799022	45804605	+	Aldh1b1	protein_coding	Aldh1b1	ensembl_havana	6.32899	6.41642	7.45826	10.7188	10.9044	3.27893
6	90486427	90600204	+	Aldh1l1	protein_coding	Aldh1l1	ensembl_havana	0.933871	0.935813	3.43322	16.1436	0.922351	0.527055
10	83487450	83534141	-	Aldh1l2	protein_coding	Aldh1l2	ensembl_havana	4.00271	15.4823	0.199992	1.6922	0.601948	8.53902
5	121566027	121593825	-	Aldh2	protein_coding	Aldh2	ensembl_havana	138.509	145.57	314.033	276.007	40.6332	229.868
11	61207537	61218422	+	Aldh3a1	protein_coding	Aldh3a1	ensembl_havana	0.0001	0.0001	0.592017	0.0001	0.0001	0.0586505
11	61223417	61267465	-	Aldh3a2	protein_coding	Aldh3a2	ensembl_havana	27.4945	26.4674	30.6614	34.313	21.4831	45.2597
19	3913491	3929809	-	Aldh3b1	protein_coding	Aldh3b1	ensembl_havana	20.5431	23.1256	72.3324	57.7766	42.6949	24.0644
4	139622866	139649691	+	Aldh4a1	protein_coding	Aldh4a1	ensembl_havana	27.0795	22.9305	20.916	22.4516	16.1549	33.4701
13	24907579	24937662	-	Aldh5a1	protein_coding	Aldh5a1	ensembl_havana	0.933871	0.534793	0.513095	2.35299	0.1086	2.56895
12	84430717	84451005	-	Aldh6a1	protein_coding	Aldh6a1	ensembl_havana	6.77744	6.0244	12.7588	18.6545	5.34848	11.3361
18	56509687	56572952	-	Aldh7a1	protein_coding	Aldh7a1	ensembl_havana	3.52768	3.78244	12.3656	15.0621	5.40694	10.1533
1	167349991	167368533	+	Aldh9a1	protein_coding	Aldh9a1	ensembl_havana	30.3995	27.8041	60.9676	106.272	67.4329	30.3878
7	126795234	126809109	-	Aldoa	protein_coding	Aldoa	ensembl_havana | havana	317.69	288.469	551.092	689.044	513.689	266.458
4	72850583	72852635	-	Aldoart1	protein_coding	Aldoart1	ensembl_havana	5.79102	5.57979	9.0866	11.8536	7.34747	2.98618
11	78322968	78327782	+	Aldoc	protein_coding	Aldoc	ensembl_havana	3.83893	4.67866	2.95969	5.6209	24.1414	5.2111
16	5233621	5244913	+	Alg1	protein_coding	Alg1	ensembl_havana	20.0609	20.5078	28.7049	23.4546	23.3017	24.3196
15	90224311	90233472	+	Alg10b	protein_coding	Alg10b	ensembl_havana	31.022	45.1817	42.8152	78.9531	61.4108	49.8848
8	22060721	22071628	+	Alg11	protein_coding	Alg11	ensembl_havana	15.1479	16.1746	15.3504	19.4768	13.6168	15.6917
15	88805244	88819319	-	Alg12	protein_coding	Alg12	ensembl_havana	16.4967	12.0307	11.1676	15.6207	8.95136	23.5375
X	144317804	144374451	+	Alg13	protein_coding	Alg13	ensembl_havana	2.3864	4.54499	3.63053	11.2417	4.4486	8.13863
3	121291773	121363095	+	Alg14	protein_coding	Alg14	ensembl_havana	5.08396	3.74295	3.03861	7.18949	2.4956	4.33284
4	47465067	47474334	-	Alg2	protein_coding	Alg2	ensembl_havana	20.7506	21.3878	15.2716	22.2872	12.9116	26.2893
16	20605374	20611736	-	Alg3	protein_coding	Alg3	ensembl_havana	4.77271	4.81234	9.82592	10.2613	6.51983	7.67022
3	54735539	54751319	+	Alg5	protein_coding	Alg5	ensembl_havana	5.91398	3.87662	11.9568	18.7579	13.8881	9.89514
4	99715664	99763461	+	Alg6	protein_coding	Alg6	ensembl_havana	4.77271	5.61438	3.74891	13.5946	3.9061	8.37283
7	97371606	97392186	+	Alg8	protein_coding	Alg8	ensembl_havana	5.29147	5.88172	8.28694	18.6925	8.57161	11.1247
9	50775019	50843543	+	Alg9	protein_coding	Alg9	ensembl_havana	20.6771	20.0051	15.3519	24.1474	15.3967	19.1394
12	87425840	87444018	-	Alkbh1	protein_coding	Alkbh1	ensembl_havana	44.7174	49.8602	24.7817	41.1757	51.7547	50.0023
5	114123926	114128219	-	Alkbh2	protein_coding	Alkbh2	ensembl_havana	2.14775	3.60003	2.0231	3.87887	1.62961	7.77672
2	93980550	94010808	-	Alkbh3	protein_coding	Alkbh3	ensembl_havana	14.2142	12.1644	18.7047	18.8232	12.3691	20.0244
2	93980034	93983576	+	Alkbh3os1	antisense	Alkbh3os1	ensembl_havana	1.14138	0.668466	0.592017	1.30726	0.651101	1.99082
5	136136146	136141616	+	Alkbh4	protein_coding	Alkbh4	ensembl_havana	13.5917	12.4317	11.0492	9.08488	6.94411	11.8273
11	60536381	60558513	+	Alkbh5	protein_coding	Alkbh5	ensembl_havana	171.814	179.657	203.067	194.506	131.231	179.457
7	30308717	30314305	+	Alkbh6	protein_coding	Alkbh6	ensembl_havana	13.6954	11.3612	16.0273	16.3396	6.04231	18.1508
17	56997339	56999323	+	Alkbh7	protein_coding	Alkbh7	ensembl_havana	3.73518	3.74295	3.03861	4.70588	7.21535	3.22038
9	3335140	3391155	+	Alkbh8	protein_coding	Alkbh8	ensembl_havana	14.2142	18.3133	16.4949	19.4768	3.63485	25.9966
6	85587531	85702754	+	Alms1	protein_coding	Alms1	ensembl_havana	20.6468	33.6857	21.5854	109.608	117.864	25.0597
11	70241457	70255354	-	Alox12	protein_coding	Alox12	ensembl_havana	0.830118	1.20316	2.52561	0.588323	1.35635	0.234302
11	70344152	70352032	-	Alox15	protein_coding	Alox15	ensembl_havana	0.518862	0.267446	0.789323	4.96731	3.0381	0.117201
6	116410077	116461179	-	Alox5	protein_coding	Alox5	ensembl_havana	3.32017	5.88172	36.8569	5.75161	22.5682	0.468504
5	149264767	149288154	+	Alox5ap	protein_coding	Alox5ap	ensembl_havana	4.98021	12.9664	95.8117	104.18	252.585	6.26501
11	69125896	69149116	+	Aloxe3	protein_coding	Aloxe3	ensembl_havana	2.28265	2.0052	0.592017	0.32689	1.13935	0.527055
3	127670310	127780528	-	Alpk1	protein_coding	Alpk1	ensembl_havana	1.76389	2.94091	25.8472	49.9334	37.9208	5.2111
18	65265529	65394067	-	Alpk2	protein_coding	Alpk2	ensembl_havana	54.8781	45.466	4.42641	0.784365	31.6266	45.1912
7	81057600	81105613	+	Alpk3	protein_coding	Alpk3	ensembl_havana	0.518862	0.534793	3.39376	0.653681	0.2171	1.40531
4	137741733	137796385	-	Alpl	protein_coding	Alpl	ensembl_havana	12.6579	37.8296	9.39186	66.7961	35.7509	37.9994
1	59162926	59237232	-	Als2	protein_coding	Als2	ensembl_havana	33.097	25.9327	18.8231	34.2275	37.2342	27.6212
9	110879870	110900531	+	Als2cl	protein_coding	Als2cl	ensembl_havana	2.8761	2.80724	4.72934	68.2282	51.3679	0.527055
2	93642384	93681340	+	Alx4	protein_coding	Alx4	ensembl_havana	0.103852	1.06949	1.02609	0.457607	0.27135	0.644156
11	120592121	120598366	-	Alyref	protein_coding	Alyref	ensembl_havana	51.565	59.6184	70.2802	89.4754	68.735	44.0301
1	171503478	171504751	+	Alyref2	protein_coding	Alyref2	ensembl_havana	5.10101	7.62482	6.47367	3.10809	7.2344	5.89122
15	10981756	10996627	+	Amacr	protein_coding	Amacr	ensembl_havana	2.90516	2.13887	4.38029	3.00657	0.48835	5.91371
2	91730134	91918850	+	Ambra1	protein_coding	Ambra1	ensembl_havana	169.946	183.4	111.596	120.389	169.206	148.074
10	40287458	40302189	-	Amd1	protein_coding	Amd1	ensembl_havana	13.113	18.1601	25.0083	46.8024	27.9608	19.6301
10	35708675	35711893	-	Amd2	protein_coding	Amd2	ensembl_havana	7.43978	7.04177	12.1906	19.2804	9.78702	9.31601
17	24155833	24163767	-	Amdhd2	protein_coding	Amdhd2	ensembl_havana	36.6247	25.2643	42.4998	19.2807	60.1092	18.7363
18	64448685	64449690	-	Amd-ps3	processed_pseudogene	Amd-ps3	havana	2.68805	7.01365	11.2599	15.0912	9.01615	6.0674
X	95420318	95444873	-	Amer1	protein_coding	Amer1	ensembl_havana	19.4018	21.1205	14.1667	18.1043	10.9586	24.2986
14	60373259	60388198	+	Amer2	protein_coding	Amer2	ensembl_havana	0.726366	1.20316	5.32736	1.2419	0.759601	0.117201
1	34579657	34590945	+	Amer3	protein_coding	Amer3	ensembl_havana	0.103852	0.0001	6.1955	2.15692	0.27135	0.0001
8	93971588	94012843	-	Amfr	protein_coding	Amfr	ensembl_havana	110.911	113.756	157.292	120.847	115.173	135.779
10	80805243	80807649	+	Amh	protein_coding	Amh	ensembl_havana	2.07515	1.73785	0.434173	1.76477	0.27135	0.878358
3	108186335	108192287	+	Amigo1	protein_coding	Amigo1	ensembl_havana	6.5365	5.07968	8.44479	9.3463	3.5806	4.8598
15	97244125	97247288	-	Amigo2	protein_coding	Amigo2	ensembl_havana	12.1391	10.1593	1.65747	0.588323	1.46485	21.0783
9	108053159	108055702	+	Amigo3	protein_coding	Amigo3	ensembl_havana	47.9337	38.2306	11.1281	16.7971	34.2861	24.2986
X	142851146	142966729	-	Ammecr1	protein_coding	Ammecr1	ensembl_havana	7.36651	10.9613	17.7971	17.7775	11.8266	13.2325
18	31759826	31782744	+	Ammecr1l	protein_coding	Ammecr1l	ensembl_havana	36.0022	46.9198	31.7662	61.6329	51.8632	57.4919
6	149157147	149188713	-	Amn1	protein_coding	Amn1	ensembl_havana	46.0661	53.0684	18.2311	16.5357	79.9107	42.3907
X	145446425	145505182	-	Amot	protein_coding	Amot	ensembl_havana	0.933871	0.534793	1.57855	0.0654581	0.0001	0.468504
9	14541966	14645057	-	Amotl1	protein_coding	Amotl1	ensembl_havana	0.622614	0.40112	0.868245	4.44445	16.4921	0.175752
9	102716672	102733419	+	Amotl2	protein_coding	Amotl2	ensembl_havana	0.311357	0.40112	0.907707	0.588323	0.16285	0.175752
3	108074062	108086652	-	Ampd2	protein_coding	Ampd2	ensembl_havana	33.2524	33.7051	47.9091	88.0867	50.4772	44.8768
7	110768206	110812406	+	Ampd3	protein_coding	Ampd3	ensembl_havana	26.2646	36.2767	64.4808	32.0042	32.1651	37.9707
9	108296853	108302303	+	Amt	protein_coding	Amt	ensembl_havana	0.830118	1.20316	0.828784	1.11119	0.48835	2.45922
5	140724127	140761440	+	Amz1	protein_coding	Amz1	ensembl_havana	14.1243	10.4724	60.8015	30.8081	92.6378	11.5339
11	109425946	109452814	+	Amz2	protein_coding	Amz2	ensembl_havana	13.7992	13.2337	15.3865	25.0977	19.6865	16.0243
2	128610104	128687392	-	Anapc1	protein_coding	Anapc1	ensembl_havana	136.746	160.007	93.4051	172.284	142.678	153.402
8	79711820	79779060	+	Anapc10	protein_coding	Anapc10	ensembl_havana	2.59391	3.4756	3.03861	6.33983	1.89885	5.26965
11	120598421	120608199	+	Anapc11	protein_coding	Anapc11	ensembl_havana	22.4106	20.8531	33.5024	43.9208	29.6748	31.5004
9	102626296	102634426	+	Anapc13	protein_coding	Anapc13	ensembl_havana	11.5644	10.1315	14.2858	19.1374	6.87643	18.2154
7	101863715	101901850	+	Anapc15	protein_coding	Anapc15	ensembl_havana	18.0186	23.0502	18.5753	23.3796	20.9065	15.5298
10	95672991	95673452	-	Anapc15-ps	protein_coding	Anapc15-ps	ensembl_havana	0.742108	0.0001	1.48984	1.57933	0.4341	0.592388
10	59987409	60003136	-	Anapc16	protein_coding	Anapc16	ensembl_havana	26.8719	20.5858	56.2716	41.8293	13.7254	41.1026
2	25272478	25285916	+	Anapc2	protein_coding	Anapc2	ensembl_havana	63.0815	63.6287	65.8213	76.5996	72.3156	60.4243
5	52834012	52867798	+	Anapc4	protein_coding	Anapc4	ensembl_havana	13.2804	14.9715	15.2716	18.8232	9.98211	18.6192
5	122787459	122821340	-	Anapc5	protein_coding	Anapc5	ensembl_havana	129.587	130.866	162.225	227.184	86.8545	173.954
5	122421693	122444913	+	Anapc7	protein_coding	Anapc7	ensembl_havana	34.5496	36.7602	29.4776	35.0974	22.6766	32.7884
14	51091150	51102010	+	Ang	protein_coding	Ang	ensembl_havana	0.0001	0.534793	4.7749	9.47702	0.05435	0.234302
12	86700502	86726461	-	Angel1	protein_coding	Angel1	ensembl_havana	16.1855	10.2929	3.98568	6.53591	7.97486	12.7056
1	190925112	190946963	+	Angel2	protein_coding	Angel2	ensembl_havana	31.022	37.2949	39.2638	39.2149	18.7164	66.0451
14	44056983	44057419	-	Ang-ps1	unprocessed_pseudogene	Ang-ps1	havana	0.0001	0.0001	1.18393	0.130816	0.0143569	0.0001
15	42424723	42676978	-	Angpt1	protein_coding	Angpt1	ensembl_havana	0.207605	0.267446	1.57855	0.0654581	0.05435	0.0586505
8	18690263	18741563	-	Angpt2	protein_coding	Angpt2	ensembl_havana	3.73518	5.4807	1.85477	6.99341	2.2786	4.33284
1	156838562	156861079	+	Angptl1	protein_coding	Angptl1	ensembl_havana	28.7238	32.2235	1.68165	1.13557	1.03085	36.5387
2	33216069	33247718	+	Angptl2	protein_coding	Angptl2	ensembl_havana	17.7417	15.2389	4.65651	3.13729	1.68185	6.79196
4	99030954	99046112	+	Angptl3	protein_coding	Angptl3	ensembl_havana	0.0001	0.0001	1.34178	3.33336	0.5426	0.0001
17	33773750	33781831	-	Angptl4	protein_coding	Angptl4	ensembl_havana	2.49016	0.802139	23.0454	22.3525	3.30935	0.585605
9	20873808	20879728	-	Angptl6	protein_coding	Angptl6	ensembl_havana	0.333193	0.838746	0.837744	1.05088	0.171475	0.528629
4	148495183	148500461	-	Angptl7	protein_coding	Angptl7	ensembl_havana	5.60272	5.74805	5.32736	2.74514	2.76685	2.69343
15	27466677	27594910	+	Ank	protein_coding	Ank	ensembl_havana	25.0044	22.8582	31.5296	9.99989	61.5198	20.4342
8	22974844	23150498	+	Ank1	protein_coding	Ank1	ensembl_havana	10.6866	11.3623	204.152	9.28095	15.9456	7.20182
3	126921612	127499351	-	Ank2	protein_coding	Ank2	ensembl_havana	5.29147	1.47051	41.4738	48.8879	20.7779	1.28821
10	69398773	70027439	+	Ank3	protein_coding	Ank3	ensembl_havana	0.103852	0.40112	0.197406	0.522965	0.05435	0.761257
9	65488470	65520194	-	Ankdd1a	protein_coding	Ankdd1a	ensembl_havana	0.311357	0.0001	0.276328	0.588323	2.22435	0.117201
11	72690006	72772147	+	Ankfy1	protein_coding	Ankfy1	ensembl_havana	146.498	198.638	132.866	262.861	142.353	198.139
18	36559987	36658914	+	Ankhd1	protein_coding	Ankhd1	ensembl_havana	165.606	177.765	117.075	197.97	160.137	243.655
5	3690000	3802926	-	Ankib1	protein_coding	Ankib1	ensembl_havana	62.4588	81.6743	50.1555	56.6002	49.2048	69.7336
8	71406010	71409905	+	Ankle1	protein_coding	Ankle1	ensembl_havana	3.63143	5.07968	4.41975	12.6142	1.4106	4.44994
5	110231004	110256652	+	Ankle2	protein_coding	Ankle2	ensembl_havana	105.967	132.875	85.0456	132.068	89.1114	163.049
1	92859803	92902907	-	Ankmy1	protein_coding	Ankmy1	ensembl_havana	1.24513	1.2298	0.489578	0.149611	0.227471	0.704574
12	36157114	36197292	+	Ankmy2	protein_coding	Ankmy2	ensembl_havana	20.0243	21.1205	16.2975	19.0847	24.9008	31.2075
13	98263074	98274755	+	Ankra2	protein_coding	Ankra2	ensembl_havana	11.5166	10.1593	12.9828	7.05877	6.1846	15.7502
8	11611583	11635758	-	Ankrd10	protein_coding	Ankrd10	ensembl_havana	59.8652	67.9061	44.4728	55.7507	19.2589	104.747
8	122883822	123042278	-	Ankrd11	protein_coding	Ankrd11	ensembl_havana	700.593	860.174	493.202	461.35	322.952	665.399
17	65965698	66077090	-	Ankrd12	protein_coding	Ankrd12	ensembl_havana	45.8779	33.1048	47.7301	45.6378	35.4326	104.296
5	114774677	114806201	+	Ankrd13a	protein_coding	Ankrd13a	ensembl_havana	194.422	185.533	286.853	171.169	193.12	202.522
11	77470485	77489679	-	Ankrd13b	protein_coding	Ankrd13b	ensembl_havana	1.34888	1.60418	22.2957	33.3981	2.3871	0.936909
3	157947239	158008035	+	Ankrd13c	protein_coding	Ankrd13c	ensembl_havana	63.704	77.5305	67.5577	57.7766	57.885	76.5256
19	4270180	4283138	-	Ankrd13d	protein_coding	Ankrd13d	ensembl_havana	5.39522	6.14907	8.95778	9.41166	3.74335	11.1247
2	11777876	11790330	+	Ankrd16	protein_coding	Ankrd16	ensembl_havana	22.2031	28.6062	39.777	32.1563	21.1576	60.7757
5	90227166	90366578	-	Ankrd17	protein_coding	Ankrd17	ensembl_havana	289.884	386.315	190.323	324.832	205.77	355.284
19	34121469	34166054	-	Ankrd22	protein_coding	Ankrd22	ensembl_havana	0.207605	1.06949	0.473634	0.0001	0.0001	0.0001
1	36530188	36536884	-	Ankrd23	protein_coding	Ankrd23	ensembl_havana	7.16153	5.16338	7.80594	8.49388	1.95297	17.2704
10	81628540	81647611	+	Ankrd24	protein_coding	Ankrd24	ensembl_havana	7.05526	4.81234	9.27347	4.50981	1.4106	6.44066
6	118501308	118562227	-	Ankrd26	protein_coding	Ankrd26	ensembl_havana	9.96032	12.1644	12.9434	15.5553	7.92061	18.5021
7	35586244	35639227	+	Ankrd27	protein_coding	Ankrd27	ensembl_havana	29.0507	31.146	35.752	48.3652	41.7726	47.0749
14	31698768	31830652	-	Ankrd28	protein_coding	Ankrd28	ensembl_havana	24.5894	29.4082	18.8625	14.9671	6.88985	26.1136
15	31291478	31367727	-	Ankrd33b	protein_coding	Ankrd33b	ensembl_havana	25.9382	39.9684	11.8779	1.69941	1.0851	59.4877
11	5569684	5689338	+	Ankrd36	protein_coding	Ankrd36	ensembl_havana	0.0001	0.0001	2.60454	0.0001	0.16285	0.0001
8	45996902	46005708	-	Ankrd37	protein_coding	Ankrd37	ensembl_havana	2.3864	1.44703	3.59106	8.5488	2.00735	2.2795
1	36537507	36547446	-	Ankrd39	protein_coding	Ankrd39	ensembl_havana	13.0729	12.1644	10.3389	10.1959	7.4866	16.9212
11	94328001	94341842	+	Ankrd40	protein_coding	Ankrd40	ensembl_havana	34.5496	42.2408	55.3247	60.9791	35.2627	57.0871
7	92581723	92637143	-	Ankrd42	protein_coding	Ankrd42	ensembl_havana	3.00892	1.20316	2.11477	2.04634	5.22952	0.914977
1	54645340	54926388	-	Ankrd44	protein_coding	Ankrd44	ensembl_havana	282.156	328.622	111.491	85.3942	240.133	316.138
15	36477668	36496821	-	Ankrd46	protein_coding	Ankrd46	ensembl_havana	15.1479	13.9021	14.7191	18.8233	15.6241	21.7809
9	14779618	14784857	-	Ankrd49	protein_coding	Ankrd49	ensembl_havana	16.4967	12.298	15.1926	21.2415	16.2751	21.4296
3	38449259	38484845	-	Ankrd50	protein_coding	Ankrd50	ensembl_havana	34.1346	37.2949	50.1947	67.123	108.5	27.1676
10	128377115	128408705	+	Ankrd52	protein_coding	Ankrd52	ensembl_havana	155.732	188.479	218.135	192.735	126.931	172.165
6	83762644	83768327	+	Ankrd53	protein_coding	Ankrd53	ensembl_havana	1.76389	1.47051	0.473634	0.261532	0.4341	0.846211
15	79053094	79062894	-	Ankrd54	protein_coding	Ankrd54	ensembl_havana	31.1258	27.5368	23.1244	25.7512	26.5826	27.4018
13	112288451	112384003	+	Ankrd55	protein_coding	Ankrd55	ensembl_havana	1.97139	0.802139	0.907707	0.261532	1.8446	1.50483
4	32804035	32950842	-	Ankrd6	protein_coding	Ankrd6	ensembl_havana	0.311357	0.267446	1.4207	1.37262	14.6476	0.761257
5	143890741	143897686	-	Ankrd61	protein_coding	Ankrd61	ensembl_havana	12.5541	11.496	3.47268	4.31373	6.72711	8.89979
2	118699103	118703964	-	Ankrd63	protein_coding	Ankrd63	ensembl_havana	6.9515	13.5011	1.61801	1.43798	6.40161	2.40067
17	43534188	43543640	-	Ankrd66	protein_coding	Ankrd66	ensembl_havana	0.0001	0.0001	1.34178	1.56869	0.0001	0.0586505
12	110975353	110979041	-	Ankrd9	protein_coding	Ankrd9	ensembl_havana	9.3378	6.41641	6.70849	2.09156	27.0166	4.39139
17	27909306	28062776	+	Anks1	protein_coding	Anks1	ensembl_havana	87.2636	85.0162	178.599	162.007	88.2214	66.0304
10	89873509	90973301	+	Anks1b	protein_coding	Anks1b	ensembl_havana	0.518862	2.53989	0.35525	1.30726	0.16285	1.63951
16	4941436	4964206	-	Anks3	protein_coding	Anks3	ensembl_havana	35.3796	27.8041	30.8193	30.9798	19.1504	47.953
4	47015669	47057428	-	Anks6	protein_coding	Anks6	ensembl_havana	0.518862	0.0001	3.70945	0.719039	0.2171	0.175752
1	75192151	75199388	+	Ankzf1	protein_coding	Ankzf1	ensembl_havana	26.4913	24.9904	26.761	36.4452	27.2966	49.7584
9	22332012	22389189	-	Anln	protein_coding	Anln	ensembl_havana	9.23406	20.0511	18.6652	62.0903	18.8249	10.832
7	144588549	144751975	-	Ano1	protein_coding	Ano1	ensembl_havana	0.207605	0.0001	0.789323	0.0654581	0.05435	0.0586505
9	122175874	122294424	-	Ano10	protein_coding	Ano10	ensembl_havana	25.0044	30.7449	23.5584	16.6664	26.9624	24.24
15	95790843	95974752	+	Ano6	protein_coding	Ano6	ensembl_havana	83.6469	96.846	189.93	200.551	153.207	108.045
1	93373930	93404304	+	Ano7	protein_coding	Ano7	ensembl_havana	0.830118	0.267446	0.197406	0.392248	2.33285	1.28821
8	71476019	71485964	-	Ano8	protein_coding	Ano8	ensembl_havana	18.053	15.6399	25.9655	19.15	5.04535	19.7316
9	62341293	62378813	+	Anp32a	protein_coding	Anp32a	ensembl_havana	38.5606	35.2582	67.7987	83.1629	19.6691	78.1566
4	46450902	46472658	+	Anp32b	protein_coding	Anp32b	ensembl_havana	106.113	125.684	186.131	247.584	90.5972	117.364
4	143389659	143390417	+	Anp32b-ps1	processed_pseudogene	Anp32b-ps1	havana	4.59103	5.1824	7.34712	14.8274	5.53409	6.17799
3	95929246	95947391	+	Anp32e	protein_coding	Anp32e	ensembl_havana	33.6158	34.8888	46.959	83.92	45.7329	47.8944
11	33394879	33395267	-	Anp32-ps	processed_pseudogene	Anp32-ps	havana	2.00675	2.70522	4.81015	6.31249	1.86839	5.57074
7	79821803	79861060	-	Anpep	protein_coding	Anpep	ensembl_havana	7.78152	8.28784	77.7383	240.062	414.831	2.75198
6	87133853	87335822	-	Antxr1	protein_coding	Antxr1	ensembl_havana	0.207605	0.40112	0.828784	2.41835	0.16285	3.16183
5	97882783	98031044	-	Antxr2	protein_coding	Antxr2	ensembl_havana	40.4636	62.5594	28.4121	60.6526	98.681	41.5124
19	20373428	20390945	-	Anxa1	protein_coding	Anxa1	ensembl_havana	6.22524	18.7144	46.0119	2.0262	44.1597	4.21574
14	25842156	25886805	+	Anxa11	protein_coding	Anxa11	ensembl_havana	74.4652	73.8582	110.471	58.2552	133.525	83.3914
14	25856777	25870267	-	Anxa11os	antisense	Anxa11os	havana	6.12149	8.28784	1.4207	1.2419	72.4782	3.22038
9	69453620	69491796	+	Anxa2	protein_coding	Anxa2	ensembl_havana	15.3555	20.0511	115.383	79.2786	143.547	8.48993
5	96793339	96845967	+	Anxa3	protein_coding	Anxa3	ensembl_havana	1.14138	2.94091	30.9771	26.6662	0.976601	0.761257
6	86736840	86793585	-	Anxa4	protein_coding	Anxa4	ensembl_havana	6.84775	4.81234	16.9289	31.2413	34.6117	11.6516
3	36448923	36475895	-	Anxa5	protein_coding	Anxa5	ensembl_havana	7.88528	6.55009	78.8836	134.963	97.5415	11.1833
11	54979108	55033446	-	Anxa6	protein_coding	Anxa6	ensembl_havana	114.127	139.956	134.368	285.816	632.22	138.823
14	20455260	20480134	-	Anxa7	protein_coding	Anxa7	ensembl_havana	26.457	34.8888	36.3439	48.5611	57.4509	43.5031
3	95296096	95307177	-	Anxa9	protein_coding	Anxa9	ensembl_havana	1.45263	2.53989	7.69502	7.3202	0.976601	4.74269
13	20794113	21036618	+	Aoah	protein_coding	Aoah	ensembl_havana	0.622614	1.60418	75.6865	91.5013	4.8826	0.234302
11	101325063	101329703	+	Aoc2	protein_coding	Aoc2	ensembl_havana	8.81904	7.61948	7.6161	9.99725	4.71986	11.3584
11	101330605	101341939	+	Aoc3	protein_coding	Aoc3	ensembl_havana	0.103852	0.0001	0.710401	0.590956	0.1086	0.176265
13	62964893	63326097	+	Aopep	protein_coding	Aopep	ensembl_havana	50.8901	47.8552	41.771	29.0241	11.5554	32.2899
1	58113130	58200699	+	Aox3	protein_coding	Aox3	ensembl_havana	0.0001	0.133773	0.0790223	0.0001	4.6656	0.0001
1	58210397	58268598	+	Aox4	protein_coding	Aox4	ensembl_havana	0.518862	1.47051	0.67094	0.0001	0.2171	0.491149
3	127807007	127837524	-	Ap1ar	protein_coding	Ap1ar	ensembl_havana	20.2494	22.2667	24.8261	39.3085	25.5164	36.0408
11	4986824	5042792	+	Ap1b1	protein_coding	Ap1b1	ensembl_havana	116.825	104.399	282.277	232.28	185.533	132.56
8	109778554	109864205	+	Ap1g1	protein_coding	Ap1g1	ensembl_havana	79.993	100.776	70.4381	147.579	82.2973	95.0152
14	55098575	55106594	-	Ap1g2	protein_coding	Ap1g2	ensembl_havana	49.5558	37.206	36.2859	52.9738	30.1121	68.4692
8	72240018	72257386	+	Ap1m1	protein_coding	Ap1m1	ensembl_havana	75.843	63.4949	72.6482	65.5543	42.6406	87.2403
9	21294275	21312338	-	Ap1m2	protein_coding	Ap1m2	ensembl_havana	2.59391	1.87153	0.749862	0.196174	0.48835	3.80589
5	137034993	137046136	-	Ap1s1	protein_coding	Ap1s1	ensembl_havana	13.0729	14.9715	43.1706	54.5086	24.4126	16.2186
X	163909017	163933667	+	Ap1s2	protein_coding	Ap1s2	ensembl_havana	4.77271	6.28274	15.6267	11.1763	12.8031	6.49921
1	79606876	79671973	-	Ap1s3	protein_coding	Ap1s3	ensembl_havana	15.4592	23.2592	5.09059	19.1742	37.499	25.1625
7	44900373	44929497	-	Ap2a1	protein_coding	Ap2a1	ensembl_havana	64.0281	60.7348	130.139	85.1346	50.6934	61.2101
7	141562173	141633012	+	Ap2a2	protein_coding	Ap2a2	ensembl_havana	72.9205	70.1466	324.957	379.241	246.261	57.2037
11	83299024	83405036	+	Ap2b1	protein_coding	Ap2b1	ensembl_havana	212.485	213.341	162.224	201.891	165.354	227.527
16	20535478	20544910	+	Ap2m1	protein_coding	Ap2m1	ensembl_havana	40.7293	36.8255	99.8851	125.04	66.147	59.4999
2	49308155	49309463	+	Ap2m1-ps	processed_pseudogene	Ap2m1-ps	havana	42.3417	37.3107	99.257	137.398	69.2412	54.986
7	16738410	16749295	+	Ap2s1	protein_coding	Ap2s1	ensembl_havana	28.8433	33.9531	93.2455	98.7566	42.0983	36.5942
13	94358960	94566318	+	Ap3b1	protein_coding	Ap3b1	ensembl_havana	67.1278	82.0755	71.0705	98.7567	89.6207	92.335
10	80706956	80742265	-	Ap3d1	protein_coding	Ap3d1	ensembl_havana	172.229	172.171	172.997	237.51	188.194	154.867
14	21031442	21052509	-	Ap3m1	protein_coding	Ap3m1	ensembl_havana	18.4127	22.7618	21.2876	38.2018	39.4595	37.7391
10	82585426	82586684	+	Ap3m1-ps	processed_pseudogene	Ap3m1-ps	havana	5.7198	5.66074	6.1606	12.0761	13.0101	7.80573
8	22787354	22805623	-	Ap3m2	protein_coding	Ap3m2	ensembl_havana	14.9404	15.2389	16.7711	11.5685	5.58786	36.4184
18	46741876	46790827	+	Ap3s1	protein_coding	Ap3s1	ensembl_havana	1.58715	2.61135	8.62348	9.19576	5.02842	1.86107
X	38685592	38686171	-	Ap3s1-ps1	processed_pseudogene	Ap3s1-ps1	havana	0.693966	1.54514	1.51604	2.00818	1.08476	0.436503
8	94405211	94405790	+	Ap3s1-ps2	processed_pseudogene	Ap3s1-ps2	havana	0.5205	1.32442	3.71164	3.30059	2.62137	0.677155
7	79875325	79920650	-	Ap3s2	protein_coding	Ap3s2	ensembl_havana	38.596	37.696	38.2774	45.2915	30.757	42.2736
3	103809520	103822026	+	Ap4b1	protein_coding	Ap4b1	ensembl_havana	16.4908	14.0528	23.5911	20.4572	18.5453	29.9003
2	127008717	127067910	+	Ap4e1	protein_coding	Ap4e1	ensembl_havana	17.9493	22.7246	14.1272	23.529	16.6006	26.4649
5	138172002	138180430	+	Ap4m1	protein_coding	Ap4m1	ensembl_havana	19.8482	17.2495	25.2624	54.1392	21.6622	29.4837
12	51691033	51744787	+	Ap4s1	protein_coding	Ap4s1	ensembl_havana	5.39522	6.14907	5.28789	6.27448	3.30935	6.96762
19	5568025	5571262	+	Ap5b1	protein_coding	Ap5b1	ensembl_havana	75.7397	60.5539	54.9694	35.032	56.9088	50.0606
14	49066097	49094235	+	Ap5m1	protein_coding	Ap5m1	ensembl_havana	24.0525	27.75	18.5405	26.5479	18.7958	42.0705
2	131207078	131213515	+	Ap5s1	protein_coding	Ap5s1	ensembl_havana	7.26276	5.74805	15.0743	10.0652	7.05261	10.0708
5	142463944	142478711	+	Ap5z1	protein_coding	Ap5z1	ensembl_havana	51.9801	38.7653	46.6037	63.3974	20.7779	61.7709
10	90989311	91082771	-	Apaf1	protein_coding	Apaf1	ensembl_havana	41.086	58.0143	52.7202	95.1612	67.7042	48.597
19	23758887	23949597	+	Apba1	protein_coding	Apba1	ensembl_havana	4.46145	7.35213	34.9232	14.1174	10.3619	5.95238
10	81266960	81273247	+	Apba3	protein_coding	Apba3	ensembl_havana	27.8057	24.8633	38.4746	36.5354	8.08336	25.8209
7	105558483	105581654	-	Apbb1	protein_coding	Apbb1	ensembl_havana	4.04644	0.935813	0.513095	0.588323	0.05435	0.995459
2	22774094	22875654	+	Apbb1ip	protein_coding	Apbb1ip	ensembl_havana	161.024	170.299	296.904	156.795	157	156.272
5	66298703	66618785	-	Apbb2	protein_coding	Apbb2	ensembl_havana	2.90516	1.33683	0.868245	0.0001	0.705351	3.80588
18	36671154	36679367	-	Apbb3	protein_coding	Apbb3	ensembl_havana	27.287	23.9276	15.6267	11.6992	15.3529	29.0997
18	34220924	34322553	+	Apc	protein_coding	Apc	ensembl_havana	120.456	139.02	152.241	166.271	136.819	211.251
10	80295977	80318264	+	Apc2	protein_coding	Apc2	ensembl_havana	43.7835	30.0766	5.36682	8.95416	110.617	16.3943
18	62922231	62961180	+	Apcdd1	protein_coding	Apcdd1	ensembl_havana	0.0001	0.0001	2.68346	2.22227	0.0001	0.0586505
5	76196625	76197095	+	Apc-ps1	transcribed_processed_pseudogene	Apc-ps1	havana	0.726366	0.668466	0.473634	0.980471	0.2171	0.761257
9	108085413	108094607	-	Apeh	protein_coding	Apeh	ensembl_havana	76.6731	68.5745	47.9059	39.1496	36.0221	63.7615
14	50924968	50927140	+	Apex1	protein_coding	Apex1	ensembl_havana	20.0873	17.7538	20.503	71.1175	37.2913	23.0659
X	150519519	150589869	-	Apex2	protein_coding	Apex2	ensembl_havana	21.7612	21.5002	12.078	17.5351	11.0853	20.8044
3	95893969	95898289	+	Aph1a	protein_coding	Aph1a	ensembl_havana	36.3925	45.9428	90.8046	96.7215	102.872	48.9568
9	66775202	66795491	-	Aph1b	protein_coding	Aph1b	ensembl_havana	3.06543	1.73785	14.3302	10.9186	12.2319	3.90615
9	66814994	66834727	-	Aph1c	protein_coding	Aph1c	ensembl_havana	0.877359	0.802139	15.5027	18.9503	28.8898	0.426784
2	94411682	94438137	-	Api5	protein_coding	Api5	ensembl_havana	37.5897	50.0441	53.8707	113.903	100.911	59.6456
2	103073675	103092645	+	Apip	protein_coding	Apip	ensembl_havana	2.07515	2.27255	3.3543	7.64699	3.74335	3.74734
6	87628424	87672194	-	Aplf	protein_coding	Aplf	ensembl_havana	4.3577	4.41132	6.98473	9.21559	2.76685	9.13229
7	30434982	30445536	-	Aplp1	protein_coding	Aplp1	ensembl_havana	0.726366	1.06949	0.789323	1.63405	3.96035	0.0586505
9	31149557	31211816	-	Aplp2	protein_coding	Aplp2	ensembl_havana	34.9646	29.5419	196.517	121.109	48.8251	37.004
2	150583080	150608568	-	Apmap	protein_coding	Apmap	ensembl_havana	10.7903	11.3231	19.8003	22.2872	16.0491	14.8543
6	122577792	122602445	-	Apobec1	protein_coding	Apobec1	ensembl_havana	18.1568	16.4419	65.111	70.2601	10.5789	42.5665
17	48419231	48432931	-	Apobec2	protein_coding	Apobec2	ensembl_havana	2.28265	1.06949	0.67094	0.196174	0.5426	0.936909
15	79891659	79915907	+	Apobec3	protein_coding	Apobec3	ensembl_havana	300.158	485.345	121.997	80.9173	367.79	56.4509
7	126584942	126589113	+	Apobr	protein_coding	Apobr	ensembl_havana	7.7182	11.5747	97.8118	67.2576	63.4264	4.57472
7	19689481	19692661	-	Apoc1	protein_coding	Apoc1	ensembl_havana	0.518862	0.0001	34.5679	53.1362	0.976601	0.292853
7	19671579	19677942	-	Apoc2	protein_coding	Apoc2	ensembl_havana	0.415076	0.267425	26.6948	14.2123	0.758514	0.0963982
7	19678083	19681480	-	Apoc4	protein_coding	Apoc4	ensembl_havana	0.103852	0.0001	4.02514	1.63405	0.16285	0.0001
16	31296192	31314809	-	Apod	protein_coding	Apod	ensembl_havana	0.0001	0.0001	0.0001	1.04583	0.0001	0.0001
7	19696109	19699189	-	Apoe	protein_coding	Apoe	ensembl_havana	152.412	277.238	11757.9	4066.09	490.675	122.429
10	128267997	128270154	+	Apof	protein_coding	Apof	ensembl_havana	1.03762	0.668466	0.0395612	0.653681	0.922351	1.28821
15	77583819	77596126	-	Apol10b	protein_coding	Apol10b	ensembl_havana	0.415109	0.935813	0.0395612	3.52944	1.68185	0.234302
15	77633946	77643287	-	Apol11b	protein_coding	Apol11b	ensembl_havana	0.207605	0.133773	3.78837	0.196174	5.9676	0.0001
15	77524852	77533317	-	Apol7c	protein_coding	Apol7c	ensembl_havana	5.08396	3.4756	0.907707	0.130816	1.03085	2.45922
15	77698857	77719286	+	Apol7e	protein_coding	Apol7e	ensembl_havana	1.41583	2.40622	1.09687	1.7084	0.37985	1.05401
15	77747798	77757004	-	Apol8	protein_coding	Apol8	ensembl_havana	5.81023	7.35213	18.902	4.44445	11.3926	1.69807
15	77729039	77736383	+	Apol9b	protein_coding	Apol9b	ensembl_havana	0.830118	1.06949	0.157945	0.479482	0.922351	1.34676
6	134981718	134986837	+	Apold1	protein_coding	Apold1	ensembl_havana	0.622614	0.668466	1.10501	0.196174	0.37985	0.234302
10	128254096	128255897	+	Apon	protein_coding	Apon	ensembl_havana	0.207605	0.534793	0.0001	0.196174	3.2551	0.234302
X	94367117	94417094	+	Apoo	protein_coding	Apoo	ensembl_havana	0.311357	0.831419	0.315789	1.14244	0.606849	1.20551
X	112311334	112372756	+	Apool	protein_coding	Apool	ensembl_havana	2.28265	4.27764	4.02514	8.49665	2.98385	5.15255
13	107414144	107414730	-	Apoo-ps	processed_pseudogene	Apoo-ps	havana	0.933871	1.44123	1.38124	3.30211	1.2921	1.42947
12	111713261	111755054	+	Apopt1	protein_coding	Apopt1	ensembl_havana	20.2318	16.7093	13.2196	15.2285	9.00561	20.3757
16	84949685	85173767	-	App	protein_coding	App	ensembl_havana	20.543	24.596	536.821	546.001	307.055	12.0605
11	85187262	85235131	-	Appbp2	protein_coding	Appbp2	ensembl_havana	38.9001	46.3847	35.1017	76.1423	23.2909	44.0273
11	85234775	85238305	+	Appbp2os	antisense	Appbp2os	ensembl_havana	3.63855	3.74302	5.42514	0.130836	1.2303	2.11071
14	26918988	26971233	-	Appl1	protein_coding	Appl1	ensembl_havana	29.5695	37.2949	20.2831	33.0059	29.4036	50.5292
10	83600033	83648739	-	Appl2	protein_coding	Appl2	ensembl_havana	23.4481	20.3184	84.3287	66.2732	14.1594	37.9408
8	122574635	122576910	-	Aprt	protein_coding	Aprt	ensembl_havana	21.9956	20.4521	43.3679	79.8679	50.8867	24.24
4	40682382	40703195	-	Aptx	protein_coding	Aptx	ensembl_havana	13.5917	13.2337	10.8125	10.392	6.29311	15.2818
6	55336432	55348556	+	Aqp1	protein_coding	Aqp1	ensembl_havana	5.39522	4.27764	116.608	1.69941	2.2786	0.117201
7	97724006	97738290	-	Aqp11	protein_coding	Aqp11	ensembl_havana	3.83894	3.07458	3.3543	4.77124	1.24785	3.16183
4	41092722	41098184	-	Aqp3	protein_coding	Aqp3	ensembl_havana	0.415109	1.20316	0.276328	0.0654581	0.0001	0.702707
9	71110659	71168683	-	Aqp9	protein_coding	Aqp9	ensembl_havana	1.55638	0.668466	5.64304	1.69941	0.16285	0.351403
2	114101170	114187025	-	Aqr	protein_coding	Aqr	ensembl_havana	72.9379	75.3918	65.8216	97.5142	76.764	105.215
X	98148769	98323216	+	Ar	protein_coding	Ar	ensembl_havana	2.59391	1.20316	0.118483	0.457607	0.3256	0.0586505
X	20797814	20860520	+	Araf	protein_coding	Araf	ensembl_havana	82.6907	75.7928	62.6252	56.0119	30.5971	119.502
7	101348067	101412587	+	Arap1	protein_coding	Arap1	ensembl_havana	514.59	501.938	460.728	407.66	385.172	360.387
5	62602445	62766160	-	Arap2	protein_coding	Arap2	ensembl_havana	115.02	228.107	154.029	53.7384	45.9439	256.083
18	37972628	37998970	-	Arap3	protein_coding	Arap3	ensembl_havana	5.81023	7.08478	55.6402	22.1565	28.0474	1.11256
15	74669083	74672571	-	Arc	protein_coding	Arc	ensembl_havana	5.70648	3.4756	2.99915	83.2669	12.6404	2.22502
9	44741564	44767846	-	Arcn1	protein_coding	Arcn1	ensembl_havana	130.908	167.121	111.253	182.173	132.798	150.533
12	84918148	84970901	-	Arel1	protein_coding	Arel1	ensembl_havana	83.417	89.8286	63.4132	68.5613	67.8674	102.052
11	59211412	59228271	-	Arf1	protein_coding	Arf1	ensembl_havana	117.375	131.123	233.167	278.402	139.258	144.46
11	103966739	103985338	+	Arf2	protein_coding	Arf2	ensembl_havana	10.9979	10.694	29.8722	26.6009	32.4418	14.4036
15	98736634	98763215	-	Arf3	protein_coding	Arf3	ensembl_havana	123.984	121.108	160.054	323	596.101	147.43
14	26638074	26665085	+	Arf4	protein_coding	Arf4	ensembl_havana	74.598	85.0163	65.5846	91.1742	130.417	60.6588
6	28423560	28426603	+	Arf5	protein_coding	Arf5	ensembl_havana	48.3486	54.1378	111.559	77.5144	104.105	50.529
12	69372150	69373784	+	Arf6	protein_coding	Arf6	ensembl_havana	272.441	291	253.544	185.483	263.869	301.572
2	180967225	180982527	+	Arfgap1	protein_coding	Arfgap1	ensembl_havana	76.5693	82.7438	56.1927	48.9533	64.9917	71.3147
2	91264974	91276932	+	Arfgap2	protein_coding	Arfgap2	ensembl_havana	47.6943	41.4599	44.3383	53.6876	61.1415	55.2531
15	83299739	83350248	-	Arfgap3	protein_coding	Arfgap3	ensembl_havana	15.563	17.3776	21.3092	24.2479	27.8303	16.687
1	10137571	10232671	-	Arfgef1	protein_coding	Arfgef1	ensembl_havana	123.465	153.991	98.8122	132.219	131.991	210.024
2	166805588	166898053	+	Arfgef2	protein_coding	Arfgef2	ensembl_havana	151.893	144.635	127.42	122.22	145.01	170.558
10	18581839	18743950	-	Arfgef3	protein_coding	Arfgef3	ensembl_havana	0.262689	4.14397	1.10501	0.261532	0.16285	0.527055
3	84496093	84582626	-	Arfip1	protein_coding	Arfip1	ensembl_havana	16.687	19.7512	13.7013	21.312	40.4403	19.1889
7	105634203	105640417	-	Arfip2	protein_coding	Arfip2	ensembl_havana	18.0156	20.9868	25.4658	44.4436	14.5391	33.9595
2	181357690	181365405	-	Arfrp1	protein_coding	Arfrp1	ensembl_havana	41.0606	32.4446	18.7963	25.421	23.5831	51.3294
10	24915221	24927485	-	Arg1	protein_coding	Arg1	ensembl_havana	0.830118	0.133773	54.9695	24.3787	0.922351	0.468504
12	79130777	79156302	+	Arg2	protein_coding	Arg2	ensembl_havana	0.311357	1.54266	1.30227	0.261532	0.219321	0.409954
8	8665075	8690522	-	Arglu1	protein_coding	Arglu1	ensembl_havana	45.4436	62.6929	67.6364	85.815	26.6369	129.105
2	91649860	91672327	+	Arhgap1	protein_coding	Arhgap1	ensembl_havana	54.1589	54.6399	73.1586	75.5542	88.9143	59.5457
8	77250366	77517954	-	Arhgap10	protein_coding	Arhgap10	ensembl_havana	4.45072	7.60905	26.3101	43.1531	3.69415	4.13381
2	113831492	113848662	-	Arhgap11a	protein_coding	Arhgap11a	ensembl_havana	30.5033	47.1867	42.3815	73.9851	50.6152	67.0409
18	6024427	6136099	-	Arhgap12	protein_coding	Arhgap12	ensembl_havana	17.4305	22.9919	27.8597	47.9076	23.0564	25.1183
2	43748824	44395954	+	Arhgap15	protein_coding	Arhgap15	ensembl_havana	108.525	143.565	39.6584	86.992	140.454	132.266
2	44059238	44065325	-	Arhgap15os	antisense	Arhgap15os	havana	5.29147	6.41642	0.35525	2.15692	4.5571	4.33284
7	123279218	123369916	-	Arhgap17	protein_coding	Arhgap17	ensembl_havana	227.944	212.54	173.768	157.31	86.9629	227.528
10	26753421	26918649	+	Arhgap18	protein_coding	Arhgap18	ensembl_havana	10.0641	17.7786	64.1245	78.0383	69.6573	24.8841
19	41766588	41802048	-	Arhgap19	protein_coding	Arhgap19	ensembl_havana	23.0331	25.6654	126.67	103.462	23.5989	12.8227
9	51765337	51853857	+	Arhgap20	protein_coding	Arhgap20	ensembl_havana	0.207605	0.0001	0.0001	0.0654581	0.05435	0.819808
2	20847919	20968882	-	Arhgap21	protein_coding	Arhgap21	ensembl_havana	41.501	51.8653	108.321	111.175	132.696	54.3352
14	33214026	33369935	+	Arhgap22	protein_coding	Arhgap22	ensembl_havana	0.476399	0.133773	9.92084	19.0089	71.9785	0.070346
11	97415533	97502403	+	Arhgap23	protein_coding	Arhgap23	ensembl_havana	7.15901	9.62458	96.4381	36.3945	39.1632	1.75662
5	102481391	102897938	+	Arhgap24	protein_coding	Arhgap24	ensembl_havana	57.4789	92.6356	12.3514	1.50334	4.9911	85.6013
6	87458545	87533260	-	Arhgap25	protein_coding	Arhgap25	ensembl_havana	157.704	174.177	199.67	116.337	66.1313	194.269
18	38676718	39376285	+	Arhgap26	protein_coding	Arhgap26	ensembl_havana | havana	233.8	234.593	67.6088	35.4621	294.84	171.301
11	103331497	103363693	-	Arhgap27	protein_coding	Arhgap27	ensembl_havana	152.429	137.777	133.645	87.0255	146.12	150.367
11	103363213	103364652	+	Arhgap27os1	antisense	Arhgap27os1	havana	1.04045	0.0001	0.367701	0.555902	0.516339	0.320612
11	103355701	103361093	+	Arhgap27os2	antisense	Arhgap27os2	havana	4.67724	2.31254	4.6686	4.58881	10.7074	1.73718
11	103344753	103350125	+	Arhgap27os3	antisense	Arhgap27os3	havana	15.6667	13.5011	4.81436	2.15692	6.88986	57.2625
17	67842713	68004121	-	Arhgap28	protein_coding	Arhgap28	ensembl_havana	0.207605	0.133773	0.394712	0.784397	0.2171	0.117201
3	121952541	122016754	+	Arhgap29	protein_coding	Arhgap29	ensembl_havana	0.518862	1.06949	1.77585	13.9214	3.2551	0.409954
1	171388954	171410299	+	Arhgap30	protein_coding	Arhgap30	ensembl_havana	511.503	506.618	372.572	325.809	480.824	656.443
16	38598340	38713275	-	Arhgap31	protein_coding	Arhgap31	ensembl_havana	23.4481	24.4623	110.294	90.3904	226.712	1.63952
9	32116136	32268447	+	Arhgap32	protein_coding	Arhgap32	ensembl_havana	4.87646	5.4807	15.7056	4.70588	42.7492	1.40531
7	30522226	30535061	-	Arhgap33	protein_coding	Arhgap33	ensembl_havana	9.75281	9.89192	10.8124	5.62089	3.3636	19.6146
7	16493719	16614994	-	Arhgap35	protein_coding	Arhgap35	ensembl_havana	71.9005	89.2938	57.7714	64.7046	47.4689	79.9215
15	76723985	76818171	-	Arhgap39	protein_coding	Arhgap39	ensembl_havana	32.9933	28.6062	244.071	123.33	115.444	20.9612
X	73891442	73921871	-	Arhgap4	protein_coding	Arhgap4	ensembl_havana	284.106	242.622	143.575	137.088	54.8127	424.417
9	8994329	9239102	-	Arhgap42	protein_coding	Arhgap42	ensembl_havana	0.103852	0.0001	0.315789	6.47055	1.24785	0.234302
11	65002039	65162962	-	Arhgap44	protein_coding	Arhgap44	ensembl_havana	0.518862	0.133773	0.0395612	0.457607	1.5191	0.585605
10	80016653	80031473	+	Arhgap45	protein_coding	Arhgap45	ensembl_havana	647.31	602.865	417.506	234.831	233.385	859.437
12	52503972	52571976	+	Arhgap5	protein_coding	Arhgap5	ensembl_havana	9.54531	6.14907	28.4517	87.4495	188.631	10.949
X	168795099	169304436	+	Arhgap6	protein_coding	Arhgap6	ensembl_havana	9.43219	10.6347	4.97221	3.33336	7.17984	13.9285
15	84720052	84772208	+	Arhgap8	protein_coding	Arhgap8	ensembl_havana	2.49016	2.80724	0.710401	0.849755	0.05435	2.22502
10	127321964	127329944	+	Arhgap9	protein_coding	Arhgap9	ensembl_havana	84.0396	93.8385	114.516	73.9851	70.9047	145.38
11	120578104	120581625	-	Arhgdia	protein_coding	Arhgdia	ensembl_havana	579.121	566.755	854.372	758.27	675.873	507.67
6	136923655	136941900	-	Arhgdib	protein_coding	Arhgdib	ensembl_havana	245.062	251.438	222.878	214.378	214.127	432.227
17	26199183	26207787	-	Arhgdig	protein_coding	Arhgdig	ensembl_havana	0.726366	1.06949	5.64304	0.457607	0.16285	0.409954
7	24902912	24926595	+	Arhgef1	protein_coding	Arhgef1	ensembl_havana	719.932	648.445	507.836	230.648	155.697	981.489
8	14911663	15001086	+	Arhgef10	protein_coding	Arhgef10	ensembl_havana	4.46145	5.88172	6.51119	11.5031	2.6041	2.69343
4	140514485	140666013	-	Arhgef10l	protein_coding	Arhgef10l	ensembl_havana	2.49016	6.68376	25.6893	33.5941	2.44135	1.34676
3	87617559	87738035	+	Arhgef11	protein_coding	Arhgef11	ensembl_havana	62.5383	64.1459	81.0245	80.532	110.894	81.7999
9	42963842	43107240	-	Arhgef12	protein_coding	Arhgef12	ensembl_havana	85.1972	122.108	140.919	135.23	37.7446	149.013
4	154278486	154301677	-	Arhgef16	protein_coding	Arhgef16	ensembl_havana	0.207605	0.133773	0.0001	0.0654581	0.651101	1.52241
7	100869752	100932108	-	Arhgef17	protein_coding	Arhgef17	ensembl_havana	0.726366	0.668466	1.18393	11.4378	37.1614	0.175752
8	3353415	3456602	+	Arhgef18	protein_coding	Arhgef18	ensembl_havana	591.907	465.585	146.875	8.62737	28.2644	387.425
3	88605966	88648053	+	Arhgef2	protein_coding	Arhgef2	ensembl_havana	224.971	222.165	419.47	332.478	239.84	249.837
10	127182525	127190084	-	Arhgef25	protein_coding	Arhgef25	ensembl_havana	0.622614	0.935813	1.89424	0.653681	1.6276	0.175752
3	62338344	62462222	+	Arhgef26	protein_coding	Arhgef26	ensembl_havana	1.34888	2.67356	0.592017	1.50334	0.759601	1.75662
14	27114899	27403912	+	Arhgef3	protein_coding	Arhgef3	ensembl_havana	178.455	180.058	96.4042	46.012	15.9496	147.896
18	61491657	61536595	-	Arhgef37	protein_coding	Arhgef37	ensembl_havana	0.830118	0.668466	4.49867	3.85623	0.0001	0.351403
4	43496142	43499696	-	Arhgef39	protein_coding	Arhgef39	ensembl_havana	4.3577	2.80724	4.14352	14.1174	17.4686	4.04009
1	34678188	34813310	+	Arhgef4	protein_coding	Arhgef4	ensembl_havana | havana	16.435	13.0113	13.6634	8.38204	9.5337	15.5143
14	51984719	52006252	+	Arhgef40	protein_coding	Arhgef40	ensembl_havana	1.24513	3.07458	11.6411	5.68625	86.8545	1.17193
6	43265582	43289321	+	Arhgef5	protein_coding	Arhgef5	ensembl_havana	2.07515	1.06949	2.82811	7.64699	1.24785	0.117201
X	57231485	57338730	-	Arhgef6	protein_coding	Arhgef6	ensembl_havana	73.8716	102.528	55.6802	139.41	119.621	142.804
8	11727721	11835220	+	Arhgef7	protein_coding	Arhgef7	ensembl_havana	96.3859	103.731	103.31	168.426	119.024	84.8983
4	133679008	133756770	-	Arid1a	protein_coding	Arid1a	ensembl_havana	1150.51	1386.82	690.512	571.243	670.525	1124.97
17	4994332	5347657	+	Arid1b	protein_coding	Arid1b	ensembl_havana	533.385	535.624	330.613	205.745	390.049	387.788
15	96287518	96404993	+	Arid2	protein_coding	Arid2	ensembl_havana	122.22	167.493	108.597	141.696	226.277	181.624
10	79927043	79955019	+	Arid3a	protein_coding	Arid3a	ensembl_havana	104.479	119.237	99.2059	33.8555	87.613	103.049
9	57790353	57836794	-	Arid3b	protein_coding	Arid3b	ensembl_havana	173.535	179.629	44.0783	30.4972	64.916	213.347
12	71015990	71098593	+	Arid4a	protein_coding	Arid4a	ensembl_havana	59.5539	85.8183	87.6438	103.92	121.411	110.602
13	14063232	14199604	+	Arid4b	protein_coding	Arid4b	ensembl_havana	128.549	184.074	60.1783	57.5805	63.9609	222.608
1	36307733	36324030	+	Arid5a	protein_coding	Arid5a	ensembl_havana	319.35	301.3	108.242	62.0902	70.6879	209.085
10	68092520	68278741	-	Arid5b	protein_coding	Arid5b	ensembl_havana	129.587	177.919	140.719	95.2267	26.9081	156.388
9	59388258	59486619	-	Arih1	protein_coding	Arih1	ensembl_havana	132.181	182.198	114.988	143.2	86.2034	132.089
9	108602942	108649387	-	Arih2	protein_coding	Arih2	ensembl_havana	40.5806	36.8644	47.2873	42.1096	49.8652	59.5572
10	88730858	88744095	+	Arl1	protein_coding	Arl1	ensembl_havana	9.92964	11.2116	19.8172	48.939	14.3818	18.2635
13	54575015	54581129	+	Arl10	protein_coding	Arl10	ensembl_havana	3.73518	4.14397	11.4438	12.026	13.0744	6.55776
14	61309753	61311937	+	Arl11	protein_coding	Arl11	ensembl_havana	0.830118	1.73785	28.1359	11.8299	22.7851	0.351403
16	62793685	62847041	-	Arl13b	protein_coding	Arl13b	ensembl_havana	13.2804	8.95621	6.78742	9.34631	1.46485	9.07543
2	106962527	106974425	-	Arl14ep	protein_coding	Arl14ep	ensembl_havana	7.36651	9.4909	11.0492	19.5422	10.7416	13.174
13	113794505	114157462	+	Arl15	protein_coding	Arl15	ensembl_havana	5.91398	8.55519	6.9058	7.18949	2.6041	5.62095
11	120464866	120467608	-	Arl16	protein_coding	Arl16	ensembl_havana	5.29147	4.81234	7.26095	5.16339	2.65835	6.85051
19	6134374	6141549	-	Arl2	protein_coding	Arl2	ensembl_havana	11.1016	7.61948	18.0733	13.3985	7.32386	17.858
8	94666600	94674426	+	Arl2bp	protein_coding	Arl2bp	ensembl_havana	35.2759	32.2154	35.8309	19.2154	28.1017	46.3721
19	46531096	46573199	-	Arl3	protein_coding	Arl3	ensembl_havana	2.59391	1.73785	4.14352	8.30058	4.2316	5.15255
12	40005447	40038026	-	Arl4a	protein_coding	Arl4a	ensembl_havana	20.2318	20.8531	13.6931	11.3724	48.8253	21.7224
12	40038099	40040028	+	Arl4aos	antisense	Arl4aos	havana	1.45263	0.935813	0.236867	0.130816	2.9296	0.585605
1	88673125	88702222	-	Arl4c	protein_coding	Arl4c	ensembl_havana	21.4768	18.046	91.1562	48.9533	88.5904	3.39603
11	101665541	101667833	+	Arl4d	protein_coding	Arl4d	ensembl_havana	2.28265	1.87153	3.07807	2.35299	2.22435	1.99082
2	52397951	52424902	-	Arl5a	protein_coding	Arl5a	ensembl_havana	39.841	52.2663	60.06	100.521	76.0586	51.4075
2	15049395	15082457	+	Arl5b	protein_coding	Arl5b	ensembl_havana	24.7969	33.2847	9.62862	19.8036	49.6389	21.9566
11	97989578	97996182	-	Arl5c	protein_coding	Arl5c	ensembl_havana	26.1457	25.398	15.4294	21.1761	5.69636	62.942
16	59612949	59639392	-	Arl6	protein_coding	Arl6	ensembl_havana	0.518862	0.267446	1.2234	3.13729	2.44135	0.527055
7	118118891	118129663	-	Arl6ip1	protein_coding	Arl6ip1	ensembl_havana	78.748	102.394	86.8144	157.121	99.4409	124.01
5	124116089	124118197	+	Arl6ip4	protein_coding	Arl6ip4	ensembl_havana	22.3069	19.5164	34.5679	29.3458	18.6079	20.4928
6	97210689	97233316	+	Arl6ip5	protein_coding	Arl6ip5	ensembl_havana	32.7858	28.0715	45.1042	71.4365	65.3172	54.8034
2	53191726	53219221	+	Arl6ip6	protein_coding	Arl6ip6	ensembl_havana	15.5629	15.2389	19.8096	18.6272	17.1974	13.9351
1	135146824	135156270	+	Arl8a	protein_coding	Arl8a	ensembl_havana	31.3333	35.1562	100.902	79.3445	56.4199	52.7539
6	108783099	108825279	+	Arl8b	protein_coding	Arl8b	ensembl_havana	37.5584	43.5776	42.0262	78.6259	64.6119	40.5756
3	19131402	19163066	-	Armc1	protein_coding	Armc1	ensembl_havana	12.0354	13.5011	15.824	23.9212	15.1359	17.7409
5	21645813	21662695	+	Armc10	protein_coding	Armc10	ensembl_havana	17.3267	18.9817	12.9828	23.3983	12.2064	26.3479
17	28530806	28539111	+	Armc12	protein_coding	Armc12	ensembl_havana	0.0001	0.0001	0.473634	0.196174	0.05435	0.0586505
10	41914990	42018443	-	Armc2	protein_coding	Armc2	ensembl_havana	0.726366	1.73785	7.85288	1.43798	0.27135	1.28821
2	19199302	19310242	+	Armc3	protein_coding	Armc3	ensembl_havana	0.830118	0.668466	0.67094	0.196174	0.1086	3.57168
7	128237342	128245101	+	Armc5	protein_coding	Armc5	ensembl_havana	51.9225	53.1562	56.9572	44.2821	34.2839	47.2283
8	70220172	70234467	-	Armc6	protein_coding	Armc6	ensembl_havana	7.7186	4.96922	7.66501	10.4628	2.4301	6.39432
11	115475667	115490468	+	Armc7	protein_coding	Armc7	ensembl_havana	17.3267	12.298	29.3986	34.5092	22.2969	15.4574
9	99478372	99568900	-	Armc8	protein_coding	Armc8	ensembl_havana	23.7594	27.5368	25.6498	29.542	22.0256	30.4464
1	86154780	86278285	+	Armc9	protein_coding	Armc9	ensembl_havana	35.5808	34.3455	13.0315	7.51536	11.9002	23.4003
X	134804145	134809222	-	Armcx2	protein_coding	Armcx2	ensembl_havana	25.4194	17.2439	5.09059	0.588323	0.813851	13.7009
X	134756595	134761456	+	Armcx3	protein_coding	Armcx3	ensembl_havana	11.8279	10.5603	7.9318	4.31373	0.759601	4.27429
X	134686519	134696758	+	Armcx4	protein_coding	Armcx4	ensembl_havana	2.80141	3.74295	1.26286	0.588323	0.37985	0.702707
X	135742733	135747323	+	Armcx5	protein_coding	Armcx5	ensembl_havana	28.6147	23.5707	11.7378	6.1958	11.3237	23.0527
X	134748461	134751418	-	Armcx6	protein_coding	Armcx6	ensembl_havana	1.34888	2.27254	0.434173	0.0654581	0.16285	0.351403
19	45817364	45998489	-	Armh3	protein_coding	Armh3	ensembl_havana	19.298	15.9072	15.3505	19.4114	11.3384	15.3404
10	4432467	4455142	+	Armt1	protein_coding	Armt1	ensembl_havana	22.8256	25.9327	13.3774	12.941	6.83561	37.004
3	95434388	95497241	+	Arnt	protein_coding	Arnt	ensembl_havana	48.3487	48.6572	63.8878	71.0442	55.8776	71.5486
7	84246278	84410177	-	Arnt2	protein_coding	Arnt2	ensembl_havana	0.830118	0.802139	0.276328	2.15692	0.759601	0.0586505
7	113207465	113314127	+	Arntl	protein_coding	Arntl	ensembl_havana	35.6909	39.0327	13.0223	18.235	4.1231	30.8562
6	146796055	146833530	+	Arntl2	protein_coding	Arntl2	ensembl_havana	0.311357	0.0001	0.157945	0.588323	0.0001	6.14791
5	145083830	145108762	+	Arpc1a	protein_coding	Arpc1a	ensembl_havana	21.0618	26.7348	38.9878	43.0711	26.5284	29.8024
5	145114215	145130706	+	Arpc1b	protein_coding	Arpc1b	ensembl_havana	179.077	150.628	421.166	428.227	137.72	258.789
1	74236084	74268210	+	Arpc2	protein_coding	Arpc2	ensembl_havana	169.317	192.348	387.25	492.078	410.807	301.464
5	122391878	122414185	+	Arpc3	protein_coding	Arpc3	ensembl_havana	39.426	44.3796	68.3072	94.4422	61.2483	56.6186
6	113378115	113390449	+	Arpc4	protein_coding	Arpc4	ensembl_havana	133.153	151.588	176.42	244.641	327.953	137.94
[truncated: 18,018 more rows]
