# Supplementary material for: BRAF(V600E) mutation together with loss of Trp53 or pTEN drives the origination of hairy cell leukemia from B-lymphocytes
Source: Mol Cancer. 2023 Aug 5;22:125. doi: 10.1186/s12943-023-01817-8 (PMC10403926; doi:10.1186/s12943-023-01817-8)
Supplement: Supplementary file 1 — Additional file 1. [file 12943_2023_1817_MOESM1_ESM.zip › Supplemental-Table_Realtime_PCR_primers.xlsx]

## Sheet: Primers
Primers	Sequence
Bach2-F	aaggagttccgagcccaccg
Bach2-R	agcacagcggatgacctccc
Batf-F	gcatctgggacggtgtggga
Batf-R	ccaggtgaagggtgtcggct
Hhex-F	ccgcggacggtgaacgacta
Hhex-R	acgctttctctcgggtgggg
Id3-F	tcaggtggtcctggcagagc
Id3-R	gtcccagagtcccagggtcc
Irf4-F	tgcccctgaccagtcacacc
Irf4-R	gcgccaaggcttcagcagac
Mef2b-F	gcccccgcaatgtcggtttc
Mef2b-R	cgcccatcagtcgccaggta
Mef2c-F	aacatgccgccatctgccct
Mef2c-R	ttcgtccggcgaaggtctgg
Pou2f1-F	gcctcttccctcccctctcg
Pou2f1-R	ggctgagagcactgcccaga
Pou2f2-F	cacctccagccacctgctca
Pou2f2-R	gcggctccaagcatttcggg
Prdm1-F	cagctgctgggctgcctttg
Prdm1-R	gaggaggccgttccccatgt
Tcf3-F	ctggggcagcagtgaccaga
Tcf3-R	gaggctcagctcacctggca
Tcf4-F	gccggaggcctcttcacagt
Tcf4-R	ggaaagtgctggctgctggc
Apoe-F	gatcgcgcccaggcttttgg
Apoe-R	cttgaggcgggcctggaaga
Blk-F	tccccatcaagtggaccgcc
Blk-R	ggtggacatgtctccgggca
Blnk-F	tgatgcctgccgaggagacg
Blnk-R	gccagctgggcttactggga
C1qb-F	agggtactccaggcccctct
C1qb-R	ccccgggagctggcatgata
C1qc-F	acccaagggtcagaagggcg
C1qc-R	ggcgttggcctctgggtact
Cebpb-F	agccggccgactacggttac
Cebpb-R	gacgacgacgtggacaggct
Cenpe-F	agccgcgggcctacaaacaa
Cenpe-R	cccactggctccagtccgtt
Ctsb-F	tggcactgtcctgggtggac
Ctsb-R	cctccacgttgactcggcca
Gapdh-F	CATCACTGCCACCCAGAAGACTG
Gapdh-R	ATGCCAGTGAGCTTCCCGTTCAG
Gelsolin-F	agggcatccgggacaacgag
Gelsolin-R	gcttggccagccttcggttg
Hmox1-F	tgaggagctgcaccgaaggg
Hmox1-R	gaccccctgagaggtcaccc
Itgam-F	gcttccagggcaggagtcgt
Itgam-R	actgaggtggggcgtcttgg
Itpr2-F	gctcgctctggacctcgctt
Itpr2-R	atcctggcgtcgcttccctc
Lamp1-F	tgtgaccgttgtgctccggg
Lamp1-R	agaggccagcaggcaggttc
Lrp1-F	ggtgcatcagcaaggcgtgg
Lrp1-R	tgccgtcgcacagcttgtca
Mmp9-F	tgccccagactggtgagctg
Mmp9-R	ggtgaaggtgaggggtgcca
Naaa-F	ctgcggcactacgacccaga
Naaa-R	gctgcggatctcgtcggtga
Pak1-F	ccgccagatgctttgacccg
Pak1-R	cacctcctgccctgtggcta
Pdia6-F	ttctggccagccgatacggg
Pdia6-R	gaggcagtacggccacgaca
Pgam1-F	cgcctcccatggagcctgat
Pgam1-R	gatgccccgaaggctgttgc
Slc40a1-F	gggggatcggatgtggcact
Slc40a1-R	ccagtgacgtctgggccact
Tlr3-F	ggccaccagcgagagcactt
Tlr3-R	aagagcgaggggacagacgc
Trf1-F	ctcgggcagttgtgtcccct
Trf1-R	cctgtcagccttctccggca
Vcam1-F	acgcgaaggtgaggacggag
Vcam1-R	gaccggcttcccaacctcca
Vim-F	caggagctgcaggcccagat
Vim-R	ccggttggcagcctcagaga
Xcr1-F	cttcctcagctgggctccct
Xcr1-R	tcttccggcacagccagacc
